# Supplementary material for: De novo generation of a bright blue fluorophore from 2-oxoglutarate in biological samples
Source: Chem Sci. 2021 Dec 7;13(2):365–72. doi: 10.1039/d1sc05808h (PMC8729799; doi:10.1039/d1sc05808h)
Supplement: SC-013-D1SC05808H-s002 [file SC-013-D1SC05808H-s002.cif]

# Electronic Supplementary Material (ESI) for Chemical Science.
# This journal is © The Royal Society of Chemistry 2021

####################################################################### 
# 
# This file contains crystal structure data downloaded from the 
# Cambridge Structural Database (CSD) hosted by the Cambridge 
# Crystallographic Data Centre (CCDC).
# 
# Full information about CCDC data access policies and citation 
# guidelines are available at http://www.ccdc.cam.ac.uk/access/V1 
# 
# Audit and citation data items may have been added by the CCDC. 
# Please retain this information to preserve the provenance of 
# this file and to allow appropriate attribution of the data. 
# 
#######################################################################

data_exp_1362-5
_database_code_depnum_ccdc_archive 'CCDC 2057122'
loop_
_audit_author_name
_audit_author_address
'Yumin Kim' 'Seoul National University'
_audit_update_record             
;
2021-01-19 deposited with the CCDC.	2021-11-24 downloaded from the CCDC.
;
_audit_creation_date             2019-05-15
_audit_creation_method           
;
Olex2 1.2
(compiled 2018.05.29 svn.r3508 for OlexSys, GUI svn.r5506)
;
_shelx_SHELXL_version_number     2017/1
_chemical_name_common            ?
_chemical_name_systematic        DTTP4
_chemical_formula_moiety         'C18 H20 N2 O2'
_chemical_formula_sum            'C18 H20 N2 O2'
_chemical_formula_weight         296.36
_chemical_melting_point          ?
_chemical_oxdiff_formula         'C18 H20 N2 O2'
_chemical_oxdiff_usercomment     'ethylmaleimide based FP'
loop_
_atom_type_symbol
_atom_type_description
_atom_type_scat_dispersion_real
_atom_type_scat_dispersion_imag
_atom_type_scat_source
C C 0.0033 0.0016 'International Tables Vol C Tables 4.2.6.8 and 6.1.1.4'
H H 0.0000 0.0000 'International Tables Vol C Tables 4.2.6.8 and 6.1.1.4'
N N 0.0061 0.0033 'International Tables Vol C Tables 4.2.6.8 and 6.1.1.4'
O O 0.0106 0.0060 'International Tables Vol C Tables 4.2.6.8 and 6.1.1.4'

_shelx_space_group_comment       
;
The symmetry employed for this shelxl refinement is uniquely defined
by the following loop, which should always be used as a source of
symmetry information in preference to the above space-group names.
They are only intended as comments.
;
_space_group_crystal_system      orthorhombic
_space_group_IT_number           61
_space_group_name_H-M_alt        'P b c a'
_space_group_name_Hall           '-P 2ac 2ab'
loop_
_space_group_symop_operation_xyz
'x, y, z'
'-x+1/2, -y, z+1/2'
'-x, y+1/2, -z+1/2'
'x+1/2, -y+1/2, -z'
'-x, -y, -z'
'x-1/2, y, -z-1/2'
'x, -y-1/2, z-1/2'
'-x-1/2, y-1/2, z'

_cell_length_a                   11.6320(8)
_cell_length_b                   9.0024(9)
_cell_length_c                   29.319(2)
_cell_angle_alpha                90
_cell_angle_beta                 90
_cell_angle_gamma                90
_cell_volume                     3070.2(4)
_cell_formula_units_Z            8
_cell_measurement_reflns_used    2808
_cell_measurement_temperature    292.6(3)
_cell_measurement_theta_max      24.5700
_cell_measurement_theta_min      3.2700
_shelx_estimated_absorpt_T_max   0.994
_shelx_estimated_absorpt_T_min   0.979
_exptl_absorpt_coefficient_mu    0.084
_exptl_absorpt_correction_T_max  1.00000
_exptl_absorpt_correction_T_min  0.52253
_exptl_absorpt_correction_type   multi-scan
_exptl_absorpt_process_details   
;
CrysAlisPro 1.171.39.29d (Rigaku Oxford Diffraction, 2017)
Empirical absorption correction using spherical harmonics,
 implemented in SCALE3 ABSPACK scaling algorithm.
;
_exptl_absorpt_special_details   ?
_exptl_crystal_colour            'metallic light white'
_exptl_crystal_colour_lustre     metallic
_exptl_crystal_colour_modifier   light
_exptl_crystal_colour_primary    white
_exptl_crystal_density_diffrn    1.282
_exptl_crystal_density_meas      ?
_exptl_crystal_density_method    ?
_exptl_crystal_description       block
_exptl_crystal_F_000             1264
_exptl_crystal_size_max          0.255
_exptl_crystal_size_mid          0.103
_exptl_crystal_size_min          0.073
_exptl_transmission_factor_max   ?
_exptl_transmission_factor_min   ?
_diffrn_reflns_av_R_equivalents  0.0666
_diffrn_reflns_av_unetI/netI     0.0586
_diffrn_reflns_Laue_measured_fraction_full 1.000
_diffrn_reflns_Laue_measured_fraction_max 0.876
_diffrn_reflns_limit_h_max       13
_diffrn_reflns_limit_h_min       -14
_diffrn_reflns_limit_k_max       11
_diffrn_reflns_limit_k_min       -12
_diffrn_reflns_limit_l_max       37
_diffrn_reflns_limit_l_min       -35
_diffrn_reflns_number            20698
_diffrn_reflns_point_group_measured_fraction_full 1.000
_diffrn_reflns_point_group_measured_fraction_max 0.876
_diffrn_reflns_theta_full        25.242
_diffrn_reflns_theta_max         29.535
_diffrn_reflns_theta_min         2.235
_diffrn_ambient_environment      air
_diffrn_ambient_temperature      292.6(3)
_diffrn_detector                 'CCD plate'
_diffrn_detector_area_resol_mean 5.2262
_diffrn_detector_type            AtlasS2
_diffrn_measured_fraction_theta_full 1.000
_diffrn_measured_fraction_theta_max 0.876
_diffrn_measurement_details      
;
List of Runs (angles in degrees, time in seconds):

  # Type    Start    End  Width  t~exp~   \w     \q     \k     \f   Frames
#--------------------------------------------------------------------------
  1  \w     -9.00  58.00   1.00    8.74    --  -11.04  41.00-114.00   67
  2  \w    -46.00   9.00   1.00    8.74    --  -11.04 -41.00  92.00   55
  3  \w    -19.00  30.00   1.00    8.74    --  -11.04 -99.00 -90.00   49
  4  \w    -12.00  17.00   1.00    8.74    --  -11.04 -99.00   0.00   29
  5  \w    -17.00  45.00   1.00    8.74    --   11.51 -99.00 120.00   62
;
_diffrn_measurement_device       'four-circle diffractometer'
_diffrn_measurement_device_type  'SuperNova, Dual, Cu at home/near, AtlasS2'
_diffrn_measurement_method       '\w scans'
_diffrn_orient_matrix_type       
'CrysAlisPro convention (1999,Acta A55,543-557)'
_diffrn_orient_matrix_UB_11      0.0405091000
_diffrn_orient_matrix_UB_12      0.0434096000
_diffrn_orient_matrix_UB_13      -0.0122350000
_diffrn_orient_matrix_UB_21      0.0412594000
_diffrn_orient_matrix_UB_22      -0.0574803000
_diffrn_orient_matrix_UB_23      0.0022942000
_diffrn_orient_matrix_UB_31      -0.0193200000
_diffrn_orient_matrix_UB_32      -0.0319564000
_diffrn_orient_matrix_UB_33      -0.0207467000
_diffrn_radiation_monochromator  mirror
_diffrn_radiation_probe          x-ray
_diffrn_radiation_type           MoK\a
_diffrn_radiation_wavelength     0.71073
_diffrn_source                   'micro-focus sealed X-ray tube'
_diffrn_source_type              'SuperNova (Mo) X-ray Source'
_reflns_Friedel_coverage         0.000
_reflns_Friedel_fraction_full    .
_reflns_Friedel_fraction_max     .
_reflns_number_gt                2106
_reflns_number_total             3770
_reflns_odcompleteness_completeness 99.86
_reflns_odcompleteness_iscentric 1
_reflns_odcompleteness_theta     26.32
_reflns_special_details          
;
 Reflections were merged by SHELXL according to the crystal
 class for the calculation of statistics and refinement.
 
 _reflns_Friedel_fraction is defined as the number of unique
 Friedel pairs measured divided by the number that would be
 possible theoretically, ignoring centric projections and
 systematic absences.
;
_reflns_threshold_expression     'I > 2\s(I)'
_computing_cell_refinement       'CrysAlisPro 1.171.39.29d (Rigaku OD, 2017)'
_computing_data_collection       'CrysAlisPro 1.171.39.29d (Rigaku OD, 2017)'
_computing_data_reduction        'CrysAlisPro 1.171.39.29d (Rigaku OD, 2017)'
_computing_molecular_graphics    'Olex2 (Dolomanov et al., 2009)'
_computing_publication_material  'Olex2 (Dolomanov et al., 2009)'
_computing_structure_refinement  'ShelXL (Sheldrick, 2015)'
_computing_structure_solution    'ShelXT (Sheldrick, 2015)'
_refine_diff_density_max         0.148
_refine_diff_density_min         -0.175
_refine_diff_density_rms         0.040
_refine_ls_extinction_coef       .
_refine_ls_extinction_method     none
_refine_ls_goodness_of_fit_ref   1.035
_refine_ls_hydrogen_treatment    constr
_refine_ls_matrix_type           full
_refine_ls_number_parameters     202
_refine_ls_number_reflns         3770
_refine_ls_number_restraints     0
_refine_ls_R_factor_all          0.1256
_refine_ls_R_factor_gt           0.0638
_refine_ls_restrained_S_all      1.035
_refine_ls_shift/su_max          0.000
_refine_ls_shift/su_mean         0.000
_refine_ls_structure_factor_coef Fsqd
_refine_ls_weighting_details     
'w=1/[\s^2^(Fo^2^)+(0.0484P)^2^+0.9336P] where P=(Fo^2^+2Fc^2^)/3'
_refine_ls_weighting_scheme      calc
_refine_ls_wR_factor_gt          0.1270
_refine_ls_wR_factor_ref         0.1553
_refine_special_details          ?
_olex2_refinement_description    
;
1. Fixed Uiso
 At 1.2 times of:
  All C(H) groups, All C(H,H) groups
 At 1.5 times of:
  All C(H,H,H) groups
2.a Ternary CH refined with riding coordinates:
 C21(H21)
2.b Secondary CH2 refined with riding coordinates:
 C16(H16A,H16B), C7(H7A,H7B)
2.c Aromatic/amide H refined with riding coordinates:
 C12(H12), C1(H1), C5(H5), C4(H4), C3(H3), C2(H2)
2.d Idealised Me refined as rotating group:
 C17(H17A,H17B,H17C), C19(H19A,H19B,H19C), C22(H22A,H22B,H22C)
;
_atom_sites_solution_hydrogens   geom
_atom_sites_solution_primary     dual
_atom_sites_solution_secondary   ?
loop_
_atom_site_label
_atom_site_type_symbol
_atom_site_fract_x
_atom_site_fract_y
_atom_site_fract_z
_atom_site_U_iso_or_equiv
_atom_site_adp_type
_atom_site_occupancy
_atom_site_site_symmetry_order
_atom_site_calc_flag
_atom_site_refinement_flags_posn
_atom_site_refinement_flags_adp
_atom_site_refinement_flags_occupancy
_atom_site_disorder_assembly
_atom_site_disorder_group
O14 O 0.33134(13) 0.2691(2) 0.49954(5) 0.0605(5) Uani 1 1 d . . . . .
O10 O 0.16421(14) 0.65856(19) 0.37538(5) 0.0587(5) Uani 1 1 d . . . . .
N15 N 0.47986(14) 0.3653(2) 0.45744(5) 0.0403(4) Uani 1 1 d . . . . .
N8 N 0.35143(17) 0.7064(2) 0.35357(6) 0.0506(5) Uani 1 1 d . . . . .
C18 C 0.52329(17) 0.4568(2) 0.42377(6) 0.0412(5) Uani 1 1 d . . . . .
C11 C 0.33027(17) 0.5385(2) 0.41049(6) 0.0392(5) Uani 1 1 d . . . . .
C20 C 0.44791(17) 0.5449(2) 0.40085(6) 0.0399(5) Uani 1 1 d . . . . .
C9 C 0.2682(2) 0.6400(3) 0.37904(7) 0.0463(6) Uani 1 1 d . . . . .
C12 C 0.28679(18) 0.4493(3) 0.44330(6) 0.0441(5) Uani 1 1 d . . . . .
H12 H 0.208217 0.448841 0.449171 0.053 Uiso 1 1 calc R . . . .
C13 C 0.36228(17) 0.3555(3) 0.46899(7) 0.0435(5) Uani 1 1 d . . . . .
C16 C 0.55587(18) 0.2598(3) 0.48180(7) 0.0486(6) Uani 1 1 d . . . . .
H16A H 0.526230 0.242577 0.512264 0.058 Uiso 1 1 calc R . . . .
H16B H 0.632191 0.302243 0.484590 0.058 Uiso 1 1 calc R . . . .
C6 C 0.3511(2) 0.7658(3) 0.27120(7) 0.0496(6) Uani 1 1 d . . . . .
C21 C 0.46955(19) 0.6594(3) 0.36424(7) 0.0490(6) Uani 1 1 d . . . . .
H21 H 0.503796 0.611413 0.337486 0.059 Uiso 1 1 calc R . . . .
C17 C 0.5629(2) 0.1144(3) 0.45649(8) 0.0561(6) Uani 1 1 d . . . . .
H17A H 0.600513 0.129668 0.427719 0.084 Uiso 1 1 calc GR . . . .
H17B H 0.486764 0.076816 0.451362 0.084 Uiso 1 1 calc GR . . . .
H17C H 0.605916 0.044169 0.474250 0.084 Uiso 1 1 calc GR . . . .
C19 C 0.64979(18) 0.4544(3) 0.41427(8) 0.0605(7) Uani 1 1 d . . . . .
H19A H 0.689887 0.504539 0.438390 0.091 Uiso 1 1 calc GR . . . .
H19B H 0.664817 0.503705 0.385855 0.091 Uiso 1 1 calc GR . . . .
H19C H 0.675760 0.353331 0.412468 0.091 Uiso 1 1 calc GR . . . .
C7 C 0.3258(2) 0.8181(3) 0.31913(7) 0.0606(7) Uani 1 1 d . . . . .
H7A H 0.370741 0.906497 0.325375 0.073 Uiso 1 1 calc R . . . .
H7B H 0.245162 0.844834 0.321247 0.073 Uiso 1 1 calc R . . . .
C1 C 0.2846(3) 0.6557(3) 0.25190(9) 0.0702(8) Uani 1 1 d . . . . .
H1 H 0.224027 0.615116 0.268425 0.084 Uiso 1 1 calc R . . . .
C5 C 0.4399(2) 0.8246(3) 0.24615(9) 0.0707(8) Uani 1 1 d . . . . .
H5 H 0.485852 0.898804 0.258592 0.085 Uiso 1 1 calc R . . . .
C22 C 0.5440(3) 0.7899(3) 0.37898(10) 0.0778(9) Uani 1 1 d . . . . .
H22A H 0.554924 0.855959 0.353635 0.117 Uiso 1 1 calc GR . . . .
H22B H 0.617300 0.753949 0.389208 0.117 Uiso 1 1 calc GR . . . .
H22C H 0.506764 0.842216 0.403395 0.117 Uiso 1 1 calc GR . . . .
C4 C 0.4611(3) 0.7734(5) 0.20211(11) 0.0938(11) Uani 1 1 d . . . . .
H4 H 0.520963 0.813622 0.185092 0.113 Uiso 1 1 calc R . . . .
C3 C 0.3941(4) 0.6642(5) 0.18403(10) 0.1045(14) Uani 1 1 d . . . . .
H3 H 0.408300 0.629828 0.154658 0.125 Uiso 1 1 calc R . . . .
C2 C 0.3067(4) 0.6055(4) 0.20870(10) 0.0976(12) Uani 1 1 d . . . . .
H2 H 0.261433 0.530644 0.196219 0.117 Uiso 1 1 calc R . . . .

loop_
_atom_site_aniso_label
_atom_site_aniso_U_11
_atom_site_aniso_U_22
_atom_site_aniso_U_33
_atom_site_aniso_U_23
_atom_site_aniso_U_13
_atom_site_aniso_U_12
O14 0.0457(10) 0.0755(12) 0.0603(10) 0.0178(9) 0.0106(7) -0.0012(9)
O10 0.0481(10) 0.0690(12) 0.0589(10) -0.0047(8) -0.0070(7) 0.0135(9)
N15 0.0305(9) 0.0510(12) 0.0393(9) -0.0045(8) -0.0017(7) 0.0005(8)
N8 0.0595(13) 0.0500(12) 0.0425(10) -0.0011(9) 0.0023(8) 0.0052(10)
C18 0.0323(11) 0.0511(14) 0.0401(11) -0.0108(10) 0.0027(8) -0.0069(10)
C11 0.0367(12) 0.0435(13) 0.0372(10) -0.0119(9) -0.0008(8) 0.0019(10)
C20 0.0359(12) 0.0447(13) 0.0391(11) -0.0075(9) 0.0019(8) -0.0049(10)
C9 0.0512(15) 0.0478(14) 0.0400(12) -0.0130(10) 0.0005(10) 0.0039(12)
C12 0.0297(11) 0.0574(15) 0.0454(11) -0.0074(10) 0.0044(9) -0.0007(10)
C13 0.0326(12) 0.0529(15) 0.0450(12) -0.0057(10) 0.0024(8) -0.0008(10)
C16 0.0364(12) 0.0680(16) 0.0413(11) -0.0033(11) -0.0055(9) 0.0038(11)
C6 0.0581(15) 0.0466(14) 0.0441(12) 0.0039(10) 0.0006(10) 0.0086(12)
C21 0.0520(14) 0.0516(15) 0.0434(12) -0.0043(10) 0.0071(10) -0.0027(12)
C17 0.0495(14) 0.0644(17) 0.0544(14) 0.0012(12) -0.0055(10) 0.0082(12)
C19 0.0347(13) 0.0805(19) 0.0662(15) 0.0024(13) 0.0056(10) -0.0061(12)
C7 0.0821(19) 0.0485(15) 0.0512(14) 0.0000(11) 0.0014(12) 0.0098(14)
C1 0.086(2) 0.0678(19) 0.0573(15) -0.0019(14) -0.0013(13) -0.0051(16)
C5 0.0678(19) 0.075(2) 0.0692(17) 0.0114(15) 0.0073(13) 0.0028(16)
C22 0.088(2) 0.0659(19) 0.0791(18) 0.0065(15) -0.0041(15) -0.0269(17)
C4 0.098(3) 0.107(3) 0.076(2) 0.029(2) 0.0403(18) 0.034(2)
C3 0.184(4) 0.087(3) 0.0419(17) 0.0020(17) 0.010(2) 0.052(3)
C2 0.155(4) 0.080(2) 0.0576(19) -0.0114(16) -0.026(2) 0.004(2)

_geom_special_details            
;
 All esds (except the esd in the dihedral angle between two l.s. planes)
 are estimated using the full covariance matrix.  The cell esds are taken
 into account individually in the estimation of esds in distances, angles
 and torsion angles; correlations between esds in cell parameters are only
 used when they are defined by crystal symmetry.  An approximate (isotropic)
 treatment of cell esds is used for estimating esds involving l.s. planes.
;
loop_
_geom_bond_atom_site_label_1
_geom_bond_atom_site_label_2
_geom_bond_distance
_geom_bond_site_symmetry_2
_geom_bond_publ_flag
O14 C13 1.240(3) . ?
O10 C9 1.226(3) . ?
N15 C18 1.382(3) . ?
N15 C13 1.412(3) . ?
N15 C16 1.481(3) . ?
N8 C9 1.361(3) . ?
N8 C21 1.471(3) . ?
N8 C7 1.456(3) . ?
C18 C20 1.360(3) . ?
C18 C19 1.498(3) . ?
C11 C20 1.399(3) . ?
C11 C9 1.486(3) . ?
C11 C12 1.351(3) . ?
C20 C21 1.509(3) . ?
C12 H12 0.9300 . ?
C12 C13 1.433(3) . ?
C16 H16A 0.9700 . ?
C16 H16B 0.9700 . ?
C16 C17 1.507(3) . ?
C6 C7 1.511(3) . ?
C6 C1 1.379(4) . ?
C6 C5 1.373(3) . ?
C21 H21 0.9800 . ?
C21 C22 1.523(3) . ?
C17 H17A 0.9600 . ?
C17 H17B 0.9600 . ?
C17 H17C 0.9600 . ?
C19 H19A 0.9600 . ?
C19 H19B 0.9600 . ?
C19 H19C 0.9600 . ?
C7 H7A 0.9700 . ?
C7 H7B 0.9700 . ?
C1 H1 0.9300 . ?
C1 C2 1.369(4) . ?
C5 H5 0.9300 . ?
C5 C4 1.393(4) . ?
C22 H22A 0.9600 . ?
C22 H22B 0.9600 . ?
C22 H22C 0.9600 . ?
C4 H4 0.9300 . ?
C4 C3 1.362(5) . ?
C3 H3 0.9300 . ?
C3 C2 1.355(5) . ?
C2 H2 0.9300 . ?

loop_
_geom_angle_atom_site_label_1
_geom_angle_atom_site_label_2
_geom_angle_atom_site_label_3
_geom_angle
_geom_angle_site_symmetry_1
_geom_angle_site_symmetry_3
_geom_angle_publ_flag
C18 N15 C13 124.27(18) . . ?
C18 N15 C16 120.58(17) . . ?
C13 N15 C16 114.98(17) . . ?
C9 N8 C21 114.94(18) . . ?
C9 N8 C7 122.5(2) . . ?
C7 N8 C21 122.51(19) . . ?
N15 C18 C19 118.9(2) . . ?
C20 C18 N15 117.72(18) . . ?
C20 C18 C19 123.4(2) . . ?
C20 C11 C9 108.93(19) . . ?
C12 C11 C20 122.3(2) . . ?
C12 C11 C9 128.7(2) . . ?
C18 C20 C11 120.5(2) . . ?
C18 C20 C21 129.95(19) . . ?
C11 C20 C21 109.59(18) . . ?
O10 C9 N8 126.5(2) . . ?
O10 C9 C11 128.1(2) . . ?
N8 C9 C11 105.36(19) . . ?
C11 C12 H12 120.2 . . ?
C11 C12 C13 119.68(19) . . ?
C13 C12 H12 120.2 . . ?
O14 C13 N15 119.60(19) . . ?
O14 C13 C12 124.89(19) . . ?
N15 C13 C12 115.51(19) . . ?
N15 C16 H16A 109.5 . . ?
N15 C16 H16B 109.5 . . ?
N15 C16 C17 110.61(17) . . ?
H16A C16 H16B 108.1 . . ?
C17 C16 H16A 109.5 . . ?
C17 C16 H16B 109.5 . . ?
C1 C6 C7 119.7(2) . . ?
C5 C6 C7 121.6(2) . . ?
C5 C6 C1 118.7(2) . . ?
N8 C21 C20 101.05(17) . . ?
N8 C21 H21 109.6 . . ?
N8 C21 C22 111.7(2) . . ?
C20 C21 H21 109.6 . . ?
C20 C21 C22 114.84(19) . . ?
C22 C21 H21 109.6 . . ?
C16 C17 H17A 109.5 . . ?
C16 C17 H17B 109.5 . . ?
C16 C17 H17C 109.5 . . ?
H17A C17 H17B 109.5 . . ?
H17A C17 H17C 109.5 . . ?
H17B C17 H17C 109.5 . . ?
C18 C19 H19A 109.5 . . ?
C18 C19 H19B 109.5 . . ?
C18 C19 H19C 109.5 . . ?
H19A C19 H19B 109.5 . . ?
H19A C19 H19C 109.5 . . ?
H19B C19 H19C 109.5 . . ?
N8 C7 C6 112.95(19) . . ?
N8 C7 H7A 109.0 . . ?
N8 C7 H7B 109.0 . . ?
C6 C7 H7A 109.0 . . ?
C6 C7 H7B 109.0 . . ?
H7A C7 H7B 107.8 . . ?
C6 C1 H1 119.6 . . ?
C2 C1 C6 120.8(3) . . ?
C2 C1 H1 119.6 . . ?
C6 C5 H5 120.0 . . ?
C6 C5 C4 120.1(3) . . ?
C4 C5 H5 120.0 . . ?
C21 C22 H22A 109.5 . . ?
C21 C22 H22B 109.5 . . ?
C21 C22 H22C 109.5 . . ?
H22A C22 H22B 109.5 . . ?
H22A C22 H22C 109.5 . . ?
H22B C22 H22C 109.5 . . ?
C5 C4 H4 120.1 . . ?
C3 C4 C5 119.9(3) . . ?
C3 C4 H4 120.1 . . ?
C4 C3 H3 119.9 . . ?
C2 C3 C4 120.2(3) . . ?
C2 C3 H3 119.9 . . ?
C1 C2 H2 119.8 . . ?
C3 C2 C1 120.4(3) . . ?
C3 C2 H2 119.8 . . ?

loop_
_refln_index_h
_refln_index_k
_refln_index_l
_refln_F_squared_meas
_refln_F_squared_sigma
0 0 4 12.43 2.07
0 0 -4 12.38 2.06
0 0 -5 2.35 1.26
0 0 5 1.95 1.41
0 0 6 694.71 18.98
0 0 -6 698.66 17.97
0 0 -7 11.43 2.89
0 0 7 35.79 5.29
0 0 8 1751.28 34.79
0 0 -8 1767.37 33.3
0 0 -9 4.09 2.1
0 0 9 4.67 2.84
0 0 10 2.74 1.83
0 0 11 -0.11 1.13
0 0 12 203.06 14.67
0 0 13 2.47 2.22
0 0 14 261.5 18.28
0 0 15 -0.78 1.28
0 0 16 747.11 32.48
0 0 17 4.72 3.18
0 0 18 533.35 29.48
0 0 18 11.24 5.05
0 0 19 7.4 3.87
0 0 19 8.35 4.61
0 0 20 28.68 7.24
0 0 20 27.07 7.45
0 0 21 5.76 3.63
0 0 21 10.18 4.9
0 0 22 387.98 27.14
0 0 22 344.73 25.82
0 0 23 14.32 6.38
0 0 23 11.17 5.46
0 0 24 345.74 27.05
0 0 24 314.7 25.95
0 0 25 5.93 4.54
0 0 25 12.79 6.19
0 0 26 5.65 4.64
0 0 26 13.21 6.35
0 0 27 9.57 4.72
0 0 27 6.34 4.98
0 0 28 10.57 6.79
0 0 28 12.36 5.52
0 0 29 13.83 6.47
0 0 29 17.25 7.41
0 0 30 77.71 14.2
0 0 30 96.08 20.27
0 0 31 2.85 4.9
0 0 32 28.81 11.53
0 0 33 6.63 7.99
0 0 34 12.09 4.69
0 0 35 -2.64 7.53
0 0 36 43 15.1
0 0 37 3.6 2.13
1 0 -2 4991.06 34.05
-1 0 2 4612.65 28.63
1 0 -2 4955.03 28.44
-1 0 2 5119.67 33.23
1 0 2 4864.31 33
-1 0 -2 4879.93 43.84
-1 0 -2 4831.44 33.15
-1 0 3 0.57 1.5
1 0 3 0.25 0.42
-1 0 -3 -0.42 0.57
1 0 3 0.6 1.04
1 0 -3 0.27 0.29
-1 0 -3 0.31 0.62
1 0 -3 0.08 0.28
-1 0 3 -0.17 0.49
1 0 4 140.46 6.39
-1 0 -4 148.09 5.81
-1 0 4 145.75 5.61
-1 0 -4 130.26 9.03
1 0 -4 141.12 6.96
1 0 -4 138.32 6.63
1 0 -4 132.48 5.65
-1 0 4 136.96 6.57
1 0 4 145.57 5.75
1 0 -5 0.3 0.34
-1 0 5 0.48 0.33
-1 0 5 2.71 1.54
1 0 5 0.36 0.36
-1 0 5 0.64 0.42
-1 0 -5 0.57 1.08
1 0 -5 1.36 1.61
-1 0 -5 0.09 0.6
1 0 5 -0.27 0.77
1 0 -5 -0.17 0.67
1 0 -6 1657.35 28.1
-1 0 6 1593.74 27.83
-1 0 -6 1733.53 19.85
1 0 -6 1556.14 26.85
-1 0 6 1665.31 28.28
1 0 6 1644.27 27.04
1 0 -6 1719.26 20.02
1 0 6 1614.6 19.61
-1 0 6 1653.78 19.07
-1 0 7 -0.6 0.85
-1 0 7 -0.52 1.04
1 0 -7 -0.81 0.52
1 0 -7 -0.72 1.11
-1 0 -7 -0.31 0.28
1 0 -7 -0.31 0.65
1 0 7 0.11 0.39
1 0 7 0.16 1.07
1 0 -8 636.36 19.49
-1 0 8 646.39 20.2
-1 0 -8 633.08 12.24
1 0 -8 663.18 20.47
-1 0 8 624.16 20.26
1 0 8 623.31 19.31
-1 0 8 685.8 12.25
-1 0 9 -0.93 0.88
-1 0 9 0.27 0.5
1 0 -9 0.45 0.74
-1 0 -9 0.25 0.24
1 0 9 -0.16 0.6
1 0 -9 0.57 0.71
-1 0 9 1.76 2.39
1 0 -10 1114.13 29.89
1 0 10 1023.25 32.24
-1 0 10 1165.64 15.86
-1 0 10 1038.91 29.34
1 0 10 1111.72 29.12
1 0 -10 1038.49 27.86
-1 0 -10 1070.84 16.01
-1 0 10 1108.18 29.84
-1 0 11 2.84 2.6
1 0 11 2.9 2.83
-1 0 11 5.28 3.37
1 0 11 3.91 2.69
1 0 -11 1.12 2.17
1 0 -11 0.83 1.49
1 0 -12 433.31 19.53
-1 0 12 419.92 20.39
1 0 12 426.26 19.7
-1 0 12 425.78 20.21
1 0 12 409.04 22.28
1 0 13 0.28 1.22
1 0 13 0.35 1.58
-1 0 13 1.97 2.24
1 0 -13 0.11 0.91
1 0 14 35.24 6.53
-1 0 14 37.46 6.52
1 0 14 37.82 7.34
-1 0 15 -0.07 0.92
1 0 15 3.33 3.17
1 0 15 -0.01 1.3
1 0 16 553.37 29.78
-1 0 16 557.2 27.59
1 0 16 598.83 27.55
1 0 17 5.57 4.33
-1 0 17 3.6 2.75
1 0 17 4.7 3.4
1 0 18 183.28 17.86
-1 0 18 182.98 16.75
1 0 18 214.38 17.74
-1 0 18 181.94 16.65
1 0 19 2.01 3.02
1 0 19 0.93 2.35
-1 0 19 -0.2 1
-1 0 19 2.26 3.09
1 0 20 103.47 13.11
-1 0 20 101.08 13.21
1 0 20 110.14 14.25
-1 0 20 91.99 12.32
1 0 20 106.44 17.53
1 0 21 -0.27 1.03
-1 0 21 1.55 3.14
-1 0 21 5.97 3.77
1 0 21 6.31 4.33
1 0 21 2.08 3.43
1 0 22 2.98 2.81
-1 0 22 0.66 2.27
-1 0 22 -1.82 2.21
1 0 22 -1.17 1.77
1 0 22 4.81 3.71
1 0 23 1.12 1.77
-1 0 23 3.68 3.13
-1 0 23 -2.8 1.01
1 0 23 -0.95 3.21
1 0 24 23.47 7.21
-1 0 24 15.33 5.81
-1 0 24 15.78 6.78
1 0 24 24.7 9.11
1 0 24 11.77 4.49
1 0 25 1.44 3.24
-1 0 25 0.99 2.43
1 0 25 -0.22 2.08
-1 0 25 1.34 2.22
1 0 25 0.44 2.02
-1 0 26 2.85 4.04
1 0 26 1.75 1.88
1 0 26 0.66 2.25
-1 0 26 4.29 3.09
1 0 26 0.66 2.22
1 0 27 -4.22 5.3
-1 0 27 4.99 5.14
-1 0 27 -0.35 1.53
1 0 27 -3.55 2.72
1 0 28 5.22 5.89
-1 0 28 -0.21 2.62
1 0 28 6.81 4.52
-1 0 28 -1.3 3.74
1 0 28 -3.86 4.36
1 0 29 0.15 1.99
-1 0 29 4.52 3.96
1 0 29 -1.93 4.32
1 0 30 91.93 19.85
1 0 31 -0.69 3.72
1 0 32 1.1 4.33
1 0 33 -1.38 2.19
1 0 34 1.46 4.77
1 0 35 0.11 2.11
-1 0 35 9.82 7.59
1 0 36 39.65 14.63
-1 0 36 79.81 19.72
-1 0 37 -2.73 4.42
2 0 0 585.93 16.21
2 0 1 3.59 1.96
2 0 -1 3.98 2.14
-2 0 -2 1191.16 23.46
-2 0 2 1207.51 23.38
2 0 2 1225.23 24.07
2 0 -2 1190.85 14.93
2 0 -2 1221.46 23.69
-2 0 -2 1118.96 27.84
-2 0 3 1.73 1.93
2 0 3 -0.13 1.32
-2 0 -3 0.53 1.71
-2 0 -3 -1.29 1.28
2 0 -3 -0.06 0.46
-2 0 3 0.21 0.5
2 0 -3 0.61 0.93
2 0 3 0.26 0.51
2 0 4 2.79 1
-2 0 -4 2.27 1.42
2 0 -4 6.8 1.73
-2 0 4 5.7 1.66
2 0 4 11.11 2.27
2 0 -4 5.08 1.81
-2 0 -4 2.51 1.24
-2 0 4 9.15 2.39
2 0 5 0.49 0.96
-2 0 5 -0.16 1.26
2 0 5 0.3 0.66
-2 0 -5 0.01 0.58
-2 0 -5 -0.63 0.95
2 0 -5 1.65 1.09
2 0 -5 -0.85 1.1
-2 0 5 0.07 0.9
-2 0 -6 1.87 1.15
-2 0 -6 4.14 2.07
-2 0 6 5.16 2.07
-2 0 6 3.86 0.92
2 0 6 4.57 1.58
2 0 -6 4.24 1.54
2 0 -6 5 1.05
2 0 6 7.75 2.06
2 0 7 1.26 1.06
-2 0 -7 0.67 0.81
-2 0 7 0.34 0.93
2 0 -7 0.94 0.88
2 0 7 0.6 1.3
2 0 -7 -0.8 0.48
-2 0 -7 0.61 1.68
-2 0 7 0.67 1.09
2 0 -7 -0.68 0.46
2 0 -8 183.14 11.3
-2 0 8 206.13 11.53
-2 0 -8 177.4 14.78
2 0 8 193.3 10.65
-2 0 -8 199.49 9.94
2 0 8 193.92 9.53
-2 0 8 208.64 9.76
2 0 -8 201.83 9.78
2 0 -8 199.57 11.29
-2 0 -9 -0.05 0.67
-2 0 9 0.1 0.55
-2 0 -9 0.27 1.51
2 0 -9 -0.1 0.73
2 0 9 1 1.4
2 0 -9 0.3 1.44
2 0 -9 -0.2 0.96
-2 0 9 1.27 1.11
2 0 9 -0.61 0.65
2 0 -10 185.63 9.57
2 0 10 175.71 9.23
2 0 -10 166.27 11.61
2 0 -10 159.9 11.3
-2 0 10 189.03 12.5
2 0 10 183.64 11.61
-2 0 -10 170.99 9.2
-2 0 10 171.03 8.9
2 0 -11 -0.93 1.74
-2 0 -11 -0.35 0.44
2 0 11 3.41 2.2
-2 0 11 0.63 1.43
-2 0 11 -0.26 0.36
2 0 -11 -0.05 0.81
-2 0 12 263.26 15.81
-2 0 12 242.5 15.58
2 0 12 255.14 15.14
2 0 -12 231.36 14.36
-2 0 12 263.16 11.31
-2 0 -12 257.83 11.46
-2 0 13 1.31 1.34
-2 0 13 0.6 1.52
2 0 -13 2.28 1.43
2 0 13 0.52 1.33
-2 0 -13 0.56 0.84
-2 0 13 -0.51 1.1
2 0 14 170.91 13.68
-2 0 -14 184.31 9.36
-2 0 14 173.34 8.92
2 0 -14 196.17 13.77
-2 0 14 173.7 14.18
2 0 15 -0.31 1.5
-2 0 -15 0.03 0.52
2 0 15 1.27 2.05
2 0 -15 -0.24 0.87
-2 0 15 -0.54 1.75
-2 0 15 -0.5 0.78
-2 0 -16 425.35 14.24
2 0 16 426.1 22.86
-2 0 16 443.38 14.07
-2 0 16 408.19 23.22
2 0 -16 460.63 22.52
2 0 16 426.86 27.21
-2 0 17 2.53 3.2
2 0 17 2.13 2.98
-2 0 17 1.43 1.87
2 0 17 -1.38 0.85
2 0 -17 0.28 0.66
2 0 18 351.88 22.66
2 0 18 314 24.32
-2 0 18 331.51 22.93
-2 0 18 328.35 22.03
2 0 18 339.9 30.17
2 0 -18 341.04 20.08
2 0 -19 1 0.79
-2 0 19 0.6 1.56
2 0 19 0.93 3.05
-2 0 19 3.7 2.35
2 0 19 2.64 2.82
2 0 19 3.25 3.6
2 0 20 13.57 6.38
-2 0 20 13.14 5.34
-2 0 20 11.69 4.36
2 0 20 15.83 5.07
2 0 20 7.36 4.71
-2 0 21 1.64 1.82
2 0 21 3.54 3.01
2 0 21 0.89 2.34
2 0 21 2.18 3.19
-2 0 21 -3.12 1.93
-2 0 22 3.13 1.73
-2 0 22 0.51 1.59
2 0 22 0.7 2.83
2 0 22 -2.29 3.32
2 0 22 2.19 2.18
-2 0 23 -1.54 1.73
-2 0 23 1.54 1.53
2 0 23 -0.65 2.04
2 0 23 -0.92 2.19
2 0 23 0.17 2.09
2 0 24 -4.03 2.45
2 0 24 -0.51 2.24
2 0 24 -3.06 4.03
-2 0 24 3.17 2.29
-2 0 24 -0.84 3.64
2 0 25 -0.25 4.43
2 0 25 -5.08 5.01
-2 0 25 -3.03 4.23
2 0 25 -4.61 4.65
-2 0 25 -0.21 2.29
2 0 26 2.65 2.91
-2 0 26 2.5 2.68
-2 0 26 2.44 2.67
2 0 26 3.76 3.75
2 0 27 -2.41 3.95
2 0 27 -0.55 1.55
2 0 27 -3.86 4.36
-2 0 27 3.75 4.38
-2 0 27 -0.95 3.95
2 0 28 19.75 7.45
2 0 28 21.26 7.34
2 0 28 31.47 11.08
-2 0 28 17.33 7.35
2 0 29 2.13 2.26
2 0 29 -0.38 4.38
2 0 30 32.19 12.63
2 0 31 4.61 4.5
2 0 32 156.45 27.02
2 0 33 11.21 8.4
2 0 34 225.45 33.63
2 0 35 15.97 9.78
2 0 36 16.85 10.26
3 0 0 1.42 1.46
3 0 -1 4.1 2.47
3 0 1 1.25 1.85
-3 0 -2 1813.07 35.06
3 0 -2 1731.91 18.32
-3 0 2 1808.74 35.01
3 0 -2 1822.01 36.17
3 0 2 1769.51 34.98
-3 0 -2 1725.16 41.15
3 0 -3 5.07 2.71
-3 0 3 4.24 2.77
-3 0 -3 2.09 1.78
3 0 3 0.02 0.34
-3 0 -3 3.35 2.38
3 0 3 4.92 2.48
3 0 -3 1.59 1.04
3 0 -4 266.76 9.54
-3 0 4 258.27 13.08
-3 0 -4 259.32 13.36
3 0 4 267.86 13.82
3 0 4 262.71 8.35
-3 0 -4 246.92 16.25
3 0 -4 251.35 13.4
3 0 -5 -0.18 0.48
3 0 5 0.42 0.82
-3 0 5 -1.06 1.21
3 0 5 -0.03 0.79
-3 0 -5 4.7 3.1
3 0 -5 1.22 1.42
-3 0 -5 3.98 2.09
-3 0 5 2.69 1.96
-3 0 -6 565.53 19.88
-3 0 6 536.5 19.41
-3 0 -6 547.97 26
3 0 -6 553.4 16.55
3 0 6 551.51 19.83
3 0 -6 590.98 20.51
3 0 6 540.29 15.12
-3 0 6 569.14 17.57
-3 0 -7 0.16 1.21
-3 0 7 1.76 1.98
-3 0 7 0.66 1.54
3 0 7 0.59 1.54
3 0 -7 0.28 0.6
3 0 -7 0.45 1.27
-3 0 -7 -1.57 2.22
3 0 7 2.02 1.8
-3 0 -8 59.32 6.45
-3 0 -8 55.88 8.54
3 0 -8 59.45 6.94
3 0 -8 59.48 6.26
-3 0 8 48.13 5.67
3 0 8 60.64 6.62
-3 0 8 52.34 5.91
3 0 8 55.28 5.6
-3 0 9 0.55 1.79
-3 0 -9 1.13 1.4
3 0 -9 0.71 1.04
3 0 9 1.57 1.49
3 0 -9 -0.1 1
3 0 -9 -0.38 0.81
3 0 9 0.84 1.01
-3 0 -9 0.25 1.71
-3 0 9 0.73 1.05
-3 0 10 17.67 3.61
3 0 -10 16.51 4.05
3 0 -10 21.24 4.11
-3 0 -10 18.09 6.17
3 0 10 16.22 3.43
3 0 -10 20.69 3.8
-3 0 -10 22.02 4.02
-3 0 10 21.33 4.22
3 0 10 21.08 4.01
3 0 11 1.27 0.93
3 0 -11 0.04 0.88
3 0 -11 -0.02 1.1
3 0 11 -0.44 0.78
-3 0 -11 -0.11 0.67
3 0 -11 1.27 1.22
-3 0 11 -0.09 1.32
-3 0 11 -0.05 0.66
-3 0 -12 122.86 15.11
3 0 -12 110.26 10.51
-3 0 -12 122.63 9.51
-3 0 12 109.18 8.7
3 0 12 118.91 10.3
-3 0 12 120.63 11.27
-3 0 13 -1.02 1.09
3 0 13 2.13 2.45
3 0 -13 -0.31 1.31
-3 0 -13 -0.45 0.84
-3 0 13 -0.33 1.71
-3 0 -14 240.48 13.77
-3 0 14 271.75 14.06
3 0 -14 236.99 15.93
3 0 14 229.52 15.85
-3 0 15 1.57 1.42
3 0 15 5.7 3.28
3 0 -15 0.6 1.58
-3 0 -15 1.83 1.88
-3 0 16 7.53 2.39
3 0 16 10.07 3.85
-3 0 16 2.83 2.34
3 0 -16 10.58 3.47
-3 0 -16 8.37 2.72
3 0 -17 0.1 1.16
3 0 17 6.54 3.54
-3 0 17 -0.57 1.33
-3 0 -17 0.94 1.26
3 0 17 8.48 5.15
-3 0 17 4.37 3.93
3 0 18 801.46 41.09
-3 0 18 740.35 34.52
-3 0 -18 723.16 23.52
3 0 18 755.95 45.05
3 0 -18 777.42 30.89
3 0 18 754.98 32.95
-3 0 18 731.67 22.47
3 0 19 8.01 6.57
3 0 -19 0.31 2.11
-3 0 19 5.09 4.42
-3 0 19 0.81 1.46
-3 0 -19 -0.45 0.54
3 0 19 2.45 2.65
3 0 19 0.44 2.76
3 0 20 32.77 7.35
-3 0 20 30.46 7.99
3 0 20 37.1 9.3
3 0 -20 34.27 6.48
3 0 20 24.46 8.52
3 0 21 4.17 4.46
-3 0 21 -5.97 4.1
3 0 21 -0.48 1.27
3 0 21 4.3 3.49
3 0 -21 -0.91 0.98
3 0 22 1.22 1.21
3 0 22 -1.3 3.4
3 0 22 3.88 4.33
-3 0 22 -1.58 1.83
3 0 22 -2.21 2.54
3 0 23 0.26 0.43
3 0 23 2.01 3.86
3 0 -23 -0.18 1.02
-3 0 23 -2.41 3.31
3 0 23 2.26 3.41
3 0 23 0.27 0.36
3 0 23 2.81 3.24
3 0 24 18.9 6.46
3 0 24 18.28 6.94
-3 0 24 11.98 5.06
3 0 24 21.47 9.02
3 0 25 1.28 3.13
3 0 25 0.58 3.21
-3 0 25 0.12 2.05
3 0 25 1.23 2.58
3 0 26 138.56 17.68
3 0 26 172.14 26.34
3 0 27 0.28 2.41
3 0 27 -3.57 4.06
3 0 28 53.3 11.9
3 0 28 54.21 15.67
3 0 29 13.39 9.75
3 0 29 3.4 1.99
3 0 30 19.2 10.22
3 0 31 8.21 8.86
3 0 32 90.52 20.44
3 0 33 0.39 5.37
3 0 34 9.29 7.03
3 0 35 0.57 4.67
3 0 36 16.73 8.31
4 0 0 6.24 2.64
4 0 -1 -0.12 1.71
4 0 1 0.86 1.33
-4 0 2 1.3 1.91
4 0 2 1.71 2.07
4 0 -2 0.29 0.23
-4 0 -2 0.32 1.11
4 0 -2 0.34 1.01
-4 0 -3 -0.38 1.14
-4 0 -3 2.18 2.25
4 0 3 0.19 0.34
4 0 -3 -0.18 1
4 0 3 -1.12 1.19
-4 0 3 1.63 1.58
4 0 -3 0.47 0.69
4 0 -4 3.05 1.24
4 0 4 2.48 0.91
-4 0 4 2.96 2.03
-4 0 -4 1.87 1.3
4 0 4 3.97 2.31
-4 0 -4 2.3 2.09
4 0 -4 2.12 1.49
4 0 -5 0.81 0.97
4 0 -5 -0.53 0.99
-4 0 5 3.53 1.97
-4 0 -5 3.67 2.95
-4 0 -5 -0.79 0.92
4 0 5 3.25 1.4
4 0 5 0.77 1.43
-4 0 -6 1037.42 31.32
4 0 6 1060.65 31.6
4 0 6 1046.39 20.75
4 0 -6 1022.09 22.77
-4 0 -6 995.49 38.57
-4 0 6 1020.35 30.58
4 0 -6 1127.76 33.24
4 0 -7 4.13 2.95
4 0 7 1.76 1.55
4 0 7 4.27 2.5
-4 0 -7 1.83 2.23
4 0 -7 1.19 1.13
-4 0 7 0.35 1.49
-4 0 -7 0.37 2.32
-4 0 8 135.36 11.41
4 0 -8 132.51 11.63
-4 0 -8 123.22 11.38
4 0 8 128.14 8.75
-4 0 -8 139.95 15.47
4 0 -8 129.14 9.26
-4 0 8 139.59 10.39
4 0 8 126.21 10.94
-4 0 9 -0.47 0.78
-4 0 -9 -0.1 2.48
4 0 9 2.68 1.9
-4 0 -9 1.07 1.48
4 0 9 2.02 1.35
4 0 -9 0.73 0.63
-4 0 9 1.45 1.83
-4 0 -10 460.19 21.12
4 0 10 405.36 19.68
-4 0 10 423.82 19.76
4 0 10 415.83 17.45
4 0 -10 413.57 20.44
-4 0 -10 398.45 26.94
-4 0 10 416.24 19.63
4 0 -11 1.85 2.24
-4 0 -11 2.01 2.27
-4 0 11 1.86 1.3
-4 0 11 2.35 1.71
4 0 11 3.71 2.4
4 0 -11 1.26 1.6
-4 0 -11 0.1 1.32
4 0 11 -0.75 1.2
-4 0 12 581.29 23.39
4 0 12 528.45 21.98
4 0 -12 540.13 23.64
-4 0 12 522.48 23.62
-4 0 -12 496.73 32.12
-4 0 -12 590.81 24.13
4 0 -12 558.81 25.41
4 0 12 536.21 22.6
-4 0 13 -0.36 1.92
4 0 -13 -0.35 0.74
4 0 13 1.23 1.49
-4 0 -13 -0.64 2.6
-4 0 13 -0.8 0.89
-4 0 -13 0.4 0.86
4 0 14 25.08 5.13
4 0 -14 14.52 4.33
-4 0 14 18.82 4.21
-4 0 -14 25.41 7.65
-4 0 -14 17.62 4.14
4 0 15 2.91 2.55
-4 0 15 0.22 1.57
4 0 -15 2.8 2.69
-4 0 -15 1.27 1.2
4 0 -16 236.61 17.27
-4 0 -16 244.04 16.22
-4 0 16 258.81 19.21
4 0 16 269.24 18.44
-4 0 16 240.76 15.99
4 0 16 228.64 23.91
-4 0 17 1.7 1.66
-4 0 17 0.49 2.01
4 0 17 1.8 1.75
4 0 17 2.9 2.26
-4 0 -17 1.88 2.41
4 0 -17 0.16 2.05
-4 0 18 40.17 6.23
4 0 18 40.56 10.68
-4 0 -18 41.59 6.6
4 0 18 37.35 7.44
-4 0 18 26.71 6.38
4 0 -18 35.78 6.85
4 0 19 3.09 3.64
4 0 19 -0.54 1.58
4 0 -19 0.07 0.76
-4 0 19 -0.36 1.23
-4 0 -19 0.16 1.61
-4 0 19 1.34 2.34
4 0 20 31.62 9.14
-4 0 -20 39.75 6.5
4 0 20 34.79 7.55
4 0 20 35.8 10.47
-4 0 20 30.22 5.54
-4 0 20 41.96 8.63
4 0 -20 31.69 6.44
4 0 -21 2.32 3.03
-4 0 -21 0.65 0.85
4 0 21 0.61 1.32
-4 0 21 0.67 2.68
-4 0 21 1.11 1.13
4 0 21 2.45 4.42
4 0 21 2.58 2.16
4 0 22 153.9 20.49
-4 0 22 145.91 11.89
4 0 22 149.77 22.31
4 0 -22 159.41 14.9
4 0 22 156.26 16.88
-4 0 -22 140.84 12.1
4 0 23 5.38 8.13
4 0 23 7.73 4.91
4 0 -23 1.82 3.5
4 0 24 133.54 22.15
4 0 24 156.54 17.76
4 0 25 1.43 1.84
4 0 25 1.03 4.4
4 0 25 5.49 4.03
4 0 26 39.83 4.51
4 0 -26 37.48 5.25
4 0 26 39.68 9.36
4 0 26 51.24 14.95
4 0 27 7.19 6.66
4 0 27 -5.65 3.76
4 0 28 11.15 8.3
4 0 28 -1.16 2.91
4 0 29 4.82 4.15
4 0 30 18.21 11.56
4 0 31 5.26 6.75
4 0 32 22.1 10.1
4 0 33 5.65 7.06
4 0 34 100.62 22.82
4 0 35 8.61 7.71
5 0 0 1.77 1.47
5 0 1 6.22 2.97
5 0 -1 1.4 1.91
-5 0 -2 715.53 29.02
5 0 2 690.77 28.87
-5 0 2 719.85 29.03
5 0 -2 690.74 28.65
-5 0 3 2.19 2.91
-5 0 -3 -1.46 1.63
5 0 -3 2.85 2.7
-5 0 -3 2.18 2.46
5 0 3 3.37 3.12
5 0 4 371.1 20.9
-5 0 4 356.71 20.28
5 0 4 366.6 9.11
-5 0 -4 366.93 24.9
5 0 -4 398.73 21.93
-5 0 -4 359.81 20.59
-5 0 -5 -0.79 1.22
5 0 5 2.76 2.75
-5 0 5 6.77 3.63
5 0 -5 3.03 2.85
-5 0 -5 1.52 2.39
5 0 5 0.54 0.81
-5 0 6 341.22 19.93
-5 0 -6 324.67 23.99
-5 0 -6 360.11 20.65
5 0 6 320.17 19.71
5 0 -6 354.36 20.69
5 0 6 348.04 11.67
5 0 -7 1.99 1.83
-5 0 7 1.88 2.73
5 0 7 1.08 1.21
5 0 7 1.54 1.15
-5 0 -7 1.59 2.92
-5 0 -7 1.4 2.07
5 0 -8 320.11 19.75
5 0 8 305.31 13.16
-5 0 8 314.69 19.1
-5 0 -8 313.63 19.56
-5 0 -8 297.06 23.83
5 0 8 297.96 18.61
-5 0 -9 0.53 0.92
5 0 9 1.37 1.74
5 0 -9 -1.57 1.27
-5 0 -9 1.57 2.77
5 0 9 1.41 1.45
-5 0 9 -1.23 1.35
-5 0 10 590.12 26.26
-5 0 -10 582.95 34.48
-5 0 -10 597.04 27.32
5 0 10 577.23 20.33
5 0 -10 578.7 26.54
5 0 10 581.25 26.32
5 0 11 0.66 1.14
5 0 -11 0.91 0.91
-5 0 11 -0.48 0.98
5 0 11 0.2 2.09
-5 0 -11 3.4 3.27
-5 0 -11 2.19 2.35
5 0 12 9.28 3
5 0 12 8.14 3.38
-5 0 12 13.82 4
-5 0 -12 13.2 4
5 0 -12 12.99 4.49
-5 0 -12 9.35 4.36
5 0 -13 0.68 1.31
5 0 13 0.11 1.85
-5 0 -13 -0.64 1.37
-5 0 13 -0.3 1.57
5 0 13 -0.67 0.96
5 0 13 0.45 1.11
-5 0 -13 -1.91 2.65
5 0 -13 1.5 1.64
-5 0 14 78.03 9.53
5 0 14 91.96 9.93
-5 0 -14 81.74 10.29
-5 0 -14 92.86 15.08
5 0 14 81.72 14.26
5 0 -14 79.63 10.72
-5 0 -15 1.41 2.29
5 0 15 1.35 0.9
-5 0 -15 -2.1 2.5
5 0 -15 3.55 2.51
-5 0 15 1.28 1.75
5 0 15 -0.02 1.59
-5 0 -16 95.85 11.79
-5 0 -16 121.12 17.8
5 0 16 74.25 14.11
5 0 16 86.43 10.6
-5 0 16 98.04 12.36
5 0 -16 91.83 11.64
5 0 -17 3.03 2.4
-5 0 -17 -0.52 1.02
5 0 17 0.07 2.61
5 0 17 1.18 1.74
-5 0 17 -0.19 1.39
5 0 -18 104.84 12.38
-5 0 -18 113.39 12.36
5 0 18 138.27 20.06
-5 0 18 121.65 12.2
5 0 18 122.86 13.27
-5 0 19 1.07 2.04
5 0 19 6.77 5.01
5 0 -19 -0.38 1.15
-5 0 -19 -0.9 2.4
5 0 19 4.92 3.02
5 0 -20 21.65 5.72
-5 0 -20 16.84 5.02
5 0 20 16.6 6.83
-5 0 20 19.5 4.98
5 0 20 16.89 5.22
-5 0 21 -1.97 2.11
5 0 21 -2.22 3.21
5 0 -21 -0.11 1.76
5 0 21 -2.2 4.28
-5 0 -21 1.69 1.06
-5 0 -22 30.91 6.64
5 0 22 27.22 6.67
5 0 -22 23.55 5.54
5 0 22 26.68 10.35
-5 0 22 17.27 4.93
5 0 23 -2.73 2.81
-5 0 23 -1.61 2.47
-5 0 -23 1.7 2.18
5 0 23 -3.94 3.39
5 0 -23 -0.09 1.53
5 0 24 83.58 12.93
5 0 -24 88.79 11.23
-5 0 24 70.68 9.28
-5 0 -24 85.97 10.8
5 0 24 86.55 18.05
5 0 -25 0.31 1.39
5 0 25 0.43 4.89
5 0 25 -2.57 3.4
5 0 26 3.67 3.44
5 0 26 1.4 2
5 0 27 0.46 1.68
5 0 27 3.21 6.87
5 0 28 30.66 11.72
5 0 29 2.82 6.02
5 0 30 1.87 4.17
5 0 31 18.59 11.33
5 0 32 15.47 10.11
5 0 33 1.02 4.12
5 0 34 9.81 8.86
6 0 0 4537.36 80.34
6 0 1 9.41 5.72
6 0 -1 15.22 6.36
6 0 -2 382.96 23.89
6 0 2 391.82 23.86
6 0 3 -1.25 1.01
6 0 -3 1.2 2.29
-6 0 -3 0.45 2.14
-6 0 3 0.78 2.3
-6 0 -4 163 18.36
6 0 4 182.38 15.95
6 0 -4 183.82 16.6
-6 0 4 143.98 14.27
-6 0 -5 3.28 3.78
-6 0 5 -2.3 2.56
6 0 -5 -1.5 1.04
6 0 5 0.21 2.28
-6 0 6 25.55 6.2
6 0 6 26.38 6.16
-6 0 -6 27.16 7.77
6 0 -6 24.82 6.33
6 0 6 32.5 3.48
6 0 7 1.01 0.97
-6 0 7 -0.02 2.62
-6 0 -7 -0.76 2.24
6 0 7 0.21 1.85
6 0 -7 2.35 1.89
6 0 8 43.19 7.54
6 0 -8 43.2 8.09
6 0 8 35.61 4.47
-6 0 -8 34.6 8.52
-6 0 8 42.84 7.94
6 0 -9 0.55 1.94
-6 0 9 0.5 1.04
-6 0 -9 -0.56 1.74
6 0 9 -0.49 1.27
6 0 9 0.55 1.28
6 0 10 149.65 18.87
6 0 10 127.48 13.18
-6 0 10 122.88 13.19
6 0 10 128.34 9.54
-6 0 -10 130.22 17.37
6 0 -10 122.18 13.48
6 0 11 1.69 3.36
-6 0 -11 -1.53 2.93
-6 0 11 2.6 3.24
6 0 -11 4.15 3.31
6 0 11 0.76 1.19
6 0 11 3.69 2.69
-6 0 -12 58.1 11.69
6 0 12 54.38 11.69
-6 0 12 67.44 9.7
6 0 12 64.96 9.51
6 0 12 65.85 7.62
6 0 -12 70.92 10.27
6 0 13 -0.81 1.22
6 0 13 2.12 4.68
-6 0 13 5 3.55
-6 0 -13 -0.28 2.65
6 0 13 0.4 1.37
6 0 14 486.15 22.81
-6 0 -14 474.88 35.33
6 0 14 460.65 35.62
-6 0 14 475.02 26.31
6 0 15 -1.39 1.44
-6 0 15 -1.63 1.59
6 0 15 -0.42 0.84
6 0 -15 -0.83 1.02
-6 0 -15 2.22 4.07
6 0 16 18.88 4.79
6 0 -16 16.61 5.22
6 0 16 33.07 9.87
-6 0 16 19.75 5.47
6 0 -17 3.66 4.26
6 0 17 0.1 1.28
-6 0 17 1.15 1.49
6 0 17 -0.63 1.08
-6 0 18 12.6 4.58
6 0 -18 12.45 5.06
6 0 18 8.82 3.64
6 0 18 12.74 5.88
6 0 19 -1.54 2.75
6 0 -19 -1.37 2.56
6 0 19 -3.52 4.44
-6 0 19 -0.44 2.06
6 0 20 7.2 3.13
6 0 -20 11.62 4.59
6 0 20 7.44 4.98
-6 0 20 8.61 3.59
6 0 21 0.44 2.51
-6 0 21 1.83 1.95
6 0 21 2.27 2.63
6 0 -21 -1.19 2.34
6 0 22 270.62 31.83
6 0 -22 286.19 20.91
6 0 22 289.85 22.99
-6 0 22 279.32 20.76
-6 0 23 -0.5 2.02
6 0 23 6.52 7.17
6 0 -23 1.04 1.98
6 0 23 3.53 1.91
6 0 24 97.48 13.89
6 0 -24 105.85 12.26
6 0 24 90.65 18.96
-6 0 24 103.7 12.4
-6 0 25 0.99 2.07
6 0 25 0.65 5.58
6 0 -25 2.54 1.03
6 0 -26 54.61 8.42
6 0 26 53 15.41
6 0 27 10.86 7.88
6 0 28 16.1 8.96
6 0 29 3.41 5.04
6 0 30 2.78 5.19
6 0 31 4.56 4.49
6 0 32 -1.66 6.09
6 0 33 -5.47 7.12
7 0 0 5.23 3.81
7 0 1 0.85 2.19
7 0 -1 -1.49 1.93
7 0 2 239.36 19.82
7 0 -2 264.95 20.97
-7 0 -2 178.18 17.84
-7 0 2 237.4 20.41
-7 0 -2 245.64 22.98
-7 0 -3 2.03 1.21
7 0 3 0.1 1.06
-7 0 -3 0.65 2.62
7 0 -3 -0.8 2.73
-7 0 3 2.17 3.19
7 0 4 2.77 2.39
-7 0 -4 1.64 1.76
-7 0 4 1.93 2.21
7 0 -4 1.03 1.44
-7 0 -4 0.41 1.08
-7 0 -5 3.52 3.27
-7 0 -5 -1.38 1.82
7 0 -5 2.19 3
-7 0 5 -2.76 2.74
7 0 5 2.5 3.21
-7 0 -6 100.28 15.31
7 0 6 114.85 13.7
7 0 -6 116.94 14.26
-7 0 6 114.97 13.78
-7 0 -6 115.04 14.11
7 0 -7 6.9 4.38
-7 0 -7 8.35 5.47
-7 0 -7 3.95 3.7
-7 0 7 3.31 3.79
7 0 7 6.34 3.95
-7 0 -8 67.2 10.75
7 0 -8 73.17 11.52
-7 0 -8 70.2 13.07
-7 0 8 62.75 10.51
7 0 8 49.22 8.96
7 0 9 1.54 2.59
-7 0 -9 1.99 2.19
7 0 -9 -0.21 1.2
-7 0 -9 2.97 3.41
-7 0 9 5.19 3.64
7 0 10 0.64 1.03
-7 0 10 -2.23 2.98
7 0 -10 3.11 2.53
-7 0 -10 0.9 1.88
-7 0 -10 -2.49 2.06
7 0 11 1.5 1.87
7 0 11 -0.28 0.95
-7 0 11 -2.89 3.53
-7 0 -11 -0.91 3.48
-7 0 -11 1.75 2.15
7 0 -11 2.56 1.94
-7 0 -12 0.68 2.38
7 0 12 -0.19 1.47
7 0 12 1.84 1.43
-7 0 12 0.38 1.52
7 0 -12 0.56 1.92
-7 0 -12 3.64 4.53
7 0 13 -1.91 3.72
-7 0 13 0.37 1.95
-7 0 -13 2.23 2.72
7 0 13 -1.19 1.14
7 0 14 -0.5 3.59
7 0 14 0.84 1.16
-7 0 -14 -0.97 1.56
-7 0 14 2.87 2.07
-7 0 15 -0.72 1.96
7 0 15 0.86 1.65
-7 0 -15 -0.55 1.41
7 0 -16 84.7 12.69
7 0 16 108.06 19.11
-7 0 -16 115.47 15.11
-7 0 16 95.21 13.24
7 0 16 105.64 11.27
7 0 17 -1.77 2.46
-7 0 -17 -1.06 2.3
-7 0 17 2.49 3.67
7 0 -17 1.15 2.52
7 0 17 1.74 3.64
7 0 18 23.85 9.28
-7 0 18 31.02 8.17
7 0 18 20.2 5.18
7 0 -18 22.79 6.24
-7 0 -18 28.06 7.91
7 0 19 1.29 1.81
-7 0 19 0.73 1.62
7 0 -19 3.26 3.18
7 0 19 2.37 5.55
-7 0 -19 2.47 3.11
-7 0 -20 228.5 20.64
7 0 -20 228.23 19.77
-7 0 20 235.7 20.95
7 0 20 204.73 27.65
-7 0 -21 -2.57 1
7 0 -21 -1.45 2.54
7 0 21 -2.33 2.82
-7 0 21 1.85 1.58
-7 0 22 20.48 6.07
7 0 22 29.48 11.32
-7 0 -22 13.75 5.63
7 0 -22 17.35 5.05
-7 0 23 -4.93 3.59
-7 0 -23 1.53 2.89
7 0 23 4.02 6.82
7 0 -23 -2.11 1.74
-7 0 24 250.27 20.98
-7 0 -24 200.99 19.29
7 0 24 232.06 31.82
7 0 -24 250.89 19.26
7 0 -25 2.24 3.15
-7 0 -25 0.59 2.09
-7 0 25 -1.23 2.31
7 0 25 7.88 6.09
-7 0 -26 8.96 3.92
7 0 26 -4.21 6.82
-7 0 26 4.95 1.44
7 0 27 5.03 4.72
-7 0 -27 -2.53 3.55
7 0 28 3.02 2.93
7 0 29 -5.01 5.26
7 0 30 0.48 4.92
7 0 31 16.68 10.06
7 0 32 1.9 5.98
8 0 0 440.72 28.85
-8 0 0 461.31 30.38
8 0 1 -0.22 1.86
8 0 -1 0.36 3.45
-8 0 1 2.52 3.31
-8 0 -1 0.19 1.61
-8 0 2 6.07 2.96
-8 0 -2 9.61 5.45
-8 0 -2 4.63 3.72
8 0 -2 3.64 2.83
8 0 2 5.03 3.43
-8 0 -3 -2.31 1.74
-8 0 3 -1.16 2.35
8 0 -3 2.29 2.62
8 0 3 1.95 2.24
-8 0 -3 -1.01 1.55
8 0 4 24.62 7.1
-8 0 -4 36.75 8.31
-8 0 -4 35.4 9.21
8 0 -4 30.5 7.77
-8 0 4 23.38 6.88
-8 0 5 0.28 1.79
-8 0 -5 1.26 1.99
8 0 -5 0.66 0.91
-8 0 -5 4.07 3.66
8 0 5 -0.66 2.27
8 0 -6 -0.6 3.46
-8 0 -6 -3.27 3.01
-8 0 -6 7.56 4.68
-8 0 6 -0.2 1.87
8 0 6 8.9 4.56
-8 0 -7 3.4 2.96
8 0 7 -0.62 0.94
-8 0 7 0.74 1.2
8 0 -7 2.93 2.07
-8 0 -7 1.81 2.22
8 0 -8 69.07 11.5
-8 0 8 66.24 11.63
-8 0 -8 47.98 10.52
8 0 8 44.86 9.08
-8 0 -8 53.47 12.59
8 0 9 -0.95 2.45
-8 0 9 6.31 4.73
-8 0 -9 -0.29 1.19
8 0 -9 2.84 3.18
-8 0 -10 131.19 16.51
8 0 -10 124.18 16.13
-8 0 10 110.96 14.94
8 0 10 113.13 14.79
8 0 11 -3.52 3.64
8 0 -11 -3.33 3.24
-8 0 11 -2.24 2.68
-8 0 -11 0.53 2.01
-8 0 -12 63.01 11.33
-8 0 12 44.97 9.52
-8 0 13 1.29 2.83
-8 0 -13 0.64 1.51
-8 0 -14 17.88 5.9
-8 0 14 8.2 4.42
-8 0 15 -0.44 2.31
-8 0 -15 -5.39 4.46
-8 0 16 48.84 11.64
-8 0 -16 55.53 13.18
8 0 16 54.11 14.23
8 0 17 0.75 4.55
-8 0 -17 -1.15 3.16
8 0 -17 3.79 2.37
-8 0 17 4.52 3.81
8 0 -18 2.96 3.47
-8 0 18 4.04 4.03
8 0 18 2.66 2.29
-8 0 -18 3.06 2.87
-8 0 19 -1.35 1.37
8 0 19 -1.64 3.25
-8 0 -19 2.16 3.72
8 0 -19 0.42 2.17
-8 0 -20 105.48 15.71
8 0 20 132.12 22.88
8 0 -20 90.15 13.36
-8 0 20 123.22 16.57
8 0 21 2.79 4.18
8 0 -21 0.31 1.83
-8 0 21 1.2 4.06
-8 0 -21 1.29 1.87
-8 0 22 1.55 3
8 0 -22 5.93 1.48
-8 0 -22 5.38 2.81
8 0 23 1.47 4.83
-8 0 23 0.15 2.01
8 0 -23 3.1 2.93
-8 0 -23 -3.29 4.61
-8 0 -24 1.66 2.07
8 0 -24 -1.07 2.49
-8 0 24 -3.35 3.93
-8 0 25 -1.58 3.12
8 0 25 -2.2 5.74
-8 0 -25 -0.36 1.64
-8 0 -26 56.19 10.83
8 0 26 66.73 17.86
-8 0 26 65.33 11.71
-8 0 -27 3.72 1.82
8 0 27 6.08 5.68
8 0 28 18.98 9.29
8 0 29 7.22 8.42
8 0 30 4 4.74
-9 0 0 8 5.64
-9 0 1 -1 2.28
-9 0 -1 -0.65 1.21
-9 0 -2 25.7 8.06
-9 0 2 26.82 8.1
-9 0 -3 3.7 3.26
-9 0 3 0.47 2.02
-9 0 -4 7 4.7
-9 0 4 12.8 4.94
-9 0 5 0.29 1.84
-9 0 -5 -0.58 2.67
-9 0 6 10.77 5.06
-9 0 -6 16.48 6.8
-9 0 -7 -2.09 2.15
-9 0 7 -1.38 2.84
-9 0 8 264.67 24.94
-9 0 -8 301.34 27.03
-9 0 9 1.43 1.92
-9 0 -9 -1.92 2.33
-9 0 -10 535.21 36.25
-9 0 10 484.87 33.7
-9 0 11 -0.71 4.1
-9 0 -11 4.12 3.22
-9 0 -12 12.25 5.5
-9 0 12 7.07 3.11
-9 0 13 5.7 3.75
-9 0 -13 -6.73 5.03
-9 0 14 12.36 5.29
-9 0 -14 12.88 6.77
-9 0 -15 3.61 4.04
-9 0 15 1.34 3.62
-9 0 -16 78.43 14.23
-9 0 16 66.93 12.85
-9 0 -17 -4.22 4.48
-9 0 17 -0.43 1.79
9 0 -18 27.26 7.25
-9 0 18 42.53 10.25
-9 0 -18 39.95 9.77
-9 0 19 4 4.85
-9 0 -19 -1.62 2.12
-9 0 -20 77.12 13.9
9 0 -20 61.03 11.61
-9 0 20 53.86 11.21
9 0 20 96.19 20.01
-9 0 -21 3.02 3.5
9 0 -21 -2.58 2.64
9 0 21 -7.07 7.12
-9 0 21 7.66 3.66
-9 0 -22 2.29 2.54
-9 0 22 0.94 2.81
9 0 22 -6.12 5.46
9 0 -22 1 1.87
-9 0 -23 1.88 2.3
-9 0 23 1.06 4.64
9 0 23 -7.45 6.86
-9 0 24 -1.3 2.35
-9 0 -24 -3.75 4.21
9 0 25 -1.96 3.97
-9 0 25 -0.78 3.51
-9 0 -25 2.39 3.91
-9 0 -26 15.49 6.18
9 0 26 15.54 9.14
9 0 27 -2.84 6.72
9 0 28 -3.14 8.35
-10 0 0 933.86 49.65
-10 0 1 3.08 3.19
-10 0 -1 9.03 6.95
-10 0 -2 22.49 8.12
-10 0 2 16.36 5.83
-10 0 -3 0.57 1.38
-10 0 3 -1.55 3.81
-10 0 4 24.97 8.28
-10 0 -4 26.95 8.17
-10 0 5 -0.05 3.45
-10 0 -5 -2.82 1.55
-10 0 -6 -3.26 4.78
-10 0 6 -0.43 2.92
-10 0 -7 3.29 5.03
-10 0 7 1.87 2.58
-10 0 8 286.89 27.65
-10 0 -8 280.04 27.71
-10 0 -9 4.4 4.22
-10 0 9 1.33 3.46
-10 0 10 68 13.59
-10 0 -10 77.16 14.11
-10 0 -11 -0.4 2.62
-10 0 11 -3.22 4.53
-10 0 -12 -0.19 1.5
-10 0 12 1.23 3.07
-10 0 -13 6.3 6.5
-10 0 13 -3.57 2.76
-10 0 -14 -0.74 1.75
-10 0 14 7.35 5.91
-10 0 15 3.61 4.24
-10 0 -15 -1.53 1.73
-10 0 16 24.96 8.23
-10 0 -16 39.33 10.68
-10 0 17 -1.13 2.57
-10 0 -17 5.97 4.75
10 0 -18 55.71 12.78
-10 0 18 48 11.9
-10 0 -18 38.41 10.65
-10 0 19 -3.58 4.33
10 0 -19 9.11 6.16
-10 0 -19 5.02 4.87
-10 0 20 8.81 4.68
-10 0 -20 8.24 5.15
10 0 -20 -1.42 2.18
10 0 -21 -0.14 1.56
-10 0 -21 1.25 3.37
-10 0 21 1.01 1.39
-10 0 22 3.8 2.68
-10 0 -22 1.2 3.37
-10 0 23 12.41 5.71
-10 0 -23 0.02 4.07
-10 0 -24 -0.79 2.98
-10 0 24 -4.87 4.23
-10 0 -25 -1.74 3.26
-10 0 25 2.05 3.91
10 0 26 16.98 9.99
-10 0 -26 4.55 1.82
-11 0 0 -4.79 4.63
-11 0 1 -3.68 4.91
-11 0 -1 2.62 4.9
-11 0 2 10.01 4.83
-11 0 -2 13.01 3.13
-11 0 -3 -2.88 3.31
-11 0 3 -0.41 3.13
-11 0 -4 84.01 15.97
-11 0 4 83.22 15.74
-11 0 5 5.11 4.7
-11 0 -5 -2.95 4.12
-11 0 -6 170.46 23.2
-11 0 6 137.52 20.46
-11 0 -7 10.88 8.14
-11 0 7 1.52 3.47
-11 0 -8 156.77 22.39
-11 0 8 133.38 20.09
-11 0 9 0.75 2.44
-11 0 -9 -3.53 4.35
-11 0 10 -1.77 3.13
-11 0 -10 3.7 3.44
-11 0 -11 1.71 2.89
-11 0 11 2.27 3.2
-11 0 12 5.35 5.43
-11 0 -12 1.78 3.56
-11 0 13 10.7 6.47
-11 0 -13 0.82 3.37
-11 0 -14 20.83 8.39
-11 0 14 20.95 8.85
-11 0 -15 4.45 5.48
-11 0 15 2.32 4.23
-11 0 16 13.61 6.7
-11 0 -16 19.57 8
-11 0 -17 4.29 5
-11 0 17 2.64 3.37
-11 0 -18 20.85 7.82
-11 0 18 11.45 6.41
-11 0 19 -0.49 2.14
11 0 -19 0.06 2.7
-11 0 -19 -1.33 3.66
-11 0 -20 5.89 2.75
-11 0 20 12.45 6.72
-11 0 21 1.03 1.89
-11 0 -21 -0.34 4.38
-11 0 -22 15.47 8.11
-11 0 22 16.51 7.27
-11 0 23 0.81 3.08
-11 0 -23 7.9 4.76
-11 0 -24 20.03 7.73
-11 0 24 13.92 6.56
-11 0 -25 -3.03 2.63
-12 0 0 -7.33 6.26
-12 0 1 -0.66 2.69
-12 0 -1 -3.8 3.45
-12 0 2 0.78 4.04
-12 0 -2 1.57 3.4
-12 0 -3 -1.94 5.32
-12 0 3 0.31 2.64
-12 0 4 22.85 9.8
-12 0 -4 9.71 6.9
-12 0 5 1.41 3.66
-12 0 -5 -0.36 3.99
-12 0 6 11.54 7.44
-12 0 -6 11.96 7.04
-12 0 7 -1.1 4.69
-12 0 -7 6.75 5.13
-12 0 8 33.81 12.05
-12 0 -8 23.69 10.66
-12 0 9 2.29 4.48
-12 0 -9 -1.92 2.96
-12 0 -10 48.2 12.45
-12 0 10 39.49 12.27
-12 0 11 1.97 5.28
-12 0 -11 -0.1 3.85
-12 0 12 30.68 10.38
-12 0 -12 18.41 6.48
-12 0 13 -1.47 5.08
-12 0 -13 4.9 5.07
-12 0 -14 4.06 4.01
-12 0 14 28.51 10.26
-12 0 -15 8.24 6.41
-12 0 15 -1.46 1.61
-12 0 16 4.16 6.15
-12 0 -16 6.26 6.04
-12 0 17 0.52 2.94
-12 0 -17 -6.31 6.14
-12 0 -18 1.61 3.56
-12 0 18 -0.07 3.28
-12 0 19 -6.91 6.73
-12 0 -19 -2.39 5.43
-12 0 20 -1.16 3.93
-12 0 -20 11.65 6.07
-12 0 21 -3.39 2.38
-12 0 -21 -7.62 6.98
-12 0 -22 40.32 12.17
-12 0 22 25.05 9.05
-12 0 -23 -0.36 2.61
-12 0 23 5.31 4.64
-12 0 -24 22.77 8.85
-13 0 0 2.69 5.62
-13 0 -1 2.56 5.88
-13 0 1 3.53 6.4
-13 0 2 5.68 7.69
-13 0 -2 7.53 8.26
-13 0 3 2.62 4.95
-13 0 -3 0.5 5.41
-13 0 -4 4.2 5.71
-13 0 4 -1.53 3.37
-13 0 5 6.54 7.04
-13 0 -5 -0.28 3.61
-13 0 6 3.85 5.2
-13 0 -6 2.28 2.79
-13 0 7 2 3.79
-13 0 -7 -4.66 4.89
-13 0 -8 26.87 10.79
-13 0 8 8.49 6.96
-13 0 -9 4.81 5.06
-13 0 9 2.65 5.52
-13 0 10 29.78 12.12
-13 0 -10 23.69 9.71
-13 0 11 -1.26 2.15
-13 0 -11 5.49 5.63
-13 0 -12 4.75 4.85
-13 0 12 36.63 13.06
-13 0 13 -6.27 5.68
-13 0 -13 8.83 5.06
-13 0 -14 -1.67 4.25
-13 0 14 1.68 4.13
-13 0 15 -4.3 5.07
-13 0 -15 -3.05 2.54
-13 0 -16 7.24 5.39
-13 0 16 -1.58 3.35
-13 0 17 -5.9 3.7
-13 0 -17 -1.19 3.6
-13 0 18 3.18 4.56
-13 0 -18 9.43 7.56
-13 0 19 -0.42 4.87
-13 0 -19 -10.96 4.67
-13 0 -20 26.5 10.34
-13 0 20 22.19 9.51
-13 0 21 0.49 3.5
-13 0 -21 -4.97 5.83
-13 0 -22 5.63 5.59
-13 0 22 -2.77 4.9
-13 0 -23 -1.39 3.79
-13 0 23 5.88 6.47
-14 0 0 22.22 10.01
-14 0 -1 15.49 10.81
-14 0 1 13.56 8.52
-14 0 -2 -6.4 3.26
-14 0 2 14 7.96
-14 0 3 3.57 3.53
-14 0 -3 10.86 7.7
-14 0 4 26.53 10.15
-14 0 -4 18.31 7.47
-14 0 -5 1.83 4.08
-14 0 5 3.42 5.33
-14 0 -6 16.71 8.44
-14 0 6 12.27 7.39
-14 0 7 6.01 5.46
-14 0 -7 4.48 4.4
-14 0 8 4.35 4.28
-14 0 -8 3.44 2.58
-14 0 9 17.22 9.13
-14 0 -9 2.73 5.84
-14 0 -10 45.92 13.47
-14 0 10 71.66 17.52
-14 0 11 10.38 7.14
-14 0 -11 -3.38 2.44
-14 0 12 11.75 8.41
-14 0 -12 -6.4 6.19
-14 0 13 12.46 7.82
-14 0 -13 -7.58 5
-14 0 -14 9.26 8.06
-14 0 14 19.96 10.85
-14 0 15 10.58 7.13
-14 0 -15 -1.45 2.07
-14 0 16 6.53 4.31
-14 0 -16 5.04 5.01
-14 0 17 -6.05 6.13
-14 0 18 -0.38 3.79
-14 0 19 17.57 9.03
0 -1 0 0.29 0.86
0 -1 0 -0.46 0.88
0 1 0 1.51 1.13
0 -1 -1 0.04 0.59
0 -1 1 -0.87 0.55
0 -1 -1 -0.34 0.44
0 1 -2 -0.94 1.01
0 -1 2 -0.6 0.77
0 1 2 0.47 1.05
0 -1 -2 0.11 0.4
0 -1 -2 0.32 0.88
0 1 3 0.13 0.61
0 -1 -3 0.26 1
0 -1 3 2.15 1.43
0 -1 -3 -1.54 1.18
0 -1 3 1.61 1.01
0 1 -3 1.85 1.26
0 1 4 0.17 0.88
0 -1 -4 -0.87 1.19
0 -1 4 -0.1 0.7
0 1 -4 -0.45 0.9
0 1 4 0.04 1.17
0 -1 -4 -1.01 1.12
0 1 -5 -0.86 1.13
0 1 5 2.39 2.18
0 -1 -5 -0.79 1.05
0 1 5 1.5 1.06
0 -1 -5 0.02 0.7
0 -1 5 0.38 0.82
0 -1 -6 1.25 1.8
0 1 6 -0.73 1.25
0 1 6 0.46 1.02
0 1 -6 -1.96 1.17
0 -1 -6 -0.31 0.58
0 -1 6 1.45 1.3
0 -1 -7 0.72 1.13
0 1 -7 0.25 0.86
0 -1 7 -0.48 0.86
0 1 -7 -0.03 0.94
0 1 7 -0.86 1.88
0 1 7 1.14 1.28
0 -1 -7 0.48 0.5
0 -1 -8 -0.46 0.46
0 1 -8 1.4 1.28
0 1 8 -0.4 1.16
0 -1 8 0.41 0.66
0 1 8 0.74 1.06
0 -1 -8 0.09 1.47
0 1 -8 -0.46 0.46
0 1 -9 1.3 1.34
0 -1 -9 -1.22 1.1
0 1 9 -1.15 1.17
0 1 -9 -0.16 0.68
0 -1 -9 1.25 1.01
0 -1 9 1.62 1.32
0 1 9 -2.39 2.3
0 1 10 -0.95 1.02
0 -1 -10 -0.06 0.76
0 -1 10 0.07 0.53
0 -1 -10 -0.72 1.09
0 1 11 -0.32 0.78
0 -1 -11 -0.97 1.49
0 1 -11 0.6 1.3
0 -1 -11 0.94 0.84
0 1 12 4.16 3.52
0 -1 12 0.23 0.81
0 1 -12 1.29 1.47
0 -1 -12 -1.48 2.16
0 -1 13 1.15 1.77
0 -1 -13 -0.09 1.01
0 1 -13 1.59 2.02
0 1 13 0.62 1.17
0 1 -14 -1.32 2.11
0 -1 -14 0.28 1.28
0 1 14 0.14 0.32
0 -1 14 1.11 1.02
0 1 14 -1.92 2.46
0 -1 -15 -0.53 0.94
0 1 -15 -0.8 0.91
0 1 15 -3.85 3.74
0 -1 15 -0.07 1.58
0 1 16 -1.35 1.7
0 -1 16 -1.17 1.45
0 1 -16 -1.15 1.12
0 1 -17 -2.9 1.18
0 1 17 0.2 2.2
0 -1 17 -1.39 1.95
0 1 18 2.8 2.92
0 -1 18 0.01 1.19
0 1 18 -0.78 2.59
0 1 -18 0.63 1.33
0 -1 19 -0.14 1.56
0 1 19 -2.18 2.75
0 1 -19 2.89 2.3
0 1 19 -1.18 1.55
0 -1 20 -1.6 0.97
0 1 -20 0.44 1.29
0 1 20 -0.75 0.85
0 1 20 1.79 1.32
0 -1 21 1.53 2.43
0 1 21 -0.05 2.22
0 1 21 1.92 2.14
0 1 -21 2.42 2.1
0 1 22 0.46 3.98
0 -1 22 -2.84 2.34
0 1 22 0.54 1.84
0 1 23 1.29 1.8
0 1 23 -1.26 2.78
0 -1 23 1.69 1.63
0 1 24 1.37 2.89
0 1 24 -2.81 4.3
0 -1 24 -1.15 1.35
0 -1 25 2.65 2.66
0 1 25 0.15 2.22
0 1 26 -2.73 4.36
0 1 26 1.81 2.74
0 -1 26 -1.19 1.92
0 1 27 -2.14 3.33
0 -1 27 -1.31 4.87
0 1 27 3.48 2.04
0 -1 27 -2.16 3.28
0 -1 28 2.44 5.57
0 -1 28 1.31 2.45
0 1 28 -3.16 3.43
0 1 28 -0.45 4.22
0 1 29 -6.93 5.33
0 -1 29 2.76 4.76
0 -1 29 -2.26 3.96
0 1 29 1.9 3.31
0 -1 30 -0.77 2.45
0 1 30 0.85 3.45
0 -1 31 -0.44 2.89
0 1 31 0.08 2.66
0 1 32 2.24 2.1
0 1 32 1.72 4.01
0 -1 32 2.05 5.88
0 -1 33 -3.46 5.7
0 1 33 8.16 5.69
0 1 33 -6.68 5.61
0 -1 34 8.33 7.45
0 1 34 6.57 4.18
0 1 34 8.48 7.51
0 -1 35 1.91 3.04
0 1 35 -1.93 4.02
0 1 35 4.65 6.09
0 -1 36 7.01 6.73
0 1 36 3.49 3.05
0 1 36 -4.12 4.62
0 -1 37 1.17 5.31
-1 -1 0 0.49 2.02
1 1 0 1.17 1.21
-1 -1 -1 3017.73 29.75
1 1 -1 2992.39 33.09
1 1 1 3062.31 39.67
-1 -1 -1 3135.05 38.87
-1 -1 1 2939.21 31.59
1 1 1 3109.17 29.81
1 1 2 3.38 1.06
-1 1 -2 4.54 1.55
-1 -1 -2 4.8 1.27
-1 -1 -2 9.36 3.33
1 -1 2 5.85 1.86
1 -1 -3 205.49 12.18
-1 -1 -3 196.86 11.2
-1 1 -3 196.72 10.09
1 1 3 180.75 9.64
1 -1 3 180.04 9.57
-1 -1 -3 173.5 9.57
1 1 4 1029.67 23.1
1 -1 4 1077.74 25.33
1 -1 -4 1115.35 29.86
1 1 4 1148.45 26.87
-1 -1 -4 1132.8 28.53
1 1 4 1063.14 26.36
-1 1 -4 1063.21 25.19
1 1 5 2325.64 42.24
-1 1 5 2265.86 43.98
1 1 5 2439.1 39.25
1 -1 -5 2363.15 44.73
1 -1 5 2290.25 39.35
-1 1 -5 2256.89 39.99
-1 -1 -5 2338.29 43.55
1 1 -5 2384.9 39.24
1 1 -5 2056.89 32.39
1 1 5 2250.29 33.1
1 1 6 9438.13 94.7
1 -1 -6 9551.74 93.57
1 1 6 9651.64 78.39
1 1 -6 9435.46 69.22
-1 1 6 9406.92 94.57
-1 1 -6 9546.97 89.52
1 1 6 9522.7 68.1
1 -1 6 9427.96 87.13
-1 -1 -6 9683.66 93.34
1 1 -6 9198.74 77.78
1 -1 -7 486.83 21.78
1 1 -7 514.63 18.25
1 1 7 492.28 18.02
1 1 7 498.7 22.8
1 1 -7 575.35 16.71
-1 -1 -7 532.73 23.13
1 -1 7 504.47 21.4
1 1 -7 489.16 18.13
-1 1 -7 501.48 17.47
1 1 7 477.43 14.86
-1 1 7 490.01 22.39
1 1 8 382.65 20.82
1 1 8 377.17 15.54
1 -1 -8 395.7 20.48
1 1 8 400.97 13.46
1 -1 8 371.74 19.81
-1 -1 -8 407.72 20.75
1 1 -8 389.27 16.87
-1 1 -8 377.57 15.81
1 1 -8 397.77 13.48
-1 1 8 393.47 20.98
1 1 -8 410.49 16.31
1 1 -9 21.25 3.68
1 1 -9 17.83 3.7
1 1 9 20.61 2.9
1 -1 9 20.24 3.8
-1 1 -9 22.68 4.25
1 -1 9 16.25 4.53
-1 1 9 19.63 4.49
1 -1 -9 17.99 4.3
1 1 9 18.29 3.47
1 1 9 21.19 5.18
-1 -1 9 18.07 2.55
1 1 -9 19.1 2.89
1 1 -10 0.98 0.69
1 1 10 0.99 2.37
1 -1 -10 4.36 2.54
-1 1 10 4.7 3
-1 1 -10 0.32 0.69
1 1 -10 0.08 0.85
-1 -1 10 -0.13 0.78
1 -1 10 1.88 1.43
1 -1 -10 -0.37 0.69
1 1 10 -0.89 1.05
1 -1 10 0.85 0.92
1 1 10 0.04 0.37
1 1 -10 0.62 0.78
1 -1 -11 207 11.74
-1 -1 11 212.31 10.55
1 1 11 220.42 9.28
1 1 -11 215.58 11.59
-1 1 -11 225.63 13.81
1 1 -11 232.06 9.63
1 1 -11 238.35 14.81
-1 1 11 217.3 17.19
1 -1 -11 222.7 16.54
-1 1 11 237.38 14.55
1 -1 11 224.59 11.67
1 1 11 208.25 11.47
1 -1 11 230.18 18.3
1 1 11 209.05 17.68
1 1 12 965.62 24.39
-1 1 -12 956.5 29.79
1 1 -12 929.85 30.5
1 1 -12 1091.96 20.49
1 1 -12 916.44 23.78
1 1 12 917.7 37.73
-1 1 12 972.46 30.58
1 -1 -12 920.91 34.44
-1 -1 12 929.55 23.93
1 -1 -12 900.95 24.24
1 1 12 974.3 19.15
1 -1 12 911.26 38.6
-1 1 12 910.85 36.48
1 -1 12 963.07 24.2
1 1 13 409.33 20.29
1 -1 13 364.16 25.15
1 -1 -13 349.25 14.67
1 1 13 379.4 14.92
1 1 -13 390.09 20.24
1 -1 13 393.38 15.08
-1 1 13 386.44 24.39
1 1 13 387.12 25.11
-1 -1 13 372.58 16.26
1 1 -13 418.71 11.75
1 -1 -13 399.14 23.41
1 1 -13 407.22 15.43
1 1 13 412.84 11.69
-1 1 -13 389.21 19.8
-1 -1 14 96.41 8.8
1 1 14 95.42 10.3
1 1 -14 104.42 5.57
1 -1 -14 90.86 7.25
1 -1 -14 121.52 13.46
1 1 14 107.56 5.69
-1 1 14 99.98 13.01
1 1 14 93.23 7.24
1 1 14 103.95 13.56
-1 1 -14 114.01 5.92
-1 1 14 96.81 5.51
-1 1 -14 110.21 10.83
1 1 -14 106.49 10.94
1 -1 14 109.25 7.59
1 -1 14 116.25 14.78
1 1 -14 94.67 7.05
1 1 -15 46.06 7.45
1 1 -15 61.24 3.96
-1 1 -15 57.12 3.96
-1 1 15 52.16 3.73
1 1 15 50.97 3.69
1 1 15 51.12 9.78
-1 1 -15 53.72 7.86
-1 1 15 56.29 9.6
1 -1 -15 47.85 4.89
1 1 15 66.55 8.72
1 1 -15 44.19 4.76
-1 -1 15 52.9 6.81
1 1 15 53.98 5.17
1 -1 -15 51.06 8.63
1 -1 15 51.35 4.79
1 1 -16 4.33 2.32
-1 1 -16 9.28 3.53
1 -1 16 5.93 1.42
1 1 -16 4.32 1.35
-1 1 16 9.98 4.6
-1 -1 16 5.89 2.91
-1 1 16 5.48 1.19
-1 1 -16 5.32 1.16
1 1 -16 8.23 1.36
1 -1 -16 3.78 2.44
1 1 16 5.53 2.57
1 1 16 4.85 2.98
1 1 16 6.62 1.56
1 -1 -16 5.8 1.66
1 1 16 6.87 1.32
1 1 -17 406.15 23.11
-1 -1 17 358.46 19.87
1 -1 -17 399.1 25.64
1 -1 17 358.82 22.73
1 1 17 383.29 22.78
1 -1 -17 386.35 11.77
-1 1 -17 427.55 23.34
-1 1 17 350.36 25.59
1 -1 17 412.77 30.9
1 1 17 368.45 27.27
1 -1 -18 29.12 7.21
1 -1 18 33.45 9.21
-1 -1 18 38.51 6.87
1 1 18 30.3 8.03
1 1 -18 31.38 6.79
-1 1 18 36.39 8.55
-1 1 18 28.69 6.43
-1 1 -18 27.02 6.26
1 1 18 24.54 6.34
1 -1 18 30.27 6.86
1 -1 19 11.43 5.52
-1 1 19 7.09 4.69
-1 1 19 15.79 5.42
1 -1 -19 8.15 4.41
1 1 19 11.32 5.24
1 1 19 8.1 3.49
1 -1 19 12.09 4.52
1 1 -19 10.6 4.26
-1 1 -19 7.87 2.72
-1 -1 19 6.44 2.92
1 -1 20 1.44 1.72
1 1 -20 -1.02 2.06
-1 1 20 0.19 1.92
1 1 20 3.65 4.37
-1 -1 20 1.56 2.21
1 -1 20 -0.58 2.01
1 1 20 3.19 2.52
-1 1 -20 0.81 2.51
-1 1 20 -0.76 1.65
1 1 21 43.25 9.85
1 -1 21 48.47 9.14
-1 1 21 42.16 8.84
1 1 -21 31.34 7.13
1 1 21 44.59 8.81
-1 1 21 39.58 9.01
1 -1 21 41.38 11.28
-1 -1 21 39.13 7.51
-1 1 22 22.36 7.03
-1 -1 22 21.14 5.53
1 1 22 33.94 7.51
1 -1 22 20.7 8.35
-1 1 22 24.71 6.76
1 1 22 24.39 7.46
1 -1 22 20.21 6.07
-1 1 23 8.16 5.5
1 1 23 6.28 3.23
1 -1 23 8.31 3.58
-1 -1 23 2.67 1.95
-1 1 23 11.35 5.07
1 -1 23 7.23 3.65
1 1 23 8.69 5.81
1 -1 24 47.45 12.69
-1 1 24 34.69 8.77
1 -1 24 45.8 9.35
-1 1 24 37.92 9.69
-1 -1 24 49.33 9.06
1 1 24 62.46 11.24
1 1 24 30.56 9.17
1 1 24 47.47 13.18
1 -1 25 3.12 3.09
1 1 25 1.21 1.22
-1 1 25 1.98 1.99
1 1 25 -0.93 2.12
-1 1 25 0.06 3.58
-1 -1 25 0.69 2.23
1 -1 25 4.48 5.11
1 1 25 4.07 5.5
1 1 26 67.82 14.07
1 -1 26 60.11 15.25
1 -1 26 59.58 11.56
-1 1 26 67.56 13.17
-1 -1 26 60.64 10.76
1 1 26 64.89 16.3
1 1 26 74.94 12.95
-1 1 26 56.32 11.09
1 1 27 1.97 3.37
-1 -1 27 0.69 2.37
1 1 27 1.59 1.73
1 1 27 3.71 4.27
-1 1 27 1.42 2.57
1 -1 27 3.71 5.16
1 -1 27 0.02 1.58
-1 1 27 4.94 3.84
1 -1 28 -1.14 2.21
-1 -1 28 6.55 4.43
-1 1 28 7.84 5.05
1 1 28 7.95 6.55
1 1 28 10.07 4.99
1 1 28 2.11 3.33
1 -1 28 -3.7 3.66
-1 1 28 7.8 5.4
1 -1 29 17.89 7.69
-1 1 29 16.23 6.43
1 1 29 19.46 6.99
1 1 29 22.72 10.58
-1 1 29 10.82 3.99
1 -1 29 21.91 7.45
1 1 30 15.61 7.84
-1 1 30 9.13 4.36
1 1 30 7.73 4.01
1 -1 30 13.38 6.89
-1 1 31 5.4 5.13
1 1 31 6.86 4.99
1 1 31 9.04 6.14
1 -1 31 -0.3 2.72
1 1 32 -2.48 4.15
1 -1 32 3.59 2.69
1 1 32 7 7.99
-1 1 32 1.06 2.89
-1 -1 33 14.89 7.76
1 1 33 17.07 7.35
-1 1 33 16.52 8.14
1 1 33 22.82 10.84
1 -1 33 1.52 2.16
-1 1 34 -0.41 4.84
-1 -1 34 17.38 9.71
1 -1 34 1.61 5.2
1 1 34 6.25 2.69
1 1 34 7.31 6.95
-1 -1 35 9.67 7.27
1 1 35 -0.47 2.04
1 -1 35 -4.13 2.21
1 1 35 -5.67 7.85
-1 1 35 5.38 5.65
-1 1 36 11.65 7
1 1 36 4.88 4.63
-1 -1 36 -2.72 3.97
1 1 36 22.08 8.81
1 -1 36 9.38 6.01
-1 -1 37 7.15 7.19
1 -1 37 -14.46 9.72
2 1 0 5313.64 57.4
2 1 -1 325.08 14.5
-2 -1 -1 289.29 13.19
2 1 1 308.5 14.2
-2 -1 -2 6444.58 64.21
2 1 -2 6176.42 62.09
2 1 2 6319.92 62.54
2 1 2 6395.31 63.22
-2 -1 2 6474.66 64.92
-2 -1 -2 6376.38 66.71
2 1 3 329.62 15.36
-2 -1 -3 344.81 15.61
-2 -1 -3 323.83 14.91
-2 -1 3 329.81 15.06
2 1 3 352.32 14.64
2 1 -3 346.7 14.63
-2 1 -3 310.22 15.91
-2 -1 -4 110.6 9.36
2 -1 4 123.67 10.07
-2 -1 -4 128.7 9.5
2 1 4 119.61 8.64
-2 1 -4 118.43 10.01
2 1 -4 136.18 9.26
-2 -1 4 114.91 9.03
2 1 4 124.49 9.75
2 1 5 248.7 14.68
-2 -1 -5 244.03 13.14
-2 1 -5 249.84 15.21
-2 -1 -5 249.33 14.82
2 -1 5 240.33 14.76
-2 -1 5 263.44 13.39
2 1 -5 242.46 12.31
2 1 5 250.08 12.34
-2 -1 -6 141.16 10.17
-2 -1 -6 134.86 11.67
2 -1 -6 117.13 11.05
-2 1 -6 137.28 11.78
2 1 -6 154.05 9.7
2 1 6 133.01 9.11
-2 1 -6 131.98 8.12
-2 -1 6 132.24 9.61
2 -1 6 131.14 11.34
2 1 6 125.01 10.94
2 -1 -7 619.59 25.86
-2 1 -7 591.01 25.76
-2 -1 -7 620.98 21.72
2 1 -7 664.6 19.93
2 -1 7 617.96 25.93
-2 -1 -7 590.62 26.16
2 1 7 608.11 25.84
2 1 7 606.6 26.08
2 1 7 629.27 19.45
2 1 -7 621.01 20.53
-2 -1 7 638.23 21.1
-2 1 -7 612.15 18.71
2 1 -8 1101.79 28.6
-2 1 -8 1086.96 26.11
2 1 8 1045.16 36.19
2 -1 -8 1080.63 35.32
2 1 8 1032.77 35.62
2 1 8 1113.22 25.2
-2 -1 8 1073.1 27.95
-2 -1 -8 1072.13 28.66
2 1 -8 1097.38 25.38
2 -1 8 1070.64 35.63
-2 1 -8 1037.47 35.69
2 1 -9 76.99 7.97
2 1 9 72.48 9.88
-2 1 -9 88.17 10.79
-2 -1 -9 67.84 7.11
2 1 9 72.94 6.3
2 1 9 74.12 9.73
2 1 -9 75.16 6.5
2 -1 -9 88.9 10.29
-2 1 -9 71.91 7.11
2 -1 9 69.47 9.35
2 1 10 319.18 13.17
-2 1 10 314.71 16.03
-2 1 -10 303.87 15.5
-2 1 -10 325.93 13.81
2 1 -10 318.89 13.32
2 1 10 297.37 20.29
2 -1 -10 298.03 19.39
2 1 10 312.28 22.06
2 1 -10 309.4 16.22
-2 1 -10 312.43 21.86
-2 1 10 302.65 13.09
2 -1 10 302.71 20.72
-2 1 -11 157.53 9.43
-2 1 11 144.11 8.88
2 1 11 130.69 14.94
-2 1 -11 136.87 10.89
-2 1 11 135.05 13.31
2 1 11 133.45 14.05
2 -1 -11 133.77 13.02
2 -1 11 132.67 14.21
-2 1 11 131.41 10.88
2 1 -11 134.14 8.46
2 1 11 156.25 9.23
2 1 -11 151.37 12
-2 1 -12 443.08 20.25
2 1 -12 406.95 20.2
-2 1 12 442.86 20.63
2 1 -12 445.89 15.47
2 1 12 415.47 27.61
2 -1 -12 423.34 24
2 1 12 404.41 14.48
-2 1 -12 443.42 15.74
-2 1 12 417.57 24.42
2 -1 12 400.68 25.96
-2 1 12 458.41 15.47
2 1 12 401.37 25.51
2 1 13 2.29 1.5
-2 1 13 2.24 1.92
-2 1 -13 -1.13 1.53
2 -1 -13 1.58 2.4
2 1 13 0.96 1.73
-2 1 -13 0.34 0.64
-2 1 13 0.97 1.4
-2 1 13 1.64 1.36
2 1 -13 0.95 1.67
2 -1 13 -2.2 3.04
2 1 13 1.98 3.33
2 1 -13 0.45 1.09
-2 1 14 31.79 3.91
-2 1 14 34.2 7.49
-2 1 -14 32.66 5.69
2 1 -14 32.25 5.79
2 1 14 31.66 3.89
2 1 -14 33.09 4.12
2 1 -14 28.18 5.18
2 1 14 33.34 6.21
-2 1 -14 33.33 4.17
2 1 14 29.36 7.36
2 -1 -14 27.54 6.51
2 1 14 28.33 4.91
-2 -1 14 32.58 4.52
-2 -1 15 0.88 1.55
-2 1 -15 -1.3 1.07
-2 1 15 1.61 1.16
2 1 15 0.74 1.88
2 1 -15 -0.73 1.91
2 1 15 0.81 0.86
2 1 15 0.53 1.17
2 1 -15 0.14 0.84
-2 1 15 -1.01 1.11
-2 1 -15 0.83 1.27
2 1 15 -2.24 1.74
2 -1 -15 0.42 1.14
2 1 -15 1.82 1.38
2 -1 -16 145.11 15.26
-2 1 -16 145.53 8.31
2 1 16 150.59 8.29
2 1 16 132.31 10.35
2 1 -16 152.48 11.62
-2 1 -16 137.84 12.69
-2 1 16 139.83 15.62
2 1 16 148.3 13.83
2 -1 16 25.81 8.02
-2 1 16 149.2 8.06
2 -1 16 126.01 9.69
2 1 -16 148.93 13.74
-2 1 16 56.28 8.79
2 1 -16 158.22 8.51
-2 -1 16 148.47 11.24
2 1 16 173.2 18.51
-2 1 -17 240.64 17.76
-2 1 -17 232.6 10.12
2 1 17 207.03 12.64
2 1 17 204.82 20.69
2 -1 17 207.82 12.05
2 1 17 224.39 9.87
2 1 17 222.07 17.12
-2 1 17 231.17 20.69
-2 1 17 211.85 9.38
2 1 -17 186.73 12.43
-2 -1 17 204.86 13.67
-2 1 17 222.09 17.57
2 -1 17 209.84 22.47
2 -1 -17 217.92 13.01
2 1 17 120.16 17.8
2 1 -17 203.06 16.04
2 1 -17 227.64 9.9
2 -1 -17 215.55 18.73
2 -1 18 416.16 16.79
2 1 -18 389.38 12.66
2 -1 -18 383.5 16.9
-2 -1 18 416.85 20.16
-2 1 18 418.99 25
2 -1 -18 415.55 26.63
2 1 18 436.9 13.36
2 -1 18 431.28 32.66
2 1 -18 416.48 17.46
2 1 18 398.16 29.54
-2 1 18 391.96 27.17
2 1 18 399.24 16.56
2 1 -18 410.89 24
-2 1 -18 434.59 13.38
-2 1 -18 419.58 23.72
-2 1 18 412.62 12.67
2 1 18 422.86 24.61
2 1 18 460.12 35.79
-2 1 -19 308.51 10.95
2 1 19 276 28.5
2 1 19 258.06 12.42
2 1 19 272.43 24.91
2 -1 -19 252.41 13.06
2 -1 19 317.36 13.35
2 1 19 302.83 21.6
-2 1 19 299.99 24.6
2 1 -19 275.82 13.43
-2 -1 19 306.02 18.25
-2 1 19 294.6 10.13
-2 1 19 302.56 21.98
2 -1 -19 285.5 22.45
-2 1 -19 290.73 20.32
2 1 -19 302.43 20.95
2 -1 19 303.8 28.79
-2 -1 20 14.28 4.08
2 -1 20 14.23 2.5
-2 1 -20 18.8 2.57
2 -1 -20 20.87 5.97
-2 1 20 20.17 6.76
2 -1 20 21.99 8.47
2 1 20 23.1 7.31
2 1 -20 17.82 2.92
2 1 20 16.64 2.79
2 1 20 19.24 7.79
-2 1 20 13.98 5.62
-2 1 20 20.04 2.4
2 1 20 17.3 5.68
2 1 -20 24.11 6.14
2 -1 20 15.64 5.23
2 -1 -20 19.46 3.19
2 -1 21 7.28 5.38
-2 1 21 17.32 6.18
-2 1 21 9.26 4.57
2 -1 21 5.19 3.21
2 -1 -21 4.79 3.69
2 1 21 11.05 5.48
-2 -1 21 8.69 3.29
2 -1 -21 6.91 1.64
2 1 21 7.24 3.77
2 1 21 18.89 7.67
-2 -1 22 21.97 5.67
2 1 22 16.39 5.46
-2 1 22 24.88 7.23
2 1 22 22.48 8.15
2 -1 22 16.03 6.38
2 1 22 20.47 7.54
-2 1 22 14.64 4.72
2 -1 22 30.34 9.6
2 -1 -22 23.6 6.95
2 -1 -23 36.09 8.51
2 -1 23 27.25 7.42
2 1 23 36.26 11.72
-2 1 23 33 8.08
2 1 23 31.82 9.29
-2 1 23 27.92 8.02
-2 -1 23 37.21 7.74
2 1 23 38.62 8.75
2 -1 23 21.48 8.3
-2 1 24 295.6 24.62
-2 1 24 270.96 25.74
2 -1 24 289.44 25.53
2 1 24 294.21 24.46
-2 -1 24 315.48 21.51
2 -1 24 341 34.14
2 1 24 300.2 33.82
2 1 24 279.39 28.77
2 -1 25 2.98 4
-2 1 25 6.04 4.23
2 1 25 8 5.94
-2 1 25 -3.59 2.83
2 -1 25 8.47 7.06
-2 -1 25 1.69 2.68
2 1 25 -1.03 3.3
2 1 25 -2.51 2.82
2 -1 26 45.37 13.46
-2 -1 26 38.96 7.7
2 -1 26 33.07 8.97
2 1 26 40.64 9.99
2 1 26 38.27 11.97
-2 1 26 49.32 11.3
-2 1 26 28.2 7.61
2 -1 27 35.39 12.56
-2 -1 27 32.84 7.5
-2 1 27 18.39 7.69
-2 1 27 27.78 8.36
2 1 27 19.25 6.78
2 1 27 31.05 11.53
2 -1 27 34.84 9.22
2 -1 28 5.06 4.03
-2 -1 28 2.45 2.37
-2 1 28 1.65 2.44
2 -1 28 -2.53 3.06
-2 1 28 -1.7 4.42
2 1 28 2.45 2.88
2 1 28 -0.09 4.67
2 1 29 0.59 2.91
-2 1 29 -5.31 5.26
2 1 29 6.3 4.46
2 -1 29 -3.47 1.75
2 -1 29 0.73 3.41
-2 1 29 1.56 1.94
2 1 30 86.64 14.83
2 -1 30 102.55 21.37
2 1 30 81.08 19.04
-2 1 30 62.41 13.05
-2 1 31 -1.02 2.67
2 1 31 9.2 6.33
2 1 31 9.03 7.6
2 -1 31 1.22 3
2 1 32 61.78 17.41
-2 1 32 56.35 13.08
2 1 32 46.84 11.69
2 -1 32 48.84 14.68
2 1 33 -0.58 4.17
2 -1 33 10.41 7.89
-2 1 33 4.59 5.58
2 1 33 6.8 5.21
2 1 34 5.74 6.04
-2 1 34 1.56 2.34
2 -1 34 2.53 2.59
2 1 34 1.3 2.59
2 1 35 11.21 7.11
2 1 35 9.04 5.39
2 -1 35 2.48 5.06
2 -1 36 16.09 8.23
2 1 36 6.9 5.12
2 1 36 17.21 9.28
-2 -1 37 0.11 2.87
3 1 0 -1.67 1.38
3 1 1 90.7 8.36
-3 -1 -1 81.02 8.5
3 1 -1 73.51 7.62
-3 -1 2 20.22 4.52
-3 1 2 19 3.96
3 1 -2 17.81 3.97
-3 1 -2 21.44 4.22
-3 -1 -2 11.11 3.3
-3 -1 -2 14.6 3.98
3 1 2 19.39 4.1
-3 -1 -3 1058.15 31.98
3 1 3 1076.38 28.62
3 1 3 1077.86 32.01
-3 1 -3 1127.19 30.42
-3 1 -3 1057.36 33.89
-3 -1 3 1076.78 30.71
-3 1 3 1063.8 29.53
-3 -1 -3 1117.84 31.26
3 1 -3 1101.33 29.11
-3 1 -4 347.91 19.64
3 1 -4 387.49 17.48
-3 1 4 366.77 16.96
-3 -1 -4 359.61 19.48
-3 1 -4 390.97 17.66
3 1 4 364.49 16.79
3 1 4 380.9 19.57
-3 -1 -4 401.78 18.77
-3 -1 4 375.82 18.08
-3 1 -5 534.83 25.27
-3 -1 5 541.57 21.93
-3 1 -5 542.85 14.84
-3 -1 -5 549.07 22.37
3 1 -5 542.58 20.4
3 -1 5 548.12 25.57
-3 1 5 548.74 20.98
-3 1 -5 549.85 21.21
3 1 5 527.52 20.28
-3 -1 -5 524.75 24.21
3 1 5 538.12 24.42
-3 1 6 2204.85 41.57
-3 1 -6 2120.93 32
3 1 -6 2032.8 39.48
-3 1 -6 2120.93 51.56
-3 1 -6 2191.32 42
-3 -1 -6 2143.61 50.97
3 1 6 2116.04 50.46
3 1 6 2103.67 40.31
-3 -1 6 2147.63 43.37
3 -1 6 2202.58 52.68
-3 -1 -6 2173.98 44.37
3 1 -7 12.16 3.36
3 -1 7 10.73 4.03
-3 1 -7 10.94 4.41
3 1 -7 8.38 2.68
3 1 7 6.87 2.91
-3 1 -7 14.72 3.75
-3 -1 7 11.42 3.43
-3 -1 -7 11.81 4.54
-3 -1 -7 7.54 2.89
3 1 7 12 3.3
-3 1 7 14.89 3.63
-3 1 -7 7.35 2.11
3 1 -8 49.68 6.26
3 -1 8 44.89 7.9
-3 1 -8 43.94 5.94
-3 1 -8 47.72 8.27
-3 -1 8 42.93 6.11
-3 -1 -8 41.82 6.19
-3 1 8 42.98 5.73
3 1 -8 43.19 5.72
3 1 8 45.68 5.91
-3 1 8 46.43 5.58
3 1 8 32.23 6.7
-3 1 -8 44.65 5.25
-3 -1 -8 40.19 7.73
3 -1 -9 -0.34 0.83
-3 -1 9 0.61 1.55
3 1 -9 -0.09 0.94
-3 -1 -9 1.34 1.11
-3 1 -9 0.36 0.86
-3 1 -9 -0.23 1.5
3 1 9 3.37 1.18
-3 1 9 -0.03 0.66
-3 1 9 0.02 0.9
-3 1 -9 2.24 1.42
3 1 9 0.23 1.07
-3 -1 -9 1.07 1.65
3 1 -9 0.3 1.06
3 -1 9 1.13 2.03
-3 1 10 262.36 14.58
-3 1 -10 249.41 13.87
-3 -1 -10 215.25 14.53
-3 1 -10 274.32 14.57
3 1 -10 235.72 14.17
-3 -1 -10 228.51 19.15
3 1 -10 231.65 10
3 1 -10 239.23 13.43
3 1 10 226.54 18.93
3 1 10 227.04 12.58
3 -1 -10 248.24 18.47
-3 1 -10 229.51 19.38
-3 -1 10 249.19 14.93
-3 1 10 235.46 13.02
3 -1 10 235.06 19.12
3 1 11 87.93 12.06
3 1 -11 97.51 8.46
-3 -1 11 83.94 8.88
3 -1 11 95.14 12.66
-3 1 -11 82.27 8.32
-3 1 -11 91.94 12.73
3 1 11 88.42 12.3
3 1 -11 80.71 8.71
-3 -1 -11 92.24 9.45
-3 1 -11 114.65 9.31
3 1 11 89.5 7.9
-3 1 11 101.44 8.64
3 -1 -11 99.76 11.77
3 1 -11 101.34 6.52
-3 1 11 88.46 8.87
3 -1 -12 185.78 16.61
-3 1 12 193.67 11.96
3 1 12 171 10.86
-3 1 -12 168.29 11.32
-3 1 -12 157.15 17.03
-3 -1 12 163.4 12.51
3 1 12 150.97 16.7
3 1 12 145.07 15.88
-3 -1 -12 167.5 13.02
3 1 -12 167.94 12.73
-3 1 12 171.08 12.9
3 1 -12 180.6 11.32
-3 1 -12 169.93 12.35
3 1 -12 172.16 8.54
-3 1 -13 196.72 19.83
-3 -1 -13 185.57 13.87
-3 1 -13 201.94 13.85
3 1 13 197.64 11.51
-3 -1 13 185.71 13.27
3 1 -13 206.95 9.34
3 1 -13 203.78 12.06
3 -1 -13 176.9 16.37
3 1 -13 223.28 15.5
-3 1 -13 209.88 12.51
3 1 13 190.44 18.83
-3 1 13 217.11 12.54
-3 1 13 196.47 14.35
3 1 13 206.8 14.48
-3 1 -14 293.69 17.59
-3 -1 -14 303.9 17.61
3 1 -14 309.09 14.8
-3 1 14 322.84 15.09
3 -1 -14 288.89 21.08
3 1 14 288.45 14.16
3 1 14 304.43 18.09
3 1 14 284.48 23.59
-3 1 -14 297.81 14.85
3 1 -14 303.29 18.59
3 1 -14 287.59 11.37
-3 1 -15 92.74 8.2
-3 1 15 98.71 8.23
3 1 -15 88.55 8.09
3 1 15 92.24 7.93
3 1 -15 92.93 10.52
3 -1 15 78.08 12.83
3 1 15 73.05 12.39
3 1 15 40.6 9.75
3 1 15 82.74 10.04
-3 1 -15 93.76 10.05
3 -1 -15 85.65 11.65
-3 1 16 66.48 9.31
3 1 16 81.06 14.39
3 -1 -16 57.16 9.35
3 1 16 72.12 12.47
-3 1 16 77.28 7.27
3 1 16 74.4 9.45
3 -1 16 82.46 13.58
3 1 16 74.47 7.08
3 1 -16 67.01 6.96
-3 1 -16 70.08 7.03
-3 1 -16 71.74 9.13
3 1 -16 80.98 10.09
3 1 17 61.23 6.36
3 1 17 55.38 12.3
3 1 17 71.35 9.84
3 -1 17 72.9 13.51
-3 1 17 64.01 6.5
3 1 -17 50.74 8.31
3 -1 -17 60.45 10.19
3 1 17 51.57 10.96
-3 1 17 64.47 9.45
-3 1 -17 65.99 6.84
3 1 -17 65.88 6.73
-3 1 -17 64.46 9.1
3 1 18 91.21 7.86
3 -1 18 88 15.08
3 1 18 89.68 11.47
3 1 -18 89.23 7.75
3 1 18 100.05 15.3
3 1 18 89.03 15.58
3 1 18 99.11 10.65
3 -1 -18 86.53 12.65
-3 1 -18 103.51 8.43
-3 1 18 101.17 8.15
-3 1 18 91.28 11.74
3 1 -18 106.91 12.07
3 1 -19 7.94 3.55
-3 1 19 7.25 3.72
3 1 19 13.19 5.76
3 -1 -19 10.76 4.23
3 1 19 7.66 2.49
3 1 -19 9.34 2.73
3 1 19 9.36 3.64
-3 1 -19 10.13 2.73
3 1 19 6.82 5.08
3 1 -19 8.44 3.34
-3 1 19 10.33 2.65
3 1 19 11.35 4.16
3 -1 19 7.01 5.27
3 1 20 51.59 12.61
3 -1 -20 49.73 9.42
3 1 20 43.51 6.8
3 -1 20 34.41 10.3
3 1 20 50.52 11.52
-3 1 20 34.59 7.31
3 1 -20 37.49 6.31
-3 1 20 50.01 5.5
3 1 20 51.89 8.85
-3 1 -20 50.89 5.74
3 1 -20 35.79 7.51
3 1 21 42.92 10.32
3 1 -21 41.91 6.62
3 -1 -21 51.91 9.99
-3 1 21 40.49 8.6
-3 1 21 49.32 5.48
3 -1 21 37.13 5.52
3 1 21 37.76 6.04
3 -1 21 30.63 9.93
3 -1 -21 40.42 6.16
-3 1 -21 47.89 5.52
3 1 21 52.61 13.31
3 1 21 42.44 8.77
-3 1 22 145.62 8.72
3 1 22 115.2 9.67
3 1 22 132.17 21.15
-3 1 22 135.61 16.09
3 -1 -22 149.53 16.86
-3 1 -22 128.82 8.67
3 1 22 126.3 18.72
3 1 22 142.51 15.96
3 -1 22 132.09 17.8
3 -1 22 131.22 20.63
3 -1 22 119.64 9.33
3 -1 -22 106.56 9.56
3 1 -22 120.68 10.26
3 1 23 6.9 4.63
3 1 23 3.84 4.98
-3 1 23 0.85 0.38
3 -1 -23 4.85 2.08
-3 1 -23 0.75 1
3 -1 23 5.41 3.54
3 1 23 4.81 3.65
3 -1 -23 7.4 4.38
3 -1 23 8.08 5.09
3 -1 23 3.35 1.62
3 1 -23 0.47 1.4
3 1 23 -0.7 0.91
-3 1 23 -1.14 2.06
3 1 24 4.27 5.57
-3 1 24 -1.25 3.2
3 1 -24 0.51 1
3 -1 -24 -1.45 0.99
3 -1 24 -3.3 4.39
3 1 24 -2.75 2.83
3 -1 24 0.76 1.7
3 1 24 0.96 0.94
3 -1 -24 -0.54 0.99
3 -1 25 0.43 2.25
3 -1 25 0.82 3.1
3 -1 -25 2.6 4.06
3 1 25 2.21 3.02
3 1 25 -0.03 4.71
-3 1 25 -3.87 3.25
3 -1 26 14.36 6.33
3 1 26 9.66 4.13
3 -1 26 12.69 6.81
-3 1 26 12.27 5.38
3 1 26 5.67 5.53
3 -1 27 12.19 6.13
-3 1 27 22.4 7.06
3 1 27 17.2 6.94
3 -1 27 22.84 10
3 1 27 19.77 9.6
3 -1 28 58.69 15.92
3 1 28 64.29 12.61
-3 1 28 78.26 14.15
3 1 28 69.91 17.47
3 1 29 42.19 10.6
3 -1 29 52.3 14.63
-3 1 29 43.16 10.63
3 1 29 67.76 18.66
3 1 30 27.74 8.91
3 -1 30 22.24 9.89
-3 1 30 46.09 11.68
3 1 30 26.35 10.85
-3 1 31 10.27 7.11
3 1 31 -3.68 4.59
3 1 31 7.24 5.43
3 -1 31 -2 5.84
3 -1 32 8.76 6.48
3 1 32 4.27 5.21
3 1 32 2.54 6.16
-3 1 32 4.62 5.33
3 -1 33 65.4 17.36
-3 1 33 37.88 11.15
3 1 33 53.94 12.51
3 1 33 56.93 17.5
3 1 34 4.11 7.37
3 -1 34 12.55 8.06
3 1 34 7.96 6.82
3 -1 35 95.61 21.6
3 1 35 84.5 16.29
3 1 35 115.06 25.25
3 -1 36 7.21 6.11
3 1 36 8.13 6.86
4 1 0 982.34 30.57
4 1 1 9 3.8
4 1 -1 8.89 3.33
-4 1 -2 1911.21 43.83
4 1 2 1799.91 41.34
-4 1 2 1853.91 43.09
4 1 -2 1855.36 42.45
-4 -1 2 1796.23 45.15
-4 -1 -2 1816.35 47.62
-4 -1 -2 1845.71 45.97
-4 1 -3 832.79 33.5
-4 -1 -3 863.51 31.77
-4 -1 -3 840.4 32.77
4 1 -3 789.09 27.67
-4 -1 3 834.6 30.62
4 1 3 822.66 27.73
-4 1 3 882.22 30.04
-4 1 -3 897.35 30.57
-4 1 -3 832.9 13.84
4 1 -4 1125.98 32.61
-4 -1 -4 1175.85 36.55
-4 -1 -4 1133.29 38.99
-4 -1 4 1135.18 35.35
-4 1 -4 1131.58 40.18
-4 1 4 1100.95 33.16
-4 1 -4 1086.98 33.15
4 1 4 1095.06 32.12
-4 1 -4 1050.45 17.62
-4 1 -5 486.86 22.46
4 1 -5 462.51 21.01
-4 -1 5 475.34 23.28
-4 -1 -5 468.45 23.47
-4 1 -5 440.21 25.49
4 1 5 443.24 20.37
4 1 5 437.37 24.63
-4 1 -5 467.74 12.96
-4 -1 -5 440.68 24.6
-4 1 5 445.63 13.88
-4 1 5 497.26 22.37
-4 -1 -6 472.17 26.29
-4 1 6 484.79 15.65
-4 -1 6 520.9 23.95
4 1 6 463.79 25.86
-4 1 -6 480.26 14.7
4 1 -6 494.74 17.97
-4 1 -6 490.61 27.02
-4 1 6 516.21 22.2
-4 1 -6 510.45 22.99
4 1 6 481.86 21.17
4 1 -6 478.82 21.6
-4 -1 -6 519.6 24.67
4 1 7 31.34 6.96
-4 -1 7 25.64 5.57
4 -1 7 33.13 7.63
-4 1 7 29.73 5.49
4 1 7 32.07 5.57
-4 -1 -7 26.34 6.21
-4 -1 -7 39.48 7.15
-4 1 7 29.83 4.25
-4 1 -7 27.35 6.62
4 1 -7 21.6 4.8
4 1 -7 25.68 4.24
-4 1 -7 25.88 5.19
-4 1 -7 26.94 3.73
-4 -1 8 502.17 23.6
-4 1 -8 490.84 28.4
4 1 -8 485.13 21.6
-4 -1 -8 486.1 24.04
4 1 -8 485.74 19.17
-4 1 8 490.26 18.06
-4 1 -8 494.2 16.9
-4 -1 -8 460.21 27.08
-4 1 8 458.3 21.18
4 1 8 451.21 27.15
4 1 8 480.92 21.02
-4 1 -8 524.94 22.88
-4 1 -9 66.18 6.62
-4 -1 9 53.72 7.85
-4 1 9 60.98 6.8
-4 1 -9 56.41 7.76
4 1 9 50.62 6.79
-4 -1 -9 58.15 8.3
-4 1 -9 51.92 9.72
4 1 9 65.13 10.38
-4 1 9 60.34 7.7
4 1 -9 59.62 7.63
4 1 -9 55.85 6.64
-4 -1 -9 50.86 9.35
-4 -1 10 161.35 13.56
-4 -1 -10 172.1 14.32
-4 1 10 178.57 12.03
-4 1 -10 180.57 11.51
-4 1 -10 147.76 16.67
-4 1 -10 191.18 13.75
4 1 10 165.87 12.31
4 1 -10 184.64 13.1
4 1 -10 169.43 12.41
4 1 10 164.26 17.12
-4 -1 -10 165.71 17.26
-4 1 10 177.08 13.06
-4 1 -11 332.35 25.07
4 -1 -11 315.49 22.47
-4 1 -11 338.82 16.69
-4 -1 -11 327.92 25.27
-4 -1 -11 340.61 20.07
-4 1 -11 331.25 18.02
4 1 11 327.44 24.79
4 1 11 310.99 16.81
4 1 -11 321.76 17.6
-4 -1 11 293.15 18.51
4 1 -11 338.74 17.81
-4 1 11 324.28 17.79
-4 1 11 336.14 17.44
-4 -1 -12 3.19 3.04
-4 1 12 11.17 3.35
-4 -1 12 10.11 3.49
4 1 12 6.77 2.88
4 1 -12 12.8 3.5
-4 1 -12 9.86 3.28
4 1 -12 10.18 2.85
-4 1 -12 15.2 5.42
4 1 12 10.53 3.45
4 1 12 12.35 5.34
4 -1 -12 6.15 2.96
4 1 -12 10.18 3.16
-4 1 12 7.4 2.79
-4 -1 -12 6.8 2.66
-4 1 -12 8.25 2.98
4 1 13 -0.17 2.43
4 1 -13 0.68 1.84
4 -1 13 0.23 3.26
-4 1 -13 0.95 1.82
4 1 13 2.35 1.85
-4 1 13 2.7 1.96
-4 1 -13 1.81 1.63
-4 1 -13 1.92 1.12
-4 -1 -13 4.12 2.79
4 1 -13 2.34 1.64
-4 -1 -13 1.9 2.87
4 -1 -13 2.31 2.44
-4 1 13 2.2 1.55
4 1 13 2.64 2.02
4 1 -13 0.7 0.64
-4 -1 13 2.06 1.38
-4 1 -14 55.77 11.04
4 -1 14 55.8 11.42
-4 1 -14 67.98 8.23
-4 1 14 68.41 8.02
4 1 14 83.38 9.37
4 1 -14 58.88 6.11
4 1 -14 88.68 9.08
4 1 14 70.08 8.01
-4 -1 14 68.27 8.89
4 -1 -14 68.81 10.99
4 1 14 66.27 12.28
4 1 -14 74.59 9.31
-4 -1 -14 59.47 8.68
4 1 -15 117.32 11.87
-4 1 15 127.52 10.85
4 1 15 122.12 11.95
-4 1 -15 115.55 10.48
-4 1 -15 111.62 16.18
4 -1 15 99.49 15.34
-4 -1 15 116.27 11.83
4 1 -15 126.33 10.85
-4 -1 -15 97.16 11.33
4 1 15 114.85 15.9
4 1 -15 102.86 8.09
4 -1 -15 122.17 14.42
4 1 15 97.81 15.61
4 1 15 129.89 10.85
4 -1 16 218.23 23.07
4 1 16 215.53 16.05
-4 1 16 215.86 13.9
4 1 16 230.33 14.4
4 1 16 197.77 22.65
4 -1 -16 189.88 18.61
4 1 -16 215.44 16.54
4 1 -16 202.3 11.2
-4 -1 16 191.37 15.33
-4 1 16 203.62 16.68
-4 1 -16 235.15 14.83
4 1 16 233.73 22.81
-4 -1 -16 209.27 16.58
4 1 -16 212.64 14.04
-4 -1 17 84.63 10.19
4 1 -17 102.48 11.73
4 -1 -17 103.28 13.65
-4 1 -17 91.66 9.66
4 1 17 78.49 14.64
-4 1 17 99.96 11.96
4 1 17 86.21 8.75
4 1 -17 89.4 7.32
-4 -1 -17 110.11 11.97
4 1 -17 97.7 9.35
4 1 17 96.36 11.29
-4 1 17 94.22 9.19
4 1 17 104.3 15.35
4 -1 17 92.46 15.58
4 1 -18 5.84 2.63
4 1 18 6.65 2.34
4 -1 -18 8.51 3.86
-4 1 18 6.79 3.66
-4 1 -18 4.44 2.24
4 -1 18 3.52 1.37
4 1 -18 6.17 1.97
4 1 18 6.64 4.34
4 1 -18 7.12 3.25
-4 1 18 7.49 2.5
4 1 18 9.63 5.62
4 1 18 5.95 3.09
4 -1 19 1.96 2.31
-4 1 -19 0.02 1.46
4 1 19 0.5 1.61
-4 1 19 0.87 0.87
4 1 19 1.36 2.81
-4 1 19 3.55 3.7
4 1 19 1.63 2.69
4 1 19 1.85 3.21
4 1 -19 -0.68 1.49
4 -1 -19 0.88 3.02
4 1 -19 2.46 2.6
4 -1 20 22.23 8.3
-4 1 20 26.11 4.86
4 1 20 42.21 8.31
4 -1 -20 36.63 7.94
4 1 20 29.91 5.25
4 1 -20 28.48 6.6
-4 1 -20 26.06 4.84
4 1 20 23.66 7.49
-4 1 20 39.17 8.08
4 1 20 33.3 10.76
4 1 21 78.39 11.15
-4 1 21 95.08 13.28
4 -1 21 88.93 16.58
4 -1 -21 100.41 13.96
4 1 21 91.99 17.61
-4 1 -21 97.04 9.62
4 1 21 91.95 16.68
-4 1 21 104.35 9.7
4 -1 -22 -0.44 1.96
4 1 -22 3.91 3.44
4 1 22 0.38 1.43
4 -1 22 6.9 6.1
-4 1 -22 1.87 1.67
4 1 22 -1.32 5.22
-4 1 22 1.02 1.48
4 1 22 -0.12 1.04
-4 1 22 2.61 3.35
4 -1 -23 54.54 10.7
4 -1 23 67.67 15.52
-4 1 23 63.46 11.37
4 1 23 55.61 14.45
4 1 -23 56.53 9.13
4 1 23 62.9 11.08
-4 1 -23 52.8 6.76
4 1 23 61.46 9
-4 1 23 54.35 6.8
-4 1 24 10.91 4.35
4 1 24 4.2 2.54
4 -1 24 5.49 2.12
4 -1 24 3.94 4.16
4 -1 -24 5.87 4.26
-4 1 -24 0.81 1.38
4 1 -24 3.59 2.61
4 1 24 11.34 5.51
4 -1 24 11.47 6.09
4 1 24 0.23 4.19
-4 1 24 8.3 2.68
4 1 25 4.26 3.45
4 -1 -25 1.63 2.82
4 -1 -25 1.71 1.56
-4 1 -25 2.04 1.67
4 -1 25 5.8 4.48
-4 1 25 2.36 0.76
4 -1 25 6.96 2.42
4 1 -25 5.67 2.64
-4 1 25 9.61 5.27
4 1 25 7.89 6.35
4 1 25 1.61 1.47
4 1 -26 10.76 2.92
4 1 26 15.27 3.15
4 -1 -26 12.3 3.08
4 1 26 19.45 9.2
4 1 26 9.25 3.98
4 -1 26 15.99 6.96
4 -1 -26 11.47 5.79
-4 1 26 1.87 1.58
4 -1 26 10.95 2.79
4 1 -27 5.2 1.94
4 1 27 4.47 3.78
-4 1 27 9.09 5.37
4 1 27 2.93 3.52
4 -1 27 4.37 4.23
4 -1 -27 -0.55 2.55
4 -1 -27 2.35 1.32
-4 1 28 3.3 1.44
4 -1 28 4.62 5.64
4 1 28 -1.55 4.29
4 1 28 8.27 4.95
4 1 29 2.85 1.89
4 -1 29 -2.32 3.49
4 1 29 -1.52 4.55
-4 1 29 -5.87 4.85
4 1 30 27.89 8.56
-4 1 30 23.85 8.79
4 1 30 31.96 12.81
4 -1 30 28.59 12.48
-4 1 31 24.87 8.36
4 1 31 53.21 16.81
4 1 31 36.04 10.23
4 -1 31 26.69 12.47
4 1 32 6.32 7.01
4 1 32 3.67 2.62
4 -1 32 -6.51 3.91
4 1 33 27.83 11.41
4 -1 33 18.62 8.2
4 1 33 28 8.62
4 1 34 26.12 8.78
4 1 34 23.99 10.42
4 -1 34 21.03 10.59
4 1 35 -6.33 7.1
4 1 35 7.87 6.44
4 -1 35 -5.56 7.57
5 1 0 3.31 3.21
5 1 1 1156.25 36.35
5 1 -1 1156.61 36.55
5 1 2 34.24 6.63
5 1 -2 27.32 5.68
-5 1 2 29.03 2.46
-5 -1 -2 28.26 6.54
-5 -1 -3 89.18 11.33
-5 1 3 92.69 5.09
-5 -1 -3 97.55 12.51
-5 1 -3 100.06 13.34
5 1 3 87.39 10.04
-5 1 -3 110.55 11.7
-5 1 3 115.46 11.62
5 1 -3 98.26 10.79
-5 -1 3 109.79 12.22
-5 -1 4 127.92 13.54
-5 -1 -4 106.85 13.14
-5 1 -4 92.51 12.92
-5 1 -4 121.19 12.18
-5 1 4 109.01 11.46
-5 1 4 113.67 6.48
5 1 -4 131.88 12.36
5 1 4 114.4 11.61
-5 -1 -4 137.83 14.25
5 1 5 252.17 16.95
-5 -1 5 251.88 18.62
-5 1 -5 249.45 20.8
5 1 -5 248.96 16.91
5 1 -5 244.17 11.94
-5 -1 -5 221.59 19.31
-5 1 -5 279.68 18.62
-5 -1 -5 249.35 19.08
-5 1 5 260.86 17.36
-5 1 5 264.89 10.71
-5 1 -6 67.21 9.18
-5 -1 6 68.23 10.12
-5 -1 -6 76.41 10.5
5 1 -6 61.4 6.29
-5 -1 -6 56.08 9.89
5 1 -6 80.46 9.71
-5 1 6 74.86 6.18
5 1 6 62.81 8.44
-5 1 6 78.58 9.75
-5 1 -6 56.41 10.08
-5 1 7 193.1 10.52
-5 -1 -7 214.23 17.53
-5 1 -7 195.69 15.42
-5 -1 -7 206.96 19.18
5 1 -7 198.2 15.15
5 1 7 196.32 18.54
-5 1 7 192.38 15.44
5 1 7 176.05 14.1
-5 1 -7 179.33 18.27
5 1 -7 187.78 11.61
-5 -1 7 199.23 16.74
-5 -1 -8 62.72 10.73
-5 1 8 54.61 6.21
5 1 8 63.62 8.67
5 1 8 42.92 9.08
-5 1 -8 54.41 10.42
-5 -1 8 49.48 8.45
5 1 -8 52.69 7.9
-5 1 8 61.81 8.53
-5 -1 -8 59.06 9.53
5 1 -8 52.01 6.38
-5 1 -8 55.11 8.21
-5 -1 -9 347.71 22.66
-5 -1 -9 315.4 24.78
-5 1 9 353.97 20.32
5 1 9 328.01 19.35
-5 1 -9 335.26 25.63
5 1 -9 328.49 19.66
-5 -1 9 336 21.74
-5 1 9 343.12 16.08
5 1 9 342.21 26
-5 1 -9 378.72 21.68
5 1 -9 342.08 16.73
-5 1 10 13.81 3.4
-5 1 -10 9.21 3.22
-5 1 -10 19.05 5.38
5 1 -10 13.76 3.61
5 1 -10 15.31 4.21
-5 -1 -10 16.67 5.86
5 1 10 13.03 5.32
-5 -1 10 16.14 5.08
-5 1 10 13.68 4.12
5 1 10 17.46 4.52
-5 -1 -10 14.2 4.66
-5 1 11 2.81 1.98
-5 -1 11 1.99 1.87
-5 1 -11 2.38 2.29
-5 1 -11 0.43 1.83
5 1 -11 2.94 2.55
-5 1 11 1.18 0.87
5 1 -11 0.55 1.05
-5 -1 -11 1.09 2.46
5 1 11 0.06 1
5 1 11 -1.3 2.14
5 1 11 0.17 0.92
-5 -1 -11 1.24 1.66
5 1 12 130.35 12.15
5 1 12 137.5 11.27
-5 1 -12 128.17 12.43
-5 1 -12 114.97 16.11
5 1 12 137.09 17.72
-5 -1 -12 137.95 14.19
-5 -1 12 129.15 13.36
-5 1 12 130.97 11.42
-5 1 12 130.86 12.42
5 1 -12 119.04 11.09
-5 -1 -12 132.78 17.08
5 -1 12 140.53 18.22
5 1 -12 141.83 12.98
-5 -1 -13 8.46 3.93
5 -1 13 6.75 3.57
5 -1 -13 10.64 4.19
-5 1 -13 6 3.43
5 1 -13 13.78 3.87
-5 1 13 13.04 3.88
5 1 -13 11.47 3.01
-5 -1 13 13.39 4.48
5 1 13 14.72 4.39
5 1 13 16.97 4.21
5 1 -13 8.55 3.16
-5 1 -13 10.65 3.82
-5 -1 -13 6.29 3.32
5 1 13 12.28 5.82
-5 -1 14 30.67 6.68
-5 1 -14 28.65 6
5 1 14 43.21 9.96
5 1 -14 30.28 6.24
-5 -1 -14 33.7 6.98
-5 1 -14 24.11 6.94
5 1 14 38.7 6.56
5 -1 14 29.52 8.16
5 1 14 33.43 6
5 1 -14 30.32 5.23
-5 -1 -14 41.54 9.92
-5 1 14 30.63 5.94
5 -1 -14 29.69 7.68
5 1 -14 30.41 6.03
5 1 15 5.89 2.77
5 1 15 6.81 3.02
5 1 -15 11.28 3.8
-5 1 -15 3.9 2.31
5 -1 -15 11.18 5.04
-5 -1 -15 9.44 4.24
-5 1 15 8.15 3.22
-5 1 -15 12.03 5.18
5 -1 15 0.44 1.33
5 1 -15 10.95 4.31
-5 -1 15 4.15 2.7
5 1 15 12.52 6.02
-5 -1 -15 3.7 4.01
5 1 -15 8.78 2.77
5 1 16 4.63 4.06
-5 1 16 5.62 2.72
5 1 -16 2.69 1.62
-5 1 16 8.15 3.63
5 -1 -16 8.2 4.46
-5 -1 -16 5.66 3.09
-5 1 -16 2.39 1.92
-5 -1 16 4.38 3.1
5 1 -16 7.67 2.69
5 1 -16 2.77 0.58
5 1 16 2.98 1.22
5 1 16 3.38 2.77
5 -1 16 6.03 4.62
-5 1 -17 16.24 6.55
-5 1 -17 11.22 3.6
5 -1 17 3.56 4.79
5 1 17 16.03 6.46
-5 -1 -17 5.39 2.88
5 1 -17 9.79 2.85
5 1 -17 10.76 3.19
-5 1 17 12.67 3.9
-5 1 17 11.1 4.54
5 -1 -17 10.32 4.71
-5 -1 17 5.31 2.04
5 1 17 7.8 5.23
5 1 -17 5.11 2.46
5 1 17 10.13 3.68
5 1 17 10.02 3.29
5 -1 -18 125.89 15.95
5 1 18 133.87 13.75
-5 -1 -18 135.81 14.85
5 1 -18 141.38 14.26
5 1 18 134.78 19.88
-5 1 18 140.08 12.48
5 1 -18 135.4 10.02
5 1 18 138.29 12.36
-5 -1 18 123.41 13.45
5 -1 18 127.53 19.37
5 1 -18 139.26 12.76
-5 1 -18 138.01 12.79
5 1 18 149.08 20.09
-5 1 18 121.73 13.75
-5 -1 -19 -1.28 1.45
5 1 -19 -0.98 2.27
5 1 -19 -0.73 0.85
5 1 19 1.08 1.58
5 1 19 -0.52 2.1
5 -1 19 3.4 3.55
5 1 -19 0.38 1.12
-5 1 -19 -0.34 0.95
-5 1 19 0.65 1.92
-5 -1 19 2.23 2.17
-5 1 19 2.81 1.97
5 1 19 2.63 2.48
5 -1 -19 1.24 1.98
5 1 20 52.85 13.28
-5 1 20 47.11 9.46
-5 -1 -20 45.71 8.58
5 1 20 58.44 9.66
5 -1 20 53.06 12.72
5 -1 -20 47.98 9.76
5 1 20 48.26 7.24
-5 1 20 58.16 8.26
-5 1 -20 45.55 7.6
5 1 -20 56.32 7.95
5 1 -20 58.07 6.06
5 -1 21 26.31 9.2
-5 1 21 22.6 6.02
5 1 21 24.67 8.91
5 -1 -21 28.09 7.37
5 1 21 25.12 6.58
-5 1 -21 29.96 5.96
-5 1 21 23.95 5.39
-5 1 -22 0.1 1.3
5 -1 -22 11.12 5.7
-5 1 22 2.19 1.85
-5 1 22 0.87 1.38
5 1 22 -0.24 3.22
5 -1 22 4.88 4.56
5 1 22 2.63 3
-5 1 23 19.77 6.94
5 -1 -23 15.26 5.56
5 -1 23 27.05 9.91
-5 1 -23 17.74 4.8
-5 1 23 21.34 5.08
5 1 23 19.74 9.64
5 1 23 10.37 4.7
-5 1 24 -1.65 1.39
5 1 24 7.82 7.2
5 1 24 -3.13 2.35
-5 1 -24 0.61 1.59
-5 1 24 -4.39 3.77
5 -1 -24 1.45 2.71
5 1 24 0.43 2.4
5 -1 24 -5.01 4.77
5 -1 -25 9.25 4.11
-5 1 -25 2.8 1.97
5 1 25 6.56 4.04
-5 1 25 3.74 2.29
5 -1 25 9.18 5.96
5 1 25 9.59 5.99
5 1 -25 4.68 3.05
5 1 25 7.07 3.93
-5 1 25 14.52 6.81
-5 1 -26 22.18 5.07
5 1 26 14.89 4.6
-5 1 26 21.68 6.77
5 -1 26 32.09 11.42
5 1 -26 16.93 5.31
5 -1 -26 17.36 6.05
-5 1 26 17.67 4.22
5 1 26 27.77 7.7
5 1 26 28.34 10.88
5 1 27 -0.13 1.69
-5 1 27 -1.3 4.07
-5 1 -27 -1 1.24
5 1 27 -4.97 4.68
5 -1 27 -7.19 6.95
-5 1 27 1.18 1.09
5 -1 -27 -2.9 2.66
5 1 -27 3 2.32
5 1 27 0.82 0.97
-5 1 28 -5.22 4.18
5 1 28 1.82 4.51
5 1 28 -3.32 7
5 -1 28 -1.85 4.87
5 -1 -28 0.21 2.54
5 1 29 13.25 5.61
5 -1 -29 15.98 5.58
5 -1 29 8.34 7.45
5 1 29 13.96 7.59
-5 1 29 8.09 4.72
5 -1 30 4.27 3.82
5 1 30 5.11 5.81
5 1 30 3.14 2.52
5 -1 31 0.27 5.56
5 1 31 3.81 3.31
5 1 31 -3.84 5.28
5 -1 32 11.2 8.22
5 1 32 13.7 6.14
5 1 32 8.65 6.41
5 1 33 10.3 5.8
5 -1 33 4.54 3.76
5 1 33 14.1 8.61
5 1 34 -7.96 8.6
5 -1 34 6.33 5.61
5 1 34 14.87 7.31
6 1 0 482.39 25.64
6 1 1 267.78 19.18
6 1 -1 263.28 19.05
6 1 2 6.73 3.53
-6 -1 -2 1.33 1.33
6 1 -2 5.29 3.26
6 1 -3 427.22 24.56
-6 1 3 421.22 24.81
-6 1 -3 411.76 28.72
-6 -1 3 446.33 27.94
-6 -1 -3 426.31 28.73
6 1 3 417.08 23.89
-6 -1 -4 269.63 22.91
-6 1 -4 301.85 24.79
-6 -1 4 289.71 21.95
-6 1 4 290.21 20.39
6 1 4 258.07 18.65
6 1 -4 254.58 18.86
6 1 -4 282.26 12.15
-6 1 4 257.25 9.61
6 1 -5 27.79 6.23
6 1 5 22.55 5.66
-6 -1 -5 28.87 7.51
-6 1 5 21.87 3.14
-6 -1 5 30.88 7.21
-6 1 -5 21.71 6.79
-6 1 5 28.87 6.84
6 1 -5 25.36 3.92
6 1 6 12.2 4.07
-6 1 6 12.1 2.51
6 1 -6 16.58 4.88
-6 1 -6 16.42 5.89
6 1 -6 12.5 2.91
-6 1 6 16.01 4.87
-6 -1 -6 15.74 6.01
-6 -1 6 13.69 5.02
6 1 -7 110.42 8.85
-6 1 7 100.62 12.09
-6 1 -7 104.56 15.02
-6 1 7 105.35 7.98
6 1 7 105.85 12.19
6 1 -7 104.62 12.17
-6 -1 7 98.42 12.75
-6 -1 -7 88.74 13.88
6 1 -8 126.96 13.4
6 1 8 123.99 12.8
6 1 -8 122.2 9.64
-6 1 -8 119.45 15.93
-6 1 8 139.21 14.43
-6 -1 -8 123.31 15.98
-6 -1 8 128.7 14.62
-6 1 8 120.15 9.17
-6 -1 -9 2.71 2.16
6 1 -9 -1.61 1.83
6 1 9 0.43 0.79
-6 1 9 1.73 1.24
6 1 -9 4.57 2
6 1 9 3.23 4.42
-6 -1 9 4.83 3.22
-6 1 -9 3.03 2.72
-6 1 9 5.02 3.61
-6 -1 10 29.66 6.86
6 1 -10 30.48 5.18
-6 1 10 36.44 7.42
-6 -1 -10 42.08 9.83
-6 1 10 26.15 4.95
6 1 10 34.24 6.67
6 1 10 31.75 4.95
-6 1 -10 31.08 8.71
6 1 10 34.75 9.01
6 1 -10 45.94 8.18
6 -1 11 45.59 10.78
6 1 -11 41.75 6.26
-6 1 11 39.47 6.19
6 1 11 54.21 11.54
-6 1 11 31.48 6.86
-6 -1 -11 41.91 10.19
6 1 11 50.79 8.34
6 1 -11 39.81 7.49
-6 1 -11 35.78 9.2
-6 -1 11 37.59 8.03
6 1 11 42.69 5.95
6 1 12 -0.53 1.43
-6 -1 -12 -1.38 2.88
-6 1 12 -0.69 1.52
6 1 -12 -1.31 2.48
-6 1 -12 1.67 1.67
-6 1 12 -0.58 1.03
-6 -1 12 -1.14 1.49
6 1 12 1.73 2.82
6 -1 12 -0.67 1
6 1 -12 -0.05 0.8
6 1 12 -0.52 1.23
6 1 13 32.92 5.54
6 1 -13 38.61 7.72
6 1 -13 39.52 6.53
-6 1 13 42.98 7.82
-6 1 -13 32.67 9.33
-6 -1 -13 38.01 9.56
6 -1 13 46.09 11.25
-6 -1 13 32.18 7.35
6 1 13 33.85 6.64
6 1 13 41.73 10.66
6 -1 14 46.49 11.4
6 1 -14 61.89 9.61
-6 1 14 61.31 9.18
-6 1 -14 56.1 12.02
6 -1 -14 52.03 10.46
6 1 14 68.13 9.62
6 1 -14 59.16 8.12
-6 -1 -14 52.51 11.51
6 1 14 39.58 10.87
6 1 14 56.77 7.86
-6 -1 14 52.11 9.15
-6 1 -15 88.44 15.48
6 -1 -15 66.89 12.29
6 -1 15 98.48 16.96
6 1 -15 84.52 9.93
6 1 -15 91.6 10.4
6 1 15 87.04 9.95
-6 -1 15 92.43 12.33
6 1 15 93.65 11.17
6 1 15 83.26 15.47
-6 1 15 102.47 12.02
-6 -1 -15 86.62 15.84
6 1 -15 90.91 11.35
-6 1 16 5.85 2.91
6 1 16 -0.57 1.36
-6 -1 16 0.35 1.99
6 -1 -16 5.19 3.72
6 1 -16 7.34 3.14
6 1 -16 5.47 3.3
6 1 16 9.53 3.82
6 1 16 13.8 4.29
-6 1 16 11.29 3.86
6 -1 16 15.81 8.06
6 1 -16 12.53 4.1
6 -1 17 112.56 19.03
6 1 17 120.1 19.14
-6 -1 17 122.89 14.52
6 1 17 126.79 12.72
-6 1 17 127.27 13.32
6 1 17 119.48 12.53
6 -1 -17 111.45 15.64
6 1 -17 129.34 13.36
6 1 -17 103.14 10.31
-6 1 17 129.9 14.04
6 1 -17 114.77 12.55
6 1 18 204.76 16.99
6 -1 -18 210.1 21.3
-6 1 18 225.07 17.88
6 1 18 197.72 24.92
6 1 -18 201 16.81
6 1 -18 196.58 17.16
6 1 18 210.2 17
6 -1 18 216.68 26.79
6 1 -18 210.13 14.41
-6 1 18 203.55 18.11
-6 -1 18 166.36 17.1
6 1 19 28.51 6.35
-6 1 19 23.1 6.13
6 -1 19 18.69 8.84
6 1 19 23.2 5.65
-6 1 19 25.72 6.87
-6 -1 19 22.77 6.53
6 1 -19 15.42 4.81
6 1 19 8.82 6
6 -1 -19 15.53 5.53
6 1 -19 23.16 4.62
6 -1 -20 -3.44 4.11
-6 1 20 1.19 1.31
6 1 -20 1.49 1.48
-6 -1 20 -0.51 2.14
6 1 20 -0.82 1.18
6 1 20 -0.87 1.43
6 -1 20 3.68 3.83
-6 1 20 -1.16 1.88
6 1 -20 3.05 2.88
6 1 20 6.23 5.12
-6 1 21 3.85 2.82
6 1 21 4.27 6.15
6 -1 21 10.95 7.33
-6 1 21 12.49 4.22
6 -1 -21 8.61 4.63
-6 -1 21 12.8 4.72
6 1 -21 8.55 2.85
6 1 21 10.12 4.42
6 -1 -22 111.33 15.59
6 1 -22 136.83 9.45
-6 1 22 122.93 15.64
6 1 22 135.43 15.34
6 1 22 122.51 21.68
-6 1 22 127.13 13.65
6 -1 22 128.87 21.81
6 -1 23 36.81 11.87
6 1 23 33.12 11.44
-6 1 23 44.31 7.9
6 1 23 64.55 10.97
-6 1 23 42.2 9.75
6 -1 -23 54.37 10.75
6 -1 -24 12.08 5.41
6 1 24 24.82 7.45
6 -1 24 13.15 7.18
6 1 24 18.64 9.06
-6 1 24 27.07 8.07
-6 1 24 17.21 5.29
-6 1 25 105.64 11.92
6 1 25 115.13 22.34
6 -1 -25 97.69 14.14
6 1 25 111.25 14.74
-6 1 25 95.52 15.01
6 -1 25 88.81 19.27
6 1 26 70.9 12.51
6 -1 -26 65.66 11.57
6 1 26 82.46 18.69
-6 1 26 63.27 9.13
6 1 26 74.98 12.53
6 -1 26 82.38 18.56
-6 1 26 56.58 11.82
6 1 27 2.17 2.81
6 -1 27 3.07 3.28
6 -1 -27 2.51 2.82
6 1 27 8.08 5.95
6 1 28 1.69 2.43
6 -1 28 5.67 7.41
6 1 28 5.17 3.83
6 -1 -28 3.96 4.08
6 -1 29 6.91 5.52
6 1 29 2.28 4.28
6 1 29 2.34 1.73
6 1 30 -4.97 3.82
6 1 30 -1.55 3.01
6 -1 30 2.88 5.16
6 1 31 -3.64 4.37
6 1 31 -1.57 2.92
6 -1 31 3.55 7.1
6 -1 32 -2.96 7.26
6 1 32 -3.4 6.93
6 1 32 -2.64 4.12
6 1 33 -0.9 3.93
6 -1 33 -0.95 2.61
7 1 0 4.69 4.11
7 1 1 149.08 15.3
7 1 -1 147.88 15.31
7 1 2 1.38 2.9
7 1 -2 -0.64 1.39
-7 -1 -2 0.87 2.25
-7 1 2 1.25 1.47
-7 1 -2 2.85 2.47
7 1 -2 -0.14 0.66
-7 -1 -2 -2.15 2.14
-7 -1 2 1.95 2
-7 1 3 97.99 12.76
7 1 3 65.45 10.1
7 1 -3 74.11 11.05
-7 -1 3 85.53 13.05
-7 -1 -3 85.19 13.42
-7 1 -3 79.11 11.61
-7 -1 -3 90.34 13.88
-7 1 -3 67.51 12.32
7 1 -3 75.01 5.76
7 1 -4 194.5 17.79
7 1 -4 190.58 9.71
-7 1 4 205.04 18.01
-7 1 -4 199.99 21.27
7 1 4 208.65 18.21
-7 1 -4 207.52 18.75
-7 -1 -4 224.09 21.46
-7 -1 4 217.6 20.5
-7 -1 -4 193.07 20.87
-7 1 -5 14.45 5.68
-7 -1 -5 21.36 7.04
7 1 -5 13.28 2.68
-7 1 5 9.13 4.34
-7 -1 -5 13.18 5.56
-7 -1 5 16.9 5.75
7 1 -5 15.53 4.34
-7 1 -5 20.75 7.25
7 1 5 22.76 6.22
7 1 6 118.51 13.64
-7 -1 -6 106.43 15.62
-7 1 6 100.91 12.96
-7 -1 -6 108.93 14.59
7 1 -6 110.07 8.21
7 1 -6 125.62 14.23
-7 1 -6 87.52 14.6
-7 -1 6 117.56 15.34
-7 1 -6 118.17 13.94
-7 -1 -7 27.22 7.52
7 1 7 28.55 3.87
-7 1 -7 27.27 6.84
7 1 7 36.11 7.53
7 1 -7 30.36 4.47
-7 1 -7 26.3 7.81
-7 -1 -7 30.64 8.07
7 1 -7 41.01 8.15
-7 1 7 24.02 6.36
-7 -1 7 41.68 9.48
7 1 8 13.6 4.74
7 1 -8 11.46 3.89
-7 -1 8 8.07 4.62
-7 1 -8 11.71 4.74
7 1 -8 7.5 2.42
-7 -1 -8 7.89 4.1
7 1 8 6.45 2.02
-7 1 -8 8.77 4.55
-7 1 8 4.57 3.04
-7 -1 -8 10.63 5.07
7 1 -9 46.41 8.56
-7 -1 -9 36.27 9.49
-7 1 -9 35.73 7.83
7 1 9 36.86 7.57
-7 -1 9 37.33 8.43
7 1 9 46.22 5.48
-7 -1 -9 51.61 10.52
7 1 -9 45.92 6.02
-7 1 9 45.41 8.7
-7 1 -9 45.06 11.05
-7 1 10 1.16 1.5
-7 -1 -10 -2.42 2.8
7 1 10 1.89 1.7
-7 1 10 4.8 3.46
-7 1 -10 1.84 2.11
-7 -1 10 2.73 3.4
7 1 -10 -0.99 1
7 1 -10 0.73 1.46
7 1 10 1.45 1.15
-7 -1 -10 3.32 3.4
-7 1 -10 1.88 3.32
7 1 11 1.56 1.77
7 1 11 3.91 2.09
-7 1 -11 -0.01 1.86
-7 -1 -11 4.48 4.51
7 1 -11 5.2 3.17
-7 1 11 3.17 3
-7 1 11 1.13 1.47
-7 -1 -11 3.17 2.02
-7 1 -11 1.28 3.6
7 1 -11 1.47 1.6
-7 -1 11 1.61 1.74
7 1 12 126 14.07
-7 -1 -12 147.52 20.37
-7 -1 -12 139.66 16.99
-7 -1 12 137.43 16.19
7 1 12 124.25 10.57
-7 1 12 133.77 12.17
-7 1 12 124.2 14.14
-7 1 -12 142.37 15.78
7 1 -12 141.22 11.91
7 1 -12 147.67 15.6
7 1 12 140.35 19.61
7 1 -13 21.78 6.11
7 1 13 22.1 4.83
-7 1 13 22.33 6.1
-7 1 -13 16.94 5.49
7 1 13 22.62 7.74
7 1 13 21.02 5.99
-7 -1 -13 12.9 5.34
-7 -1 13 21.44 6.6
7 1 -13 17.94 4.36
7 1 14 87.55 16.09
7 -1 14 111.51 18.43
7 1 -14 113.83 13.64
-7 1 -14 133.21 15.6
7 1 14 116.45 10.89
7 1 14 108.99 13.3
-7 -1 14 124.89 15.61
-7 -1 -14 117.21 15.7
-7 1 14 115.54 13.92
7 1 -14 114.47 11.48
7 1 15 29.58 9.36
-7 -1 -15 35.25 9.13
7 -1 -15 32.66 9.31
7 1 15 24.7 6.36
7 1 -15 35.56 6.69
-7 1 -15 28.33 7.35
-7 1 15 1.59 1.85
7 -1 15 30.01 10.38
7 1 15 26.12 5.61
-7 1 15 32.18 7.26
7 1 -15 25.85 7.27
-7 -1 15 26.89 7.53
-7 1 16 23.1 5.95
7 1 16 20.94 5.34
7 1 -16 25.51 5.81
7 -1 16 24.75 9.56
-7 -1 -16 14.59 5.87
7 1 -16 27.84 6.94
7 -1 -16 19.87 6.79
-7 1 16 22.55 6.42
-7 1 -16 24.41 6.84
7 1 16 22.7 6.02
7 1 16 29.66 9.5
-7 -1 16 15.12 5.62
7 1 -16 21.53 5.82
-7 1 -17 326.05 23.86
7 1 17 327.31 23.28
-7 1 17 288.84 21.38
7 1 17 331.19 33.21
7 1 -17 293.37 19.32
7 1 17 325.05 20.39
-7 -1 -17 325.7 26.27
7 1 -17 312.95 23.48
-7 1 17 322.57 23.37
7 -1 -17 260.98 25.19
-7 -1 17 308.82 24.97
7 -1 17 305.55 32.44
7 1 18 4.86 3.07
7 1 -18 2.39 2.32
7 -1 -18 -2.5 2.91
-7 1 18 2.14 2.97
-7 -1 -18 2.16 1.67
7 -1 18 -0.72 1.6
-7 -1 18 4.09 1.86
-7 1 -18 0.85 1.04
7 1 18 -1 1.81
7 1 18 6.88 6.57
-7 1 18 -0.1 1.25
7 1 -18 3.26 3.04
-7 -1 -19 32.3 8.05
-7 1 19 41.61 8.44
-7 1 19 25.04 6.37
7 1 -19 28.64 6.91
7 -1 19 29.42 9.79
-7 1 -19 41.37 8.71
-7 -1 19 39.54 9.08
7 1 19 25.01 5.82
7 1 19 40.37 8.14
7 1 -19 35.07 6.28
7 1 19 29.87 10.25
7 -1 -19 24.31 7.48
7 1 -20 -0.7 1.17
7 -1 -20 2.38 3.71
7 1 20 -1.37 3.05
7 1 20 1.63 1.83
-7 1 20 -0.54 2.73
-7 -1 20 -1.56 3.76
-7 -1 -20 2.31 2.25
-7 1 -20 -2.27 3.24
7 -1 20 0.72 1.48
7 1 21 0.99 2.88
7 1 21 10.43 8.69
7 1 -21 1.83 1.92
-7 -1 -21 -0.17 2.34
7 -1 -21 2.7 2.08
-7 -1 21 6.95 4.38
-7 1 -21 -0.35 1.05
-7 1 21 -1.23 2.87
7 -1 21 11.82 7.15
7 -1 -22 153.68 18.26
7 1 22 209.99 19.26
-7 1 22 178.35 17.59
-7 -1 22 159.68 18.43
-7 -1 -22 163.3 18.94
7 -1 22 206.04 28.4
7 1 -22 190.5 12.31
-7 1 -22 153.66 16.45
7 1 22 149.93 24.41
-7 1 23 58.69 10.35
-7 -1 -23 64.15 11.92
7 1 23 58.31 10.43
-7 -1 23 64.38 11.62
7 1 23 73.39 17.55
-7 1 -23 70.38 11.43
7 1 -23 75.24 7.26
7 -1 23 61.36 16.6
7 -1 -23 57.4 11.14
7 1 24 30.98 8.44
7 -1 24 27.89 11.62
7 1 24 25.54 11.39
-7 1 24 27.72 6.45
7 -1 -24 24.81 7.51
-7 1 -24 36.59 8.61
-7 1 25 45.98 8.61
7 1 25 50.31 9.75
7 1 25 48.87 14.98
-7 1 -25 53.51 9.46
7 -1 25 38.88 13.34
7 -1 -25 39.89 9.09
7 1 26 9.67 7.42
7 1 26 6.04 4.12
7 -1 26 0.5 3.81
-7 1 26 10.53 4.87
-7 1 -26 4.64 3.39
7 -1 -26 7.76 4.68
7 -1 -27 21.74 6.46
7 1 27 38.16 9.13
7 -1 27 26.24 11.04
7 1 27 34.4 13.61
-7 1 -27 25.87 6.95
7 1 28 2.43 6.69
7 -1 28 3.24 4.71
7 1 28 -2.28 3.1
7 1 29 -1.66 4.7
7 1 29 5.67 4.66
7 -1 29 5.2 5.28
7 1 30 -0.68 2.23
7 -1 30 -0.32 3.54
7 1 30 1.99 2.32
7 -1 31 6.64 8.44
7 1 31 14.37 7.99
7 -1 32 5.84 3.84
7 1 32 0.12 5.91
-8 1 0 11.56 4.87
8 1 0 6.61 1.09
8 1 0 14.66 5.43
-8 -1 0 7.43 4.04
-8 -1 -1 61.47 11.74
-8 1 1 63.46 11.18
8 1 1 63.63 10.55
-8 -1 1 81.82 14.29
8 1 -1 63.01 3.86
-8 1 -1 69.08 11.55
8 1 -1 68.33 11.42
-8 -1 -1 82.06 14.51
8 1 -2 258.05 21.6
8 1 -2 251.28 8.55
-8 -1 2 257.34 24.3
-8 -1 -2 241.16 23.81
-8 -1 -2 243.99 23.91
8 1 2 244.91 20.9
-8 1 -2 214.71 20.08
-8 1 2 250.37 21.73
-8 -1 -3 11.7 5.28
-8 -1 3 17.11 6.45
8 1 -3 9.53 1.95
-8 1 -3 18.27 6.67
-8 -1 -3 15.56 7.19
-8 1 3 8.15 4.65
8 1 -3 10.22 4.45
8 1 3 14.88 5.57
-8 1 -3 13.06 5.84
8 1 -4 26.62 6.66
-8 -1 -4 29.41 9.33
8 1 -4 30.46 3.69
-8 1 -4 46.89 9.45
-8 -1 -4 35.54 8.82
8 1 4 32.05 2.8
-8 1 4 39.18 8.21
-8 -1 4 43.97 9.88
8 1 4 41.92 8.86
-8 1 -4 25.02 8.24
8 1 -5 31.23 4.07
-8 -1 5 41.12 10.14
8 1 5 33.88 3.21
-8 -1 -5 42.09 10.39
-8 1 -5 33.15 8.29
8 1 -5 31.81 7.48
-8 1 5 31.46 7.75
-8 -1 -5 42.66 9.78
8 1 5 25.06 6.88
-8 1 -5 20.08 7.38
-8 -1 -6 8.98 4.32
-8 1 -6 6.86 4.5
8 1 6 14.81 5.31
8 1 -6 11.14 2.61
-8 1 -6 12.86 5.14
8 1 -6 10.73 5.45
-8 -1 6 15.31 6.22
-8 1 6 15.23 5.43
-8 -1 -6 8.39 3.89
8 1 6 15.47 2.39
8 1 7 28.32 7.08
8 1 7 36.21 4.06
8 1 -7 34.24 8.03
-8 1 7 39.25 9
-8 1 -7 44.4 9.5
-8 -1 -7 31.55 9.21
-8 -1 7 38.8 9.98
8 1 -7 29.5 4.33
-8 -1 -7 47.66 11.18
-8 -1 8 171.49 19.53
-8 -1 -8 162.17 21.04
8 1 8 141.22 8.67
8 1 8 158.58 17.01
8 1 -8 151.41 10.23
-8 1 -8 164.06 18.23
-8 1 8 147.1 16.88
8 1 -8 143.3 16.19
-8 -1 -8 170.26 20.32
-8 -1 9 67.69 12.63
8 1 9 49.46 9.74
8 1 -9 66.59 11.4
-8 1 9 61.93 10.87
-8 1 -9 60.94 11.2
8 1 9 60.41 6.1
8 1 -9 68.04 7.25
-8 -1 -9 67.74 12.88
8 1 10 9.76 4.21
8 1 10 6.95 2.31
8 1 -10 6.95 1.99
-8 -1 -10 10.86 5.23
-8 1 10 6.47 3.34
8 1 -10 7.96 4.49
-8 1 -10 10.96 4.98
-8 -1 10 10.2 4.88
-8 -1 -11 63.72 12.43
8 1 -11 66.85 7.89
-8 1 11 62.39 11.01
-8 1 -11 64.12 11.34
8 1 11 59.72 6.81
-8 -1 11 65.15 12.5
8 1 11 65.43 11.01
8 1 -11 61.46 10.79
-8 1 12 62.1 10.89
8 1 12 65.47 11.18
-8 1 -12 57.11 10.6
-8 -1 -12 66.19 12.62
8 1 12 53.48 6.79
8 1 -12 50.35 6.98
-8 -1 12 59.56 11.6
8 1 -12 58.93 10.88
-8 -1 13 19.43 6.61
8 1 13 11.83 3.64
-8 1 13 16.14 6.15
-8 1 -13 26.22 7.48
8 1 -13 18.08 6.99
8 1 13 24.54 6.8
-8 -1 -13 18.59 7.07
-8 -1 -14 146.05 18.87
-8 -1 14 128.5 16.98
8 1 14 132.47 11.54
-8 1 -14 158.38 17.95
8 1 -14 149.91 17.46
8 1 14 154.03 17.1
-8 1 14 168.5 18.07
-8 -1 15 13.05 5.62
8 1 15 14.62 7.48
-8 -1 -15 20.67 7.21
8 1 -15 15.31 5.97
8 1 15 17.33 6.23
-8 1 -15 18.6 6.16
-8 1 15 15.47 5.48
8 1 15 18.56 4.67
-8 -1 16 131.17 17.6
8 1 16 142.75 13
-8 -1 -16 126.59 17.51
8 1 16 132.34 15.89
8 -1 -16 120.39 18.12
8 1 -16 131.17 16.22
-8 1 16 132.19 16.16
8 1 16 137.28 21.89
-8 1 -16 151.96 17.76
-8 -1 17 103.95 15.71
-8 1 -17 98.86 14.08
8 -1 -17 94 15.69
-8 -1 -17 108.83 16.21
8 1 -17 100.64 12.39
8 1 -17 101.06 14.31
8 1 17 122.41 21.12
8 1 17 117.5 15.05
-8 1 17 91.37 13.37
8 1 17 95.07 10.94
-8 -1 -18 50.24 11.04
-8 -1 18 52.29 11.01
-8 1 -18 61.61 11.15
8 1 18 60.18 15.32
-8 1 18 61.96 11.09
8 1 18 44.46 9.81
8 1 -18 47.09 8.28
8 -1 -18 41.16 10.55
8 -1 18 68.17 15.99
8 1 -18 36.64 8.46
8 1 18 45.56 8.01
8 -1 19 127.37 22.74
8 1 -19 134.1 16.24
8 1 19 129.95 15.35
8 1 -19 131.47 13.29
-8 -1 -19 128.02 17.69
-8 -1 19 110.52 16.2
8 1 19 114.78 20.9
8 1 19 120.82 13.23
8 -1 -19 129.3 18.7
-8 1 19 135.33 16.01
-8 1 -19 136.83 16.67
-8 1 -20 0.91 2.25
8 -1 20 2.96 5
-8 -1 20 -2.41 3.02
8 1 20 0.68 0.99
8 1 -20 5.84 3.24
-8 -1 -20 -1.33 4.57
-8 1 20 4.96 4.95
8 -1 -20 -0.02 2.65
8 1 20 3.29 4.65
8 1 21 9.49 4.19
-8 -1 -21 9.5 5.31
-8 1 21 2.31 2.98
-8 1 -21 2.43 1.39
8 -1 21 0.25 2.41
8 1 21 10.4 7.67
8 1 -21 6.75 2.84
8 -1 -21 5.7 5.04
-8 -1 21 4.4 2.67
-8 -1 -22 1.51 3.22
-8 1 -22 7.54 4.5
8 -1 22 16.07 9.54
-8 1 22 9.3 4.65
8 1 22 5.52 4.26
8 1 -22 4.39 2.56
-8 -1 22 3.7 3.41
8 -1 -22 4.15 3.42
8 1 22 6.43 2.71
-8 -1 23 31.57 8.86
-8 1 23 28.16 7.34
-8 1 -23 48.46 10.26
8 -1 23 20.64 10.06
8 1 23 25.6 10.35
8 -1 -23 25.26 7.55
8 1 23 27.56 7.32
-8 -1 -23 26.21 7.68
8 -1 24 173.32 28.13
-8 1 24 156.79 17.32
-8 1 -24 173.3 18.41
8 -1 -24 152.88 18.67
8 1 24 159.19 26.57
-8 -1 24 139.63 18.28
8 1 24 168.07 17.8
-8 -1 -24 149.98 18.75
-8 1 25 1.86 1.16
8 1 25 -1.25 1.13
8 1 25 -3.81 5.82
8 -1 25 -7.09 7.04
8 -1 -25 1.04 1.67
-8 1 -25 4.54 4.87
8 1 26 32.27 8.21
8 -1 26 45.66 14.84
-8 1 -26 30.58 7.5
-8 1 26 42.38 8.96
8 1 26 22.45 9.65
-8 1 -27 2.07 1.32
8 1 27 4.89 2.3
8 1 27 13.49 8.68
8 -1 27 19.37 9.98
8 1 28 13.38 9.38
8 1 28 9.06 5.19
8 -1 28 11.21 8.43
8 1 29 9.34 6.66
8 -1 29 2.8 4.19
8 1 30 -4.32 4.42
8 -1 30 8.67 6.81
-9 -1 0 -0.3 2.58
-9 1 0 2.65 2.67
-9 -1 1 2.96 1.91
-9 1 -1 6.3 4.36
-9 1 1 0.91 0.93
-9 -1 -1 7.31 4.11
-9 -1 2 1.22 3.12
-9 -1 -2 4.51 2.59
-9 1 -2 -1.2 2.15
-9 1 2 1.55 2.1
-9 -1 3 2.06 3.59
-9 1 3 6.58 3.51
-9 1 -3 0.95 2.84
-9 -1 -3 5.65 3.05
-9 1 4 14.54 5.99
-9 1 -4 11.65 4.86
-9 -1 4 2.94 1.67
-9 -1 -4 17.96 6.91
-9 -1 5 48.87 11.83
-9 1 -5 31.05 8.28
-9 1 5 43.09 9.6
-9 -1 -5 35.3 9.72
9 1 6 5.84 1.19
-9 1 -6 9.49 5.05
-9 -1 6 6.82 5.05
-9 -1 -6 9.16 5.48
-9 1 6 4.48 1.89
-9 1 7 18.44 7.45
9 1 7 10.05 1.87
-9 1 -7 9.54 5.43
-9 -1 7 16.8 6.8
-9 -1 -7 13.41 7.09
-9 1 8 2.29 1.58
-9 -1 8 7.72 6.02
-9 -1 -8 3.72 3.68
-9 1 -8 2.18 3.95
9 1 8 4.87 1.33
-9 1 -9 77.33 13.29
9 1 9 90.05 6.95
-9 1 9 77.18 12.94
-9 -1 9 84.01 14.84
-9 -1 -9 67.41 13.66
-9 1 10 100.21 14.82
-9 -1 10 93.31 15.67
-9 -1 -10 124.33 18.77
-9 1 -10 125.82 17.42
9 1 10 104.85 8.06
-9 -1 11 272.56 26.4
-9 1 -11 255.4 24.38
9 1 11 270.1 13.75
-9 -1 -11 279.53 27.64
-9 1 11 272.66 24.14
-9 1 -12 51.33 11.13
9 1 12 46.67 6.16
-9 1 12 23.58 7.84
-9 -1 12 43.31 10.78
-9 -1 -12 48.24 11.93
-9 -1 13 116.25 17.44
-9 1 13 101.09 15.21
-9 -1 -13 107.99 17.04
-9 1 -13 106.05 15.59
9 1 13 91.16 8.97
-9 -1 14 9.52 5.26
-9 1 14 6.25 4.71
-9 1 -14 4.48 3.75
9 1 14 5.72 2.51
-9 -1 -14 11.79 4.94
-9 1 -15 47.1 10.73
-9 -1 15 55.8 11.78
-9 -1 -15 56.11 12.22
-9 1 15 48.2 10.27
9 1 15 44.63 6.8
9 1 16 15.55 4.28
-9 -1 -16 26.45 8.72
-9 -1 16 15.05 6.44
-9 1 16 16.7 5.96
-9 1 -16 17.99 6.01
9 -1 -17 116.67 18.29
-9 1 -17 121.56 16.56
-9 -1 -17 137.49 19.43
-9 -1 17 108.91 16.68
-9 1 17 117.32 16.43
9 1 17 127.72 12.36
-9 1 -18 36.54 9.4
-9 -1 -18 29.23 8.9
-9 1 18 37.09 9.27
9 1 18 39.98 7.25
-9 -1 18 34.42 9.23
9 -1 -18 30.64 9.94
9 1 -18 41.51 8.62
-9 1 19 -3 3.53
-9 -1 19 0.74 1.52
9 1 19 6.4 4.49
-9 -1 -19 3.09 2.11
9 -1 -19 -0.92 3.06
9 1 19 2.19 1.87
9 1 -19 -2.31 2.58
-9 1 -19 5.67 4.61
-9 1 20 10.95 4.5
-9 -1 -20 9.55 5.43
-9 1 -20 2.5 1.6
9 1 20 9.57 6.79
9 1 20 9.5 3.5
9 1 -20 10 3.7
-9 -1 20 -0.55 2.15
-9 -1 -21 26.93 8.97
-9 -1 21 27.5 8.33
9 -1 -21 23.03 7.61
9 1 21 13.86 5.53
-9 1 -21 30.42 8.87
-9 1 21 32.86 8.9
9 1 21 35.35 7.75
-9 -1 -22 5 3.25
9 1 22 5.7 3.57
9 -1 -22 -1.69 2.99
9 1 22 -4.23 4.13
-9 1 22 13.15 5.63
-9 1 -22 6.52 4.08
9 -1 22 6.14 7.76
-9 -1 22 0.95 2.62
9 1 23 -2.83 5.2
9 -1 23 1.38 5.88
-9 -1 -23 -0.57 3.57
-9 1 -23 3.81 3.82
-9 -1 23 2.74 1.63
9 1 23 3.26 2.85
9 -1 -23 -0.91 1.81
-9 1 23 5.95 4.4
-9 -1 24 1.01 1.9
-9 1 -24 16.71 6.44
-9 -1 -24 14.72 6.44
-9 1 24 20.4 6.79
9 1 24 10.96 6.74
9 -1 -24 21.58 6.89
-9 -1 -25 8.13 4.65
9 1 25 19.76 9.77
-9 1 -25 9.66 4.57
-9 -1 25 18.4 6.06
-9 1 25 12.99 5.98
9 -1 25 9.5 7.38
9 -1 26 43.65 14.44
9 1 26 68.44 17.87
-9 1 -26 43.95 9.65
9 1 27 -6.87 5.61
9 -1 27 -2.85 7.17
9 -1 28 4.34 5.79
9 1 28 5.43 8.27
-10 1 0 12.13 6.04
-10 -1 0 12.84 6.47
-10 -1 -1 20.9 8.42
-10 1 1 16.83 6.16
-10 -1 1 9.09 6.07
-10 1 -1 4.02 2.41
-10 -1 2 9.33 6.44
-10 1 2 10.57 5.01
-10 1 -2 8.67 4.88
-10 -1 -2 10.68 7.06
-10 -1 -3 1.7 4.1
-10 -1 3 2.91 3.76
-10 1 3 6.15 4.35
-10 1 -3 -3.07 2.59
-10 -1 4 35.52 10.16
-10 -1 -4 44.37 11.42
-10 1 -4 42.25 10.8
-10 1 4 44.39 10.74
-10 -1 5 5.37 6.39
-10 1 -5 0.1 3.09
-10 -1 -5 -0.18 3.39
-10 1 5 -0.08 1.31
-10 1 -6 4.72 3.92
-10 -1 -6 5.36 4.17
-10 1 6 14.88 6.5
-10 -1 6 17.65 7.66
-10 1 -7 19.54 8.28
-10 -1 -7 24.64 8.92
-10 -1 7 12.45 6.48
-10 1 7 16.65 7.68
-10 1 -8 256.86 26.47
-10 -1 -8 257.03 28.32
-10 -1 8 270.58 28.47
-10 1 8 220.01 24.06
-10 1 9 193.89 22.42
-10 -1 9 182.19 22.91
-10 -1 -9 189.45 24.26
-10 1 -9 208.31 23.53
-10 1 -10 60.43 12.8
-10 1 10 59.97 12.54
-10 -1 10 61.28 13.45
-10 -1 -10 60.63 13.39
-10 1 -11 26.16 9.26
-10 -1 11 22.61 8.93
-10 1 11 20.9 7.56
-10 -1 -11 22.98 8.42
-10 -1 -12 3.69 3.82
-10 -1 12 13.6 6.39
-10 1 -12 8.59 4.35
-10 1 12 7.16 5.18
-10 -1 -13 32.81 10.49
-10 1 13 26.54 8.26
-10 -1 13 34.53 10.56
-10 1 -13 39.91 10.56
-10 -1 14 177.51 22.93
-10 -1 -14 153.78 21.84
-10 1 -14 183.97 22.17
-10 1 14 207.54 22.99
-10 -1 -15 114.99 18.88
-10 1 -15 104.65 16.83
-10 1 15 117.39 17.57
-10 -1 15 92.31 16.44
-10 1 -16 112.19 17.14
-10 1 16 97.73 15.65
-10 -1 16 64.24 13.72
-10 -1 -16 85.79 16.64
-10 -1 -17 3.16 4.08
-10 -1 17 -1.63 2.69
-10 1 17 2.27 2.04
-10 1 -17 6.11 5.51
-10 1 18 3.85 3.13
-10 -1 18 17.34 6.93
-10 1 -18 8.5 7.1
-10 -1 -18 4.11 3.88
10 -1 -18 22.05 8.39
-10 1 -19 2.62 1.24
-10 1 19 6.96 4.05
-10 -1 -19 8.71 4.62
-10 -1 19 9.37 4.28
10 -1 -19 3.56 3.89
10 1 -19 6.43 3.91
-10 1 -20 -2.23 3.65
-10 -1 20 -0.95 3.11
10 -1 -20 -3.14 1.45
-10 -1 -20 1.75 4.38
-10 1 20 3.76 3.52
-10 1 21 -1.05 3.05
-10 1 -21 3.92 1.93
10 -1 -21 3.05 2.43
-10 -1 21 5.77 5.65
-10 -1 -21 0.04 2.69
-10 1 -22 0.06 2.36
-10 -1 -22 -0.77 3.15
-10 -1 22 1.36 3.62
10 -1 -22 3.34 4.08
-10 1 22 0.6 1.76
-10 -1 23 9.09 4.71
-10 -1 -23 2.4 2.08
-10 1 23 1.22 3.15
-10 1 -23 13.12 7.44
-10 -1 -24 20.21 8.64
10 1 24 11.71 8.39
-10 1 24 10.22 5.58
-10 1 -24 5.27 4.06
10 1 25 -0.37 6.56
-10 1 -25 10.12 5.95
-10 1 25 1.95 4.1
-10 -1 25 -3.72 5.09
-10 -1 -25 1.4 2.98
10 1 26 9.65 6.96
-10 -1 -26 -5.7 4.78
-10 1 -26 6.01 3.09
-11 -1 0 0.79 3.67
-11 1 0 -1.07 2.68
-11 -1 1 60 14.26
-11 1 -1 34.06 10
-11 -1 -1 48.16 12.8
-11 1 1 48.49 11.55
-11 1 2 31.83 9.57
-11 1 -2 15.95 6.76
-11 -1 -2 25.57 9.25
-11 -1 2 14.66 6.91
-11 -1 -3 11.38 7.14
-11 1 3 0.62 2.68
-11 -1 3 2.58 5.08
-11 1 -3 3.97 5.96
-11 1 -4 8.7 5.55
-11 -1 4 5.83 4.39
-11 -1 -4 12.21 6.72
-11 1 4 8.21 4.28
-11 1 5 21.36 8.12
-11 -1 -5 16.15 7.3
-11 1 -5 16.29 7.69
-11 -1 5 11.29 7.22
-11 -1 -6 116.39 19.74
-11 1 6 107.78 17.57
-11 -1 6 131.08 20.87
-11 1 -6 131.16 20.09
-11 1 -7 3.43 3.98
-11 -1 7 6.61 6.25
-11 1 7 1.01 3.21
-11 -1 -7 1.45 2.6
-11 1 -8 23.18 7.83
-11 -1 8 16.88 7.88
-11 1 8 17.09 6.78
-11 -1 -8 11.54 7.32
-11 -1 9 5.25 4.86
-11 -1 -9 0.32 4.33
-11 1 -9 -0.73 4.78
-11 1 9 -0.1 3.44
-11 1 10 16.38 5.97
-11 -1 -10 15.87 7.78
-11 1 -10 16.12 7.71
-11 -1 10 30 10.12
-11 -1 11 6.87 3.5
-11 -1 -11 3.21 4.83
-11 1 11 -0.43 2.72
-11 1 -11 4.52 5.61
-11 -1 12 55.32 13.45
-11 1 12 43.51 10.99
-11 -1 -12 37.84 11.26
-11 1 -12 46.3 11.89
-11 1 -13 2.26 2.78
-11 -1 13 -1.24 3.58
-11 -1 -13 8.75 4.9
-11 -1 14 14.91 7.08
-11 -1 -14 13.5 6.65
-11 1 14 7.26 4.26
-11 1 -15 -1.29 2.98
-11 1 15 1.48 4.1
-11 -1 15 0.9 1.63
-11 -1 -15 2.85 3.65
-11 1 16 1.45 2.04
-11 1 -16 -0.77 4.4
-11 -1 16 -0.23 2.25
-11 -1 -16 -3.21 4.91
-11 1 17 -0.98 3.79
-11 1 -17 -3.9 4.2
-11 -1 17 -3.88 4.79
-11 -1 -17 3.36 4.14
-11 -1 -18 7.54 6.26
-11 -1 18 -6.44 4.17
-11 1 -18 5.78 4.65
-11 1 18 5.47 4.76
11 -1 -18 -1.51 4.3
-11 1 -19 -5.45 4.27
-11 -1 -19 -8.2 7.37
11 -1 -19 6.28 5.24
-11 -1 19 -8.65 5.85
-11 1 19 1.56 4.53
-11 1 20 -4.42 5.33
11 -1 -20 0.94 3.78
-11 -1 -20 -4.7 5.83
-11 -1 20 -1.3 3.19
-11 1 21 1.52 1.68
-11 1 -21 3.99 3.09
-11 -1 21 1.62 3.5
-11 1 22 12.05 6.82
-11 1 -22 1.42 2.19
-11 -1 -22 7.84 5.94
-11 -1 22 -0.68 5.48
-11 1 23 6.94 4.73
-11 -1 23 1.13 3.01
-11 -1 -23 4.51 4.43
-11 1 -23 10.7 5.32
-11 1 24 2.02 2.78
-11 1 -24 1.63 1.47
-11 -1 -24 0.75 2.17
-11 -1 24 8.46 7.38
-11 1 -25 9.88 4.75
-11 -1 -25 1.02 4.02
-12 -1 0 91.73 18.73
-12 1 0 82.3 16.5
-12 -1 -1 5.95 5.76
-12 1 1 3.07 4.26
-12 -1 1 0.2 3.04
-12 1 -1 0.75 3.68
-12 -1 2 6.56 4.65
-12 1 -2 -2.96 4.82
-12 -1 -2 4.24 4.7
-12 1 2 0.86 2.91
-12 1 3 23.67 8.59
-12 1 -3 4.99 2.86
-12 -1 3 9.64 6.34
-12 -1 -3 12.55 7.73
-12 -1 -4 30.14 11.33
-12 1 4 26.25 10.02
-12 -1 4 38.6 12.09
-12 1 -4 16.66 7.66
-12 1 5 7.88 5.28
-12 -1 -5 3.14 4.07
-12 -1 5 6.66 5.58
-12 1 -5 1.98 1.91
-12 -1 6 9.71 7.02
-12 1 6 3.89 4.71
-12 -1 -6 1.44 2.27
-12 1 -6 -0.72 3.54
-12 1 -7 11.94 6.41
-12 -1 -7 3.8 3.37
-12 1 7 -0.46 2.82
-12 -1 7 2.6 3.09
-12 -1 -8 9.54 5.2
-12 -1 8 15.29 7.64
-12 1 8 15.44 7.08
-12 1 -8 12.98 7.02
-12 -1 -9 4.78 5.36
-12 1 9 1.42 3.34
-12 1 -9 -1.28 1.78
-12 -1 -10 16.93 7.63
-12 1 -10 17.08 7.31
-12 -1 10 12.21 6.13
-12 1 10 20.42 8.76
-12 1 11 1.21 2.04
-12 -1 -11 5.01 2.21
-12 1 -11 -2.92 4.8
-12 -1 11 -0.4 1.61
-12 -1 -12 -2.78 3.66
-12 1 12 4.94 5.28
-12 -1 12 3.24 4.56
-12 1 -12 3.85 4.17
-12 1 -13 3.22 1.76
-12 -1 -13 3.83 4.65
-12 1 13 3.19 3.9
-12 -1 13 3.49 4.59
-12 -1 -14 9.26 6.36
-12 1 14 7.64 5.04
-12 1 -14 9.38 5.61
-12 -1 14 8.18 6.19
-12 -1 15 8.19 5.24
-12 -1 -15 3.12 4.24
-12 1 -15 -0.26 2.11
-12 1 15 3.28 4.35
-12 1 -16 3.95 2.26
-12 -1 16 2.04 3.4
-12 1 16 1.85 3.74
-12 -1 -16 10.06 6.57
-12 -1 17 -3.57 6.36
-12 -1 -17 -4.51 3.82
-12 1 -17 -2.07 1.9
-12 1 17 -0.43 2.94
-12 1 -18 -3.42 5.95
-12 1 18 6.88 6.19
-12 -1 -18 5.25 5.06
-12 -1 18 -4.6 5.52
-12 -1 -19 4.01 4.26
-12 -1 19 2.25 5.05
-12 1 -19 6.28 5.52
-12 1 19 11.01 5.96
-12 -1 20 6.17 2.2
-12 1 -20 1.88 4.18
-12 -1 -20 11.37 6.7
-12 1 21 9.5 4.93
-12 1 -21 1.67 3.19
-12 -1 21 8.87 5.43
-12 -1 -21 3.84 6.45
-12 1 -22 6.02 4.38
-12 -1 22 3.43 3.97
-12 -1 -22 -1.76 3.13
-12 1 22 4.12 1.74
-12 1 -23 3.97 1.85
-12 -1 -23 2.63 3.45
-12 1 23 5.82 6.52
-12 -1 23 -8.24 5.82
-12 -1 -24 0.35 4.03
-12 1 -24 17.65 7.49
-13 1 0 -4.17 4.23
-13 -1 0 6.7 6.76
-13 1 -1 -5.99 5.5
-13 -1 -1 7.43 5.56
-13 -1 1 8.88 6.47
-13 1 1 5.48 4.47
-13 -1 -2 8.03 6.92
-13 -1 2 -3.01 3.2
-13 1 2 1.85 4.48
-13 1 -2 0.33 4.82
-13 1 -3 -0.38 3.34
-13 -1 3 0.53 2.21
-13 1 3 1.1 1.83
-13 -1 -3 -7.54 7.31
-13 1 -4 0.59 3.14
-13 -1 4 3.3 5.73
-13 1 4 9.58 6.12
-13 -1 -4 7.97 6.38
-13 -1 5 1.93 4.82
-13 1 -5 0.69 3.49
-13 1 5 -11.9 8.21
-13 -1 -5 -3.79 5.09
-13 -1 6 15.6 9.04
-13 -1 -6 12.28 7.56
-13 1 6 6.63 5.57
-13 1 -6 -0.18 1.89
-13 1 7 5.44 4.91
-13 -1 -7 14.23 8.55
-13 -1 7 5.16 6.28
-13 1 -7 3.34 4.81
-13 1 -8 3.9 4.36
-13 -1 8 0.78 3.18
-13 -1 -8 -0.61 5.65
-13 1 8 0.18 4.11
-13 1 -9 6.6 4.64
-13 -1 9 7.92 6.13
-13 1 9 -1.52 2.18
-13 -1 -9 1.13 2.72
-13 1 -10 0.45 5.06
-13 1 10 1.67 1.72
-13 -1 -10 11.58 8.85
-13 -1 10 0.79 4.52
-13 1 -11 2.48 2.43
-13 1 11 6.1 5.96
-13 -1 11 8.84 7.15
-13 -1 -11 4.97 6.08
-13 -1 12 3.06 3.55
-13 1 -12 2.76 4.14
-13 1 12 1.06 4.63
-13 -1 -12 6.66 6.59
-13 -1 13 -0.89 5.24
-13 1 -13 -7.2 7.66
-13 1 13 -1.13 2.83
-13 -1 -13 3.69 6.63
-13 1 14 12.29 7.1
-13 -1 14 4.05 4.53
-13 -1 -14 16.57 9.06
-13 1 -14 10.03 6.75
-13 -1 -15 -5.3 4.61
-13 1 15 -0.75 3.23
-13 1 -15 2.16 2.42
-13 -1 -16 1.42 4.54
-13 1 -16 7.18 5.59
-13 -1 16 1.88 4.01
-13 1 16 1.97 3.49
-13 1 17 8.04 4.91
-13 1 -17 5.05 6.79
-13 -1 -17 4.37 4.01
-13 -1 17 3.42 3.2
-13 1 18 -2.09 1.78
-13 1 -18 1.57 3.64
-13 -1 18 4.13 5.38
-13 -1 -18 1.65 2.74
-13 -1 -19 0.68 5.19
-13 1 19 13.12 7.65
-13 1 -19 -2 2.35
-13 -1 19 6.36 5.63
-13 1 20 8.62 5.03
-13 -1 20 -1.61 1.95
-13 -1 -20 2.46 4.12
-13 -1 21 -7.68 8.61
-13 1 21 -0.91 2.52
-13 -1 -21 3.11 5.24
-13 1 -21 -1.3 3.05
-13 -1 -22 4.85 5.6
-13 1 22 2.52 2
-13 1 -22 13.47 8.01
-13 -1 22 -1.18 4.36
-13 -1 -23 4.15 5.97
-13 1 -23 7.05 5.97
-14 1 0 19.64 8.58
-14 -1 0 4.12 5.44
-14 -1 -1 0.22 4.29
-14 1 1 0.26 4.33
-14 1 -1 8.18 3.39
-14 -1 1 4.07 4.71
-14 1 2 12.8 7.2
-14 1 -2 17.73 9.79
-14 -1 2 24.84 11.34
-14 -1 -2 34.45 12
-14 -1 3 22.28 10.99
-14 1 3 25.36 10.4
-14 -1 -3 11.05 6.86
-14 1 -3 9.7 4.33
-14 1 4 36.75 11.52
-14 1 -4 34.49 11.93
-14 -1 -4 25.01 10.26
-14 -1 4 31.95 11.46
-14 1 -5 4.16 3.41
-14 -1 -5 10.25 8.88
-14 1 5 5.52 5.98
-14 -1 5 -2.69 2.17
-14 1 -6 13.61 6.56
-14 -1 6 9.19 7.34
-14 1 6 13.91 5.86
-14 -1 -6 0.19 3.71
-14 -1 7 4.45 2.17
-14 1 7 -6.25 4.37
-14 1 -7 3.91 4.75
-14 -1 -7 4.82 5.1
-14 1 -8 13.38 7.18
-14 1 8 -4.59 3.66
-14 -1 8 2.26 4.18
-14 -1 -8 13.85 8.44
-14 1 -9 21.71 9.99
-14 1 9 35.96 13.39
-14 -1 -9 13.27 8.4
-14 -1 9 10.99 8.55
-14 1 10 -0.03 3.19
-14 -1 -10 -3.26 7.74
-14 -1 10 7.1 5.72
-14 1 -10 -10.28 6.29
-14 1 11 3.02 1.82
-14 -1 11 -4.22 4.58
-14 1 -11 4.8 3.84
-14 1 12 5.47 5.86
-14 1 -12 17.08 9.21
-14 -1 -12 3.98 4.94
-14 -1 12 3.39 3.92
-14 -1 13 12.49 8.37
-14 1 -13 5.52 6.78
-14 -1 -13 -2.33 5.21
-14 1 13 5.9 6.51
-14 -1 -14 4.82 4.73
-14 -1 14 0.19 2.1
-14 1 14 8.34 6.64
-14 1 -14 6.45 7.03
-14 1 15 2.31 2.8
-14 -1 15 10.32 6.83
-14 1 -15 7.07 8.52
-14 -1 -15 7.51 7.14
-14 1 -16 4.2 2.4
-14 1 16 -2.27 4.97
-14 -1 -16 5.13 3.1
-14 -1 16 -4.81 6.54
-14 -1 17 5.31 6.23
-14 1 17 11.73 7.77
-14 1 18 -3.36 2.99
-14 -1 18 5.48 6.22
0 -2 0 7940.15 84.56
0 -2 0 7999.21 94.1
0 2 0 7789.41 82.75
0 -2 1 1945.97 40.55
0 -2 -1 1969.74 47.06
0 2 1 1946.88 43.52
0 -2 -1 1935.57 42.99
0 -2 1 1975.91 47.01
0 2 2 2894.99 55.07
0 -2 2 2803.67 46.4
0 -2 -2 2813.53 53.23
0 -2 2 2799.61 56.41
0 -2 -2 2933.18 57.43
0 2 2 2748.06 55.1
0 2 -2 2819.44 55.02
0 -2 -3 29.93 6.43
0 -2 -3 23 5.2
0 -2 3 22.35 2.55
0 2 -3 29.57 6.66
0 -2 3 27.26 6.17
0 2 3 28.46 6.21
0 -2 4 2759.67 32.3
0 -2 -4 2731.37 55.62
0 2 -4 2590.39 52.99
0 2 4 2575.06 52.53
0 -2 -4 2676.39 55.45
0 -2 4 2734.16 55.3
0 -2 5 4808.7 50.23
0 -2 -5 4916.62 74.89
0 2 5 4807.49 73.5
0 -2 -5 5003.84 77.18
0 2 -5 4757.64 72.04
0 -2 -6 9632.13 111.41
0 -2 6 9922.69 104.24
0 2 6 9682.88 103.8
0 2 6 9643.59 116.31
0 2 -6 9582.74 101.61
0 -2 -6 9999 106.3
0 -2 6 9662.81 77.94
0 -2 7 2329.56 50.44
0 -2 -7 2187.84 49.56
0 -2 7 2301.4 42.17
0 2 7 2358.57 51.43
0 2 -7 2305.66 50.02
0 2 7 2265.49 57.8
0 -2 -7 2307.21 55.51
0 -2 -8 7169.7 88.72
0 2 8 7523.5 90.84
0 -2 -8 7460.6 103.32
0 2 8 7558.07 107.98
0 -2 8 7474.57 89.83
0 2 -8 7235.83 87.79
0 -2 8 7242.17 81.81
0 -2 9 294.93 17.53
0 -2 -9 301.15 17.97
0 2 9 299.34 18.19
0 2 9 291.79 22.04
0 2 -9 288.41 17.55
0 -2 -9 327.01 22.26
0 -2 -10 15.47 4.74
0 2 10 13.65 3.92
0 -2 10 11.2 3.95
0 2 -10 8.92 3.15
0 2 10 16.52 5.67
0 -2 -10 10.9 3.71
0 -2 -11 388.23 25.42
0 2 11 406.53 21.06
0 2 11 364.63 25.86
0 2 -11 383.51 19.79
0 -2 11 356.77 19.33
0 -2 -11 358.02 19.45
0 -2 -12 183.51 13.89
0 -2 12 221.92 14.6
0 2 12 221.95 20.88
0 -2 -12 235.34 19.87
0 2 -12 212.12 14.81
0 2 12 222.35 15.58
0 2 -12 217.2 15.18
0 -2 13 511.87 21.7
0 -2 -13 542.67 23.12
0 -2 -13 591.79 32.47
0 2 13 562.75 33.88
0 2 -13 564.18 25.26
0 -2 -14 10.03 3.23
0 2 -14 14.97 4.26
0 2 14 18.89 6.51
0 -2 14 11.79 3.6
0 -2 -14 22.05 5.94
0 -2 -15 4.2 2.83
0 2 -15 2.28 1.68
0 -2 -15 5.84 2.76
0 2 15 8.27 4.78
0 2 -16 1087.23 37.38
0 -2 -16 1143.07 48.17
0 2 16 1078.55 49.69
0 2 17 116.55 16.69
0 -2 -17 101.37 14.58
0 -2 17 106.56 10.19
0 2 -17 125.05 13.12
0 2 -18 -0.43 2.55
0 -2 -18 0.28 2.34
0 2 18 -0.85 3.86
0 2 18 0.21 1.47
0 -2 18 1.4 2.06
0 2 19 0.12 0.57
0 2 19 1.09 1.11
0 2 -19 0.77 1.06
0 2 -19 0.59 1.91
0 -2 19 1.35 0.79
0 -2 -19 3.49 3.71
0 2 19 -1.56 3.4
0 2 -20 17.01 5.44
0 -2 20 20.54 5.02
0 -2 -20 20.48 6.79
0 2 20 23.13 6.48
0 2 20 17.74 6.18
0 2 -20 15.66 2.6
0 2 20 20.65 2.92
0 -2 21 22.9 5.48
0 -2 21 25.28 8.65
0 2 -21 21.12 2.57
0 2 21 8.52 4.69
0 2 21 22.01 2.64
0 2 21 19.56 5.92
0 -2 22 3.42 4.67
0 -2 22 1.34 0.7
0 2 22 0.13 1.79
0 2 22 1.01 1.92
0 -2 23 6.14 3.79
0 -2 23 5.08 3.25
0 2 23 10.74 6.45
0 2 23 5.47 3.5
0 2 24 13.26 7.34
0 -2 24 20.76 7.57
0 -2 24 14.71 5
0 2 24 26.9 8.15
0 -2 25 68.36 15.34
0 2 25 76.54 15.67
0 -2 25 72.26 10.57
0 2 25 96.93 14.5
0 2 26 57.83 11.61
0 -2 26 36.23 11.23
0 2 26 40.99 11.62
0 -2 26 41.29 8.33
0 2 27 -1.81 3.17
0 -2 27 5.97 5.65
0 -2 27 6.35 3.84
0 2 28 19.37 6.17
0 -2 28 25.7 8.97
0 -2 28 19.7 5.89
0 -2 29 2.81 4.54
0 2 29 0.63 3.57
0 2 30 -0.18 2.95
0 -2 30 -2.93 3.98
0 2 31 6.26 2.83
0 -2 31 10.22 6.07
0 -2 32 -8.03 6.72
0 2 32 0.16 3.95
0 2 33 -2.19 4.3
0 -2 33 6.09 5.32
0 2 34 -2.59 6.41
0 -2 34 -1.48 5.16
0 2 34 -1.42 1.54
0 2 35 14.46 7.21
0 2 35 4.14 5.59
0 -2 35 13.58 8.86
0 2 36 4.38 2.38
0 2 36 7.52 9.13
0 -2 36 2.52 3.1
0 -2 37 -1.86 5
1 -2 0 -0.3 2.07
-1 -2 0 -1.05 1.4
-1 -2 0 1.2 1.95
1 2 0 -0.33 1
1 2 -1 -0.4 1.74
-1 -2 1 4.71 3.26
1 -2 -1 0.45 1.27
-1 -2 1 -0.65 0.85
-1 -2 -1 -0.82 1.32
1 -2 1 3.5 2.64
1 2 1 -0.61 0.76
-1 -2 -1 3.13 2.56
1 2 1 -1.35 1.08
1 2 -2 358.94 20.66
1 2 2 335.12 11.77
-1 2 -2 372.55 13.49
1 2 2 330.2 19.57
-1 -2 2 344.13 15.05
1 -2 -2 359.48 19.79
-1 -2 -2 345.4 19.47
-1 -2 -2 335.21 17.91
1 2 2 347.28 19.42
1 -2 2 332.21 19.31
1 2 -2 348.85 16
-1 -2 2 339.16 18.97
1 -2 -2 346.04 19.95
1 2 -3 888.28 23.61
1 -2 3 878 31.54
1 2 -3 882.15 32.03
-1 -2 -3 900.14 30.76
-1 -2 -3 887.94 30.93
-1 -2 3 862.05 22.62
1 -2 -3 868.61 31.74
-1 -2 3 851.11 30.42
1 -2 -3 885.4 32.31
-1 2 -3 854.95 21.42
1 2 3 862.41 21.82
1 2 3 900.31 32.39
1 2 3 869.71 31.43
1 2 -4 1142.7 36.49
-1 2 -4 1156.34 26.62
1 -2 4 1070.24 34.88
-1 -2 4 1189.33 35.53
1 -2 -4 1146.2 36.18
-1 -2 -4 1162.88 36.13
-1 -2 4 1152.7 24.61
1 2 4 1143.12 36.89
1 -2 4 1107.3 26.53
-1 -2 -4 1159.46 35.5
1 -2 -4 1134.09 37.65
1 -2 5 6689.93 68.21
-1 -2 5 6879.52 85.15
-1 2 5 6923.79 93.82
-1 -2 5 7163.58 57.16
-1 2 -5 6861.94 68.5
-1 -2 -5 6663.89 85.14
1 -2 -5 6846.36 89.62
1 -2 -5 6917.47 94.98
1 2 -5 6951.41 91.14
1 2 5 6664.69 89.37
1 -2 5 6812.42 88.17
-1 -2 -5 6985.06 89.97
-1 -2 -6 95.17 10.6
1 2 6 84.5 10.19
1 2 -6 105.62 12.08
1 -2 6 94.18 8.5
-1 -2 6 82.47 5.86
1 -2 -6 81.34 10.1
-1 -2 6 79.19 9.36
-1 2 6 84.36 10.68
1 -2 -6 90.75 11.11
-1 2 -6 86.95 8.5
-1 -2 -6 85.17 9.89
1 -2 6 89.1 10.22
1 2 -7 1219.56 37.83
-1 2 -7 1208.05 33.91
1 -2 7 1231.45 32.7
-1 -2 -7 1285.78 41.62
-1 -2 -7 1224.02 37.08
1 -2 -7 1189.8 37.77
-1 -2 7 1159.47 35.06
1 -2 7 1225.27 37.77
-1 2 7 1205.41 42.3
1 -2 -7 1228.59 41.71
1 2 7 1220.49 37.7
1 -2 8 14.77 3.46
1 -2 8 21.27 5
1 -2 -8 20.04 5.21
1 2 -8 22.46 4.97
-1 -2 -8 13.09 4.61
1 -2 -8 12.91 4.35
-1 2 8 23.53 5.71
1 2 8 16.09 5.71
1 2 8 16.67 4.58
1 -2 9 1790.13 44.19
1 2 9 1800.56 54.13
1 2 -9 1830.55 46.02
1 -2 9 1775.14 46.05
-1 2 9 1755.47 53.54
1 2 9 1801.73 46.27
-1 -2 -9 1865.82 53.45
1 -2 -9 1688.68 45.56
1 -2 -9 1756.88 51.8
-1 2 10 286.86 21.96
1 -2 -10 266.08 17.91
1 2 -10 283.9 18.13
-1 -2 -10 283.4 21.25
1 -2 10 287.78 18.88
1 -2 -10 281.65 21.58
1 -2 10 277.51 18.1
1 2 10 284.08 22.04
1 2 10 275.11 18.07
-1 2 -11 132.9 11.48
-1 -2 -11 135.74 15.17
1 -2 11 123.07 13.02
1 -2 -11 123.09 14.4
-1 2 11 116.84 14.45
1 -2 11 108.84 11.26
1 -2 -11 127.37 12.34
1 2 -11 132.35 12.35
1 2 11 124.26 12.1
1 2 11 138.17 15.82
-1 2 -12 240.23 15.73
1 2 -12 221.31 16.27
1 -2 -12 236.11 16.48
1 -2 -12 228.34 19.89
1 -2 12 229.3 18.18
-1 -2 -12 248.08 20.64
-1 2 12 237.01 21.31
1 2 12 242.36 16.46
1 -2 12 246.22 16.66
1 2 12 216.14 20.7
1 2 -12 229.03 15.99
1 -2 13 120.18 11.57
-1 -2 -13 142.17 15.84
1 2 13 140.61 16.84
-1 -2 13 122.42 7.46
-1 2 -13 119.95 11.41
-1 2 13 152.3 17.5
1 2 13 127.86 11.93
1 2 -13 128.37 11.86
1 -2 -13 143.3 15.92
1 -2 13 144.3 15.26
1 2 -13 131.97 12.38
1 -2 -13 131.49 12.5
1 2 -14 22.69 4.34
1 2 -14 23.27 5.36
1 2 14 23.77 5.4
1 -2 14 20.88 4.66
1 -2 14 14.37 5.57
-1 -2 -14 28.29 6.93
-1 -2 14 22.66 3.38
1 -2 -14 16.05 5.69
1 2 -14 17.44 4.62
1 2 14 16.31 3.64
1 2 14 24.29 7.7
-1 2 14 31.01 7.57
-1 2 -14 22.41 5.23
1 -2 -14 11.65 3.47
1 2 15 58.53 11.77
1 2 -15 53.86 8.15
1 2 -15 39.17 6.7
1 -2 15 42.93 6.8
-1 -2 15 52.68 5.55
1 2 15 47.46 7.17
1 2 -15 52.46 6.35
-1 -2 -15 48.77 9.8
1 -2 -15 50.3 7.5
1 -2 -15 50.37 10.04
-1 2 -15 50.77 7.67
-1 2 15 46.46 9.8
1 2 15 51.55 6.16
1 -2 -16 21.96 6.73
1 2 -16 15.66 4.04
1 -2 16 12.25 3.43
1 2 16 14.15 4.01
-1 -2 -16 21.78 7.33
1 -2 -16 10.66 3.57
1 2 -16 17.34 3.48
1 2 16 13.93 3.02
1 2 16 17.38 6.54
-1 2 -16 14.43 4.23
1 2 -16 13.56 4.26
-1 2 16 11.46 4.96
-1 -2 16 13.23 3.17
1 2 17 0.01 1.09
1 2 -17 4.66 2.61
1 2 -17 -0.39 0.47
1 -2 17 2.42 3.73
1 2 -17 0.47 0.73
1 -2 -17 -0.58 0.88
1 2 17 0.81 0.71
1 2 17 -0.88 1.47
-1 2 -17 1.52 2.02
-1 -2 17 1.11 1.37
1 -2 -17 -1.51 1.42
1 -2 17 0.18 0.79
-1 2 17 2.93 1.89
1 2 18 40.49 4.83
1 2 -18 42.38 7.85
1 2 18 33.33 5.68
-1 2 18 43.95 9.89
1 2 -18 45.68 5.16
1 -2 18 37.89 5.46
1 2 18 43.29 10.42
-1 -2 18 36.18 5.53
-1 2 18 40.93 7.9
1 -2 -18 44.3 6.53
1 2 -18 44.74 6.54
1 -2 18 41.68 10.11
1 -2 -18 47.53 10.38
-1 2 -18 41.11 7.59
1 -2 19 92.26 15.24
-1 2 -19 94.18 11.6
1 2 19 82.78 6.69
1 -2 -19 75.37 8.15
1 -2 19 74.33 7.32
1 2 19 86.57 11.69
-1 -2 19 79.42 8.38
-1 2 19 87.22 11.79
1 2 -19 97.06 7.15
1 -2 -19 76.22 13.01
-1 2 19 89.3 14.81
1 2 19 92.54 15.1
1 2 -19 85.55 11.21
-1 2 20 53.65 9.54
-1 2 20 59.21 12.75
-1 -2 20 37.24 6.01
1 -2 20 58.02 12.46
1 2 20 49.92 4.62
1 -2 -20 48.52 10.49
1 2 20 30.71 8.37
1 2 -20 48.74 8.65
1 2 -20 52.92 4.81
1 2 20 48.58 9.07
-1 2 -20 51.69 8.89
1 -2 -20 40.72 5.79
1 2 21 27.66 6.77
-1 2 21 13.23 5.03
1 2 -21 24.47 2.91
1 2 21 20.26 2.73
1 -2 -21 13.96 5.93
-1 -2 21 15.97 4.14
1 -2 21 18.91 5.58
-1 2 21 21.5 2.85
1 -2 21 22.04 8.27
-1 2 21 9.82 5.08
1 2 21 23.97 8.51
-1 2 -21 21.33 2.78
-1 2 -22 38.34 3.08
1 2 22 39.81 3.33
1 2 -22 45.58 3.3
-1 2 22 43.97 9.24
1 2 22 42.89 8.96
1 2 22 37.07 9.61
1 -2 22 42.83 11.23
1 -2 -22 50.03 11.2
1 -2 22 34.81 7.42
-1 2 22 47.42 3.57
-1 -2 22 38.93 6.63
-1 2 22 49.96 11.51
-1 2 22 44.79 3.92
1 2 23 0.57 2.8
-1 2 23 0.94 3.33
1 -2 23 -0.89 1.38
1 -2 23 6.66 5.32
1 -2 -23 1.78 3.68
-1 2 23 1.98 4.34
1 2 23 2.95 3.25
-1 -2 23 0.43 0.86
-1 2 24 19.93 6.75
1 -2 24 10.6 5.63
-1 2 24 16.71 7.06
1 -2 -24 22.78 7.89
-1 -2 24 19.9 4.91
1 -2 24 20.73 6.08
1 2 24 24.19 8.33
1 2 24 13.42 5.65
1 2 25 64.35 14.69
1 -2 25 89.32 17.38
1 -2 25 68.04 11.29
-1 -2 25 77.71 10.35
-1 2 25 72.1 15.08
1 2 25 72.09 12.42
-1 2 25 92.01 14.09
-1 2 26 12.98 6.49
-1 -2 26 20.11 5.56
1 -2 26 20.7 8.86
1 2 26 14.82 9.05
-1 2 26 21.48 7.27
1 -2 26 9.43 4.04
1 2 26 23.64 8.07
-1 2 27 52.15 11.27
1 2 27 54.88 11.14
-1 2 27 47.83 12.31
1 2 27 46.64 14.33
1 -2 27 51.03 13.85
-1 -2 27 43.92 8.41
1 -2 27 42.62 9.25
1 -2 28 22.17 9.81
1 2 28 45.63 15.48
1 -2 28 23.01 6.47
-1 2 28 25.53 7.74
1 2 28 30.15 8.47
-1 2 29 47.53 11.6
1 2 29 43.15 10.46
1 -2 29 54.21 15.3
1 2 29 55.52 16.71
1 -2 30 11.04 6.85
1 2 30 5.08 4.92
-1 2 30 17.04 6.51
1 2 30 14.29 5.94
1 2 31 -6.25 4.45
-1 -2 31 2.08 3.46
1 -2 31 6.19 6.22
1 2 31 -3.83 4.41
-1 2 31 -6.73 5.57
1 -2 32 8.27 3.67
-1 -2 32 8.3 6.68
1 2 32 -2.56 2.72
1 2 32 4.96 7.18
-1 2 32 -2.22 4.12
-1 2 33 7.06 4.52
-1 -2 33 -3.16 3.05
1 2 33 -0.33 5.23
1 -2 33 -4.27 7.21
1 2 33 -3.81 3.61
1 -2 34 -0.42 5.28
-1 2 34 3.68 3.38
1 2 34 -9.37 8.69
1 2 34 -6.51 4.12
-1 -2 34 -2.8 3.23
-1 -2 35 -1.75 6.12
-1 2 35 -5.23 4.75
1 2 35 3.23 2.78
1 2 35 -5.82 5.04
1 -2 35 -0.81 3.12
-1 -2 36 -2.74 4.59
1 2 36 3.84 2.03
1 2 36 5.56 2.25
-1 2 36 -5.32 5.14
1 -2 36 -1.64 5.69
-1 -2 37 23.26 11.98
1 -2 37 3.54 5.2
2 2 0 373.65 18.19
2 2 0 380.6 20
-2 -2 0 396.43 17.77
-2 -2 0 395.52 13.36
2 2 -1 1807.92 43.98
-2 -2 -1 1768.61 29.64
-2 -2 -1 1764.84 39.92
2 2 1 1776.84 41.99
-2 -2 1 1781.89 35.69
2 2 -1 1829.09 38.59
2 2 1 1780.49 43.42
-2 -2 -2 7.2 3.7
2 2 2 5.16 3.06
2 2 -2 3.75 1.47
2 2 -2 6.58 3.51
-2 -2 -2 3.09 1.12
2 2 2 0.85 1.22
2 2 2 1.14 0.98
-2 -2 2 4.52 2.58
2 2 2 1.19 2.71
2 2 -2 1.69 1.64
-2 -2 -3 297.4 14.18
2 2 3 309.14 14.37
-2 -2 -3 303.41 17.98
2 2 -3 300.16 19.91
-2 2 -3 288.85 15.48
2 2 3 296.15 17.43
2 2 3 319.3 20.63
2 2 -3 301.27 17.75
2 2 3 294.1 18.53
-2 -2 3 311.2 13.1
2 2 -3 296.68 14.01
2 2 4 28.43 4.66
-2 -2 -4 26 4.57
2 2 4 27.4 5.57
-2 2 -4 31.8 5.38
2 2 -4 33.84 5.98
2 2 4 23.46 6.09
-2 -2 -4 25.74 5.52
-2 -2 4 32.16 3.79
2 2 4 26.36 5.99
2 2 -4 28.68 6.45
2 2 -4 31.01 4.34
2 2 -5 490.29 25.52
2 -2 -5 455.21 25.05
-2 2 -5 490.22 21.38
2 2 -5 478.96 14.97
2 2 5 473.66 24.86
-2 -2 -5 497.72 24.7
2 -2 5 495.66 21.69
2 2 5 455.68 24.68
2 2 5 456.53 20.01
2 2 -5 445.52 21.7
2 2 5 460.65 21.75
-2 2 -6 -0.06 1.63
2 2 6 -0.34 1.3
2 2 -6 4.05 2.54
2 2 6 -0.09 1.43
-2 -2 -6 4.57 3.84
2 2 -6 -0.02 0.49
2 2 6 1.59 2.65
2 -2 6 2.39 1.72
2 -2 -6 0.41 1.45
2 2 -6 -0.19 2.3
2 -2 -7 1618.3 50.39
2 2 7 1626.6 47.24
2 -2 7 1614.78 42.1
2 2 -7 1693.62 47.35
-2 2 -7 1632.75 42.82
2 2 7 1621.86 39.63
-2 -2 -7 1759.87 49.32
2 2 7 1613.24 42.52
-2 -2 -8 147.03 14.76
-2 2 -8 154.96 13.7
2 2 8 160.88 14.41
2 2 -8 151.49 14.38
2 2 8 166.25 15.16
2 2 8 144.86 11.85
2 2 -8 161.35 12.6
2 -2 -8 151.79 15.35
2 -2 8 149.09 13.16
2 -2 9 438.6 23.8
-2 2 -9 483.09 25.33
2 2 9 474.69 26
2 -2 -9 426.75 26.66
2 2 9 458.81 27.89
2 2 -9 469.63 21.38
2 2 -9 460.89 25
2 2 9 444.64 24.78
2 2 9 429.4 20.34
2 2 10 2.12 1.92
-2 2 -10 2.21 2.41
2 2 10 1.02 0.97
2 -2 -10 5.44 3.82
2 2 -10 0.67 1.03
2 -2 10 0.33 1.86
2 2 10 0.48 0.92
2 2 -10 0.67 1.65
2 2 10 3.38 3.41
-2 2 -11 136.63 11.44
2 -2 11 123.81 13.6
2 2 11 123.43 15.21
2 2 11 144.31 16.01
2 -2 11 126.03 12.24
2 -2 -11 109.48 13.91
2 2 11 124.13 10.36
2 2 -11 130.53 10.8
2 2 11 136.31 13.67
2 2 -11 127.12 13.39
-2 2 -11 147.5 15.27
-2 2 12 554.21 32.34
2 2 -12 584.95 25.73
2 2 12 594.33 33.26
2 -2 12 561.64 29.92
2 2 -12 588.02 22.8
-2 2 -12 553.24 23.61
2 2 12 608.4 34.65
2 -2 -12 534.52 31.6
2 2 -12 544.48 27.62
2 -2 -12 545.5 26.41
2 -2 12 565.02 26.13
2 2 12 571.35 21.87
2 2 12 549.38 26.96
2 -2 -13 2.29 1.41
2 2 -13 1.66 1.37
-2 2 -13 3.34 1.66
2 2 -13 4.88 2.91
2 2 13 2.34 2.93
2 -2 -13 5.33 2.77
2 -2 13 3.84 1.82
2 2 -13 1.85 2.03
2 2 13 2.27 2.27
2 -2 13 1.97 0.99
2 2 13 4.24 2
2 2 13 8.04 4.78
-2 2 13 2.49 2.66
-2 2 -14 2.08 2.48
2 2 -14 0.46 0.77
2 2 14 0.24 0.84
2 -2 -14 0.02 1.67
2 -2 14 3.18 2.36
2 2 14 -2.12 3.38
2 -2 -14 4.48 4.21
2 2 -14 4.37 2.27
-2 2 14 4.71 5.01
2 2 -14 3.03 2.71
2 2 14 2.58 2.08
2 2 14 2.76 1.92
2 2 15 72.85 9.89
2 2 -15 75.76 7.8
2 2 15 70.05 7.47
2 2 15 79.65 13.62
2 2 -15 76.7 10.18
-2 2 -15 71.32 9.31
-2 2 15 66.09 11.8
2 2 15 74.6 13.13
2 -2 -15 67.66 11.58
2 -2 -15 55.67 8.55
2 2 -15 76.06 9.67
2 -2 15 64.28 8.86
2 2 16 0.82 1.4
2 -2 16 -0.61 1.17
2 2 16 0.92 2.12
2 2 -16 1.52 1.89
2 2 -16 0.31 0.84
2 2 -16 -0.72 1.02
2 -2 16 1.05 1.79
2 -2 -16 2.62 2.47
-2 2 16 1.66 3.08
2 -2 -16 4.31 4.51
2 2 16 -2.81 3.47
2 2 16 1.19 1.49
-2 2 -16 1.96 1.68
2 -2 -17 76.74 9.73
2 2 17 89.74 8.04
2 2 -17 83.72 7.81
2 2 -17 65.35 9.08
2 2 17 89.81 15.8
2 -2 17 81.46 9.93
-2 2 17 89.05 11.3
2 -2 -17 89.03 13.44
2 -2 17 82.7 13.73
2 2 17 81.83 13.99
-2 2 17 70.85 12.89
-2 2 -17 81.82 10.21
2 2 -17 87.9 10.95
2 2 17 77.66 9.82
2 2 -18 32.54 6.66
-2 -2 18 28.58 3.61
2 2 18 25.84 5.86
2 -2 18 35.82 6.54
-2 2 18 25.71 7.7
2 2 18 44.27 11.43
-2 2 -18 31.39 4.66
-2 2 -18 27.99 6.27
2 -2 -18 30.63 7.93
-2 2 18 24.17 4.21
2 -2 -18 27.28 5.79
2 2 -18 25.13 6
2 2 18 45.78 10.81
2 2 18 30.17 4.31
2 -2 18 35.2 9.57
2 2 -18 29.8 4.36
-2 2 18 26.18 6.59
-2 2 19 -0.7 0.92
2 2 -19 2.15 2.58
2 -2 19 1.55 1.61
2 2 -19 1.12 0.95
2 2 19 1.07 1.08
2 2 -19 0.74 0.65
2 -2 -19 2.58 3.32
2 -2 19 2.12 2.98
2 2 19 0.41 0.96
-2 -2 19 0.76 0.53
2 2 19 1.23 3.18
2 2 19 1.93 3.46
2 -2 -19 4.24 1.91
-2 2 -19 1.78 1.26
-2 2 -19 -0.32 1.27
-2 2 19 -0.53 3.19
-2 2 19 2.08 1.73
2 2 19 -3.7 3.61
-2 2 20 4.94 1.52
2 -2 -20 6.1 4.54
2 -2 -20 4.06 2.55
2 2 20 15.96 9.01
-2 -2 20 5.42 1.9
2 -2 20 3.51 3.32
2 2 20 -0.72 2.51
2 2 20 4.41 1.7
-2 2 -20 5.9 3.13
2 2 -20 4.64 1.63
2 2 20 1.75 1.52
2 2 -20 5.15 2.77
2 2 20 4.69 2.2
-2 2 20 3.22 3.58
-2 2 20 4.23 1.94
-2 2 -20 2.7 1.16
2 2 -20 4.46 2.44
2 -2 20 3.86 1.59
-2 2 21 25.55 6.89
2 2 21 26.07 10.19
2 2 21 22.26 3.34
2 -2 -21 18.9 4.46
2 2 -21 20.92 3.38
2 2 21 23.09 5.02
2 -2 21 21.73 8.42
2 2 -21 28.69 5.33
2 2 21 26.04 9.32
2 -2 -21 19.46 7.08
-2 -2 21 16.43 3.64
-2 2 -21 18.56 3.25
-2 2 21 21.03 7.16
2 -2 21 18.08 3.93
-2 2 21 19.9 3.42
2 2 21 31.21 7.82
2 -2 22 55.01 13.65
-2 2 22 37.41 8.53
-2 2 22 50.7 4.87
2 2 22 59.63 14.5
2 2 -22 41.67 5.92
2 2 22 57.52 10.81
2 2 22 47.03 4.67
2 2 -22 48.74 4.63
2 -2 -22 49.58 6.59
-2 2 -22 46.23 4.73
-2 -2 22 47.49 6.2
2 2 22 45.44 5.9
2 2 22 28.87 8.92
-2 2 22 50.09 11.12
2 -2 -22 48.53 11.05
2 -2 22 45.87 5.85
2 2 -23 505.04 13.47
2 -2 23 433.74 15.4
2 -2 23 484.22 38.61
2 2 23 443.5 37.83
-2 2 -23 471.55 13.47
2 2 23 520.39 31.84
2 2 23 488.47 13.85
2 -2 -23 475.07 34.31
-2 -2 23 514.15 20.72
2 -2 -23 455.11 18.43
-2 2 23 502.16 31.62
2 -2 23 448.57 29.51
-2 2 23 482.42 13.44
-2 2 23 453.94 36.04
2 2 23 567.23 46.72
-2 2 -24 1.11 0.59
2 2 24 -0.36 2
2 2 24 5.29 4.52
2 -2 -24 8.97 5.7
-2 -2 24 1.76 1.84
2 -2 24 4.32 2.37
-2 2 24 1.76 2.8
-2 2 24 0.18 0.52
-2 2 24 4.52 4.63
2 -2 24 6.27 4.85
2 2 25 33.98 9.37
-2 2 25 33.82 8.86
2 2 25 23.22 8.28
2 -2 25 16.35 8.12
2 -2 -25 27.47 8.63
2 -2 25 21.03 6.83
-2 2 25 28.44 9.4
-2 -2 25 35.47 5.86
2 2 26 93.36 14.32
2 2 26 67.45 16.58
2 -2 26 90.5 17.87
2 -2 -26 83.12 14.63
2 -2 26 117.05 15.92
-2 -2 26 99.5 9.69
-2 2 26 76.96 13.47
-2 2 26 88.14 16.19
2 2 27 61.2 12.1
2 2 27 51.82 15.27
2 -2 27 31.76 8.55
-2 2 27 39.95 10.04
2 -2 27 50.07 14.39
-2 2 27 41.73 11.27
-2 2 28 68.68 14.14
2 2 28 90.61 20.5
2 -2 28 108.72 20.14
-2 2 28 104.74 16.11
2 -2 28 84.41 13.82
2 2 28 88.99 14.8
2 2 29 46.61 11.2
2 -2 29 45.05 13.2
2 -2 29 31.18 8.51
-2 2 29 23.55 7.93
2 2 29 47.11 14.89
2 2 30 12.64 5.55
2 -2 30 3.74 2.61
2 2 30 11.87 7.29
-2 2 30 14.36 6.31
2 -2 31 14.9 8.73
2 2 31 19.8 7.38
2 2 31 21.5 10.99
-2 2 31 12.15 5.65
-2 2 32 -0.47 3.39
2 -2 32 -3.44 6.53
2 2 32 8.83 5.07
2 2 32 -5.61 5.66
2 2 33 -1.23 5.58
2 2 33 2.2 2.68
2 -2 33 1.4 5.11
-2 2 33 -1.69 2.6
2 2 34 0.47 1.85
2 2 34 -1.9 6.86
2 -2 34 -2.32 4.26
-2 2 34 2.55 3.09
2 2 35 16.19 10.01
2 2 35 7.58 5.57
-2 2 35 14.96 7.32
-2 -2 35 31.4 12.28
2 -2 35 2.37 4.2
2 2 36 1.64 4.29
2 -2 36 11.62 6.89
-2 -2 36 13.15 8.67
-2 -2 37 -5.15 2.04
3 2 0 0.08 1.46
3 2 0 -0.08 1.59
-3 -2 0 1.93 2.16
3 2 -1 73.29 7.85
-3 -2 -1 77.27 7.86
3 2 1 71.2 8.82
3 2 -1 87.41 9.82
3 2 1 69.65 8.26
3 2 2 148.33 12.79
3 2 -2 153.2 12.87
3 2 -2 159.17 11.02
3 2 2 157.14 13.02
-3 -2 -2 153.59 11.46
3 2 3 225.8 14.28
3 2 3 191.95 15.09
3 2 3 217.56 15.24
3 2 -3 216.26 15.28
3 2 -3 203.55 11.79
-3 2 -3 230.35 16.13
-3 -2 -3 227.9 14.56
-3 -2 -4 390.66 19.5
3 2 -4 359.83 14.82
3 2 4 349.28 21.09
3 2 -4 391.69 20.39
3 2 4 390.35 19.76
3 2 4 390.72 20.52
-3 2 -4 351.37 20.4
-3 -2 -5 185.09 14.42
-3 2 -5 198.81 15.48
3 2 5 187.92 14.21
3 2 -5 175.44 13.63
3 2 -5 182.52 9.95
3 2 5 181.26 15.89
3 2 5 190.73 14.33
-3 -2 -6 11.11 3.49
3 2 6 10.56 3.3
3 2 6 9.63 3.37
-3 2 -6 11.43 3.73
3 -2 6 10.87 4
3 2 -6 13.5 2.47
3 2 6 10.37 3.83
3 2 -6 16.2 4.3
3 2 7 4.23 2.38
3 2 -7 6.02 1.5
3 2 -7 4.22 2.53
-3 2 -7 5.23 2.83
-3 -2 -7 6.55 2.97
3 -2 7 2.38 1.63
3 2 7 4.62 2.57
3 2 8 77.44 10.3
3 2 8 67.07 8.24
3 2 -8 68.38 8.5
-3 2 -8 76.1 10.44
-3 -2 -8 72.88 10.07
3 -2 -8 69.19 10.69
3 -2 8 77.26 10.78
3 2 9 142.32 14.86
-3 2 -9 159.61 15.47
3 2 -9 160.5 13
3 2 9 138.43 12.04
3 -2 9 139.59 14.71
3 -2 -9 139.5 15.82
3 2 -10 159.51 12.76
3 2 10 147.85 12.33
3 2 10 134.53 14.93
3 -2 10 141.34 15.24
3 -2 -10 153.31 16.85
-3 2 -10 155.07 16.04
-3 2 -10 144.21 11.14
3 2 -11 86.81 9.5
-3 2 -11 74.29 11.43
3 -2 11 74.32 11.36
3 2 11 78.25 8.8
-3 2 -11 74.53 8.2
3 -2 -11 78.1 12.2
3 2 11 103.58 13.37
3 2 12 1087.44 32.94
3 2 -12 1149.36 34.7
-3 2 -12 1031.97 43.66
3 2 12 1095.5 42.08
3 -2 -12 1051.02 45.02
3 2 12 1060.89 46.25
3 2 12 1085.45 45.99
-3 2 -12 1062.85 32.01
3 2 -12 1050.57 35.1
3 -2 -13 414.63 28.48
3 2 13 484.72 31.81
-3 2 -13 448.84 29.61
3 2 -13 477.12 21.46
3 2 -13 511.95 28.54
3 2 -13 445.21 23.2
3 2 13 488.34 27.84
3 2 13 453.94 31.15
-3 2 -13 445.03 21.61
3 2 13 451.16 20.66
3 2 14 -2.05 1.95
3 2 -14 1.42 1.28
-3 2 -14 3.01 2.13
3 2 14 -0.04 2.94
3 2 14 -0.19 0.93
3 -2 -14 2.98 3.9
3 2 -14 -0.63 2.15
3 2 -14 0.69 1.2
3 2 14 -0.55 1.11
3 -2 -15 144.24 17.59
3 2 15 160.87 19.82
3 2 -15 168.27 16.52
-3 2 15 168.18 12.42
-3 2 -15 158.86 12.51
3 2 -15 180.51 15.43
3 2 15 147.34 15.22
3 2 15 161.47 19.31
3 2 15 151.02 11.44
3 2 -15 177.22 12.72
-3 2 15 77.13 10.02
-3 2 -15 163.66 13.6
3 -2 15 154.77 18.16
-3 2 -16 0.64 1.63
3 -2 -16 1.53 2.51
3 2 16 0.07 3.46
3 2 16 2.46 1.35
3 -2 16 1.4 1.82
-3 2 16 3.32 2.78
-3 2 -16 1.51 0.85
3 2 -16 2.1 1.96
-3 2 16 0.84 1.39
3 2 16 0.43 2.58
3 2 -16 -0.11 1.55
3 2 -16 -0.13 1.18
3 2 16 -0.84 0.83
-3 2 -17 35.28 6.72
3 -2 -17 34.14 8.62
3 2 -17 38.56 8.05
3 2 17 48.14 11.94
3 -2 17 28.18 6
3 -2 17 43.84 10.13
-3 2 -17 41.87 6.13
-3 2 17 32.02 5.39
3 -2 -17 34.46 7.14
3 2 17 34.04 5.39
3 2 -17 36.31 5.6
3 2 17 33.6 9.49
3 2 17 23.69 5.98
-3 2 17 37.28 7.2
3 2 -17 44.52 7.81
-3 2 18 37.37 7.55
3 2 18 30.82 4.87
3 -2 18 27.53 9.01
-3 2 18 37.72 5.48
3 -2 18 24.5 5.72
3 -2 -18 30.84 6.59
3 2 18 32.32 10.49
3 2 -18 33.75 5.24
3 2 -18 30 6.66
3 -2 -18 35.17 8.89
-3 2 -18 34.16 5.58
3 2 -18 30.24 7.22
-3 2 -18 28.12 6.07
3 2 18 35.55 7.49
3 2 18 27.8 8.49
-3 2 19 35.72 7.56
3 2 -19 44.94 8.36
3 2 19 37.94 11.17
3 2 19 38.61 10.46
3 -2 19 35.53 6.76
-3 2 -19 46.55 8.09
3 -2 19 28.83 8.81
3 2 -19 47.54 6.17
-3 2 -19 39.73 5.96
-3 2 19 42.59 5.74
3 -2 -19 30.82 8.23
3 2 19 30.7 6.86
3 2 19 38.92 5.42
3 2 -19 32.49 7.49
3 2 19 49.21 8.75
3 -2 -19 38.61 7.61
-3 2 20 12.56 4.89
3 2 20 15.98 3.34
3 2 20 21.71 8.85
3 -2 20 11.91 3.95
3 -2 -20 14.81 4.44
3 -2 20 27.37 8.76
-3 2 -20 17.18 4.54
-3 2 -20 17.96 3.86
3 2 20 16.58 5.03
3 -2 -20 19.42 7.48
3 2 20 16.55 5.26
3 2 -20 12.34 4.15
3 2 -20 14.13 3.27
-3 2 20 17.35 3.62
3 2 20 17.9 5.21
3 2 -21 1.01 1.17
-3 2 21 0.17 0.57
3 2 21 0.46 0.76
-3 2 -21 0.43 1.44
-3 2 -21 1.82 2.18
3 -2 -21 -1.89 2.17
3 2 21 5.75 6.33
3 -2 21 -0.73 2.92
3 2 21 4.17 5.73
3 2 21 1.2 1.73
3 2 -21 0.84 2.58
3 2 21 -0.64 2.34
-3 2 21 3.38 3.35
3 -2 -21 3.19 4.16
3 -2 21 1.26 2.17
3 2 22 8.81 3.13
-3 2 22 17.84 5.72
3 -2 22 9.44 3
-3 2 22 14.76 3.31
3 2 22 10.24 4.74
-3 2 -22 10.66 2.86
3 -2 -22 14.17 4.09
3 -2 -22 17.3 6.67
3 -2 22 21.28 8.38
3 2 22 11.43 3.98
3 2 22 15.34 3.32
3 2 -22 18.1 3.54
3 2 -22 11.93 3.96
3 2 23 26.45 7.49
3 -2 23 21.08 4.47
3 2 23 18.19 7.11
3 -2 -23 19.42 4.79
3 2 23 16.56 4.47
3 -2 23 11.53 6.62
3 2 -23 17.04 3.28
-3 2 23 23.11 3.95
-3 2 -23 19.35 3.54
3 2 -23 22.6 5.32
-3 2 23 24.88 7.03
3 2 23 22.33 3.73
3 -2 -23 30.57 9.28
3 -2 -24 -1.12 1.13
3 2 -24 0.47 1.92
3 2 24 2.03 4.37
3 -2 24 4.43 5.2
3 2 -24 -1.44 1.56
3 2 24 0.81 1.39
3 -2 -24 0.22 2.12
3 2 24 -0.4 0.96
3 -2 24 0.49 1.15
-3 2 24 1.91 1.5
-3 2 24 -1.56 1.92
-3 2 -24 -0.42 0.69
3 2 24 0.42 2.86
3 -2 -25 73.46 7.8
3 -2 25 72.91 6.91
-3 2 25 88.18 13.94
3 -2 25 75.03 13.53
3 2 -25 72.44 7.45
3 -2 -25 69.8 13.21
3 -2 25 91.4 17.88
3 2 25 74.37 12.66
-3 2 25 81.45 6.25
3 2 25 93.98 19.73
-3 2 -25 90.83 6.86
3 2 25 77.32 7.72
-3 2 -26 9.99 2.02
3 2 26 6.46 4.39
-3 2 26 0.35 2.86
-3 2 26 6.36 1.35
3 -2 -26 8.46 2.5
3 -2 26 0.49 2.7
3 -2 26 3.89 3.15
3 -2 26 4.96 1.39
3 2 26 13.88 7.57
3 -2 -26 10.87 6.25
3 2 27 47.73 15.34
-3 2 27 43.32 10.15
3 -2 27 47.96 14.05
3 -2 -27 38.87 10.31
3 -2 27 52.32 11.1
3 2 27 45.84 10.58
3 2 28 3.71 2.87
3 -2 28 3.76 4.09
3 -2 -28 5.02 1.64
3 2 28 5.31 4.13
3 -2 28 10.61 5.29
-3 2 28 5.89 4.83
-3 2 29 15.07 5.67
3 -2 29 -0.11 4.2
3 2 29 18.84 10.89
3 2 29 9.98 5.19
3 2 30 -1.69 1.46
3 -2 30 0.17 3.8
3 2 30 -8.36 6.37
-3 2 30 0.97 4.12
-3 2 31 -1.71 3.49
3 2 31 -2.7 4.01
3 -2 31 5.8 7.59
3 2 31 3.38 2.12
3 2 32 1.23 1.95
3 -2 32 -1.48 5.92
-3 2 32 1.4 2.42
3 2 32 -5.54 2.45
3 2 33 5.91 4.81
3 2 33 2.05 6.32
-3 2 33 -4.1 2.41
3 -2 33 9.28 6.05
-3 2 34 10.4 5.54
3 -2 34 8.66 5.21
3 2 34 16.12 9.4
3 2 34 8.65 4.13
3 2 35 0.63 2.37
-3 2 35 0.97 3.62
3 2 35 0.04 3.67
3 -2 35 7.58 5.83
3 -2 36 12.46 7.62
3 2 36 -1.01 1.47
-4 -2 0 593.29 25.3
4 2 0 611.53 27.54
4 2 1 5.78 3.7
4 2 -1 6.58 2.91
-4 -2 -1 3.32 2.12
4 2 -2 20.17 5.12
-4 -2 2 13.34 4.64
-4 -2 -2 21.15 5.82
-4 -2 -2 13.96 4.11
4 2 2 17.31 4.59
4 2 3 215.12 16.45
-4 -2 -3 203.21 15.68
-4 -2 -3 208.5 17.35
-4 -2 3 215.29 17.76
4 2 -3 226.57 17.01
4 2 -4 71.49 9.65
4 2 4 67.9 9.17
4 2 4 59.03 8.61
-4 -2 -4 57.48 8.47
-4 2 -4 69.37 10.22
-4 -2 -4 61.44 9.51
-4 -2 4 63.67 9.61
4 2 -5 12.03 4.07
-4 -2 5 0.46 2.2
4 2 5 7.4 3.25
-4 -2 -5 8.59 3.69
4 2 5 9.04 4.06
-4 2 -5 6.34 3.53
-4 -2 -5 8.01 3.31
4 2 5 1.27 0.72
-4 -2 -6 71.6 9.98
-4 -2 -6 82.69 11.1
-4 2 -6 77.26 11.11
4 2 6 87.48 11.27
-4 -2 6 82.31 11.47
4 2 6 75.52 10.65
4 2 6 78.16 9.52
4 2 -6 85.93 10.28
-4 -2 -7 241.05 18.93
-4 2 -7 257.53 20.51
4 2 7 235.07 18.69
4 2 7 252.14 17.24
-4 -2 7 245.96 18.99
-4 -2 -7 283.19 20.99
4 2 -7 265.93 17.93
4 2 -8 -1.12 1.84
-4 2 -8 0.05 1.27
-4 -2 8 -1 2.39
-4 2 -8 2.09 1.43
4 2 8 -0.88 1.75
-4 -2 -8 4.93 3.28
4 -2 8 1.94 2.31
4 2 8 -0.22 1.65
-4 -2 -8 -0.65 1.08
-4 2 -9 121.03 14.7
-4 -2 9 116.56 13.23
4 2 9 125.83 14.52
-4 2 -9 108.01 9.1
-4 -2 -9 128.47 14.3
-4 -2 -9 144.82 15.52
4 2 9 124.42 11.76
4 2 -9 146.41 12.93
-4 -2 -10 103.42 13.89
4 2 10 104.09 13.79
4 2 -10 111.34 5.61
-4 2 -10 105.54 9.34
-4 2 -10 109.67 14.42
-4 2 -10 111.43 12.07
4 -2 -10 113.75 14.94
4 2 -10 129.38 12.25
4 2 10 105.28 10.86
4 2 -11 51.83 7.5
-4 -2 -11 44.52 9.3
-4 2 -11 56.47 10.42
4 2 11 41.06 8.94
-4 2 -11 56.79 8.42
4 2 11 61.56 7.94
4 2 -11 51 7.6
4 -2 -11 53.36 10.18
-4 2 -11 47.77 6.46
-4 2 11 49.12 7.6
-4 2 -12 17.35 4.05
4 2 -12 21.72 5.18
-4 2 -12 24.4 5.89
-4 2 -12 14.1 4.91
4 2 12 19.69 6.74
4 2 -12 22.81 4.97
-4 2 12 18.99 4.57
4 -2 -12 19.68 6.42
4 2 12 25.55 5.72
-4 2 -13 132.39 16.8
4 2 13 141.35 17.59
4 -2 13 124.66 16.46
4 2 13 96.36 14.63
4 2 -13 143.71 12.51
4 2 -13 126.44 12.32
-4 2 -13 132.92 12.58
4 -2 -13 123.93 16.17
-4 2 13 134.18 12.22
4 2 13 127.68 11.65
-4 2 -13 135.65 11.95
4 2 -14 110.39 11.67
4 2 14 119.11 16.62
4 2 14 119.72 16.39
-4 2 14 114.46 11.46
4 -2 14 131 17.09
-4 2 -14 102.67 15.22
-4 2 -14 118.88 11.92
4 -2 -14 115.15 16
-4 2 -14 116.57 11.2
4 2 14 114.24 10.78
4 2 -14 119.42 11.33
-4 2 -15 30.95 5.82
4 2 -15 33.19 5.99
-4 2 -15 31.75 9.14
4 2 15 29.52 5.59
4 2 15 27.17 8.67
4 -2 15 24.94 7.88
4 2 15 33.3 8.78
4 -2 -15 30.16 9.12
4 2 -15 28.75 6.14
-4 2 -15 31.02 6.13
-4 2 15 30.94 5.78
-4 2 15 21.43 5.05
-4 2 16 13.42 4.15
-4 2 16 7.76 2.89
-4 2 -16 14.67 4.16
-4 2 -16 14.21 4.13
-4 2 -16 10.9 5.5
4 2 16 18.33 4.33
4 2 16 12.28 5.79
4 -2 16 9.68 5.54
4 2 -16 17.8 5.01
4 2 -16 16.17 4.13
4 -2 -16 9.61 4.29
4 2 16 16.26 6.13
-4 2 -17 16.13 4.65
4 2 17 9.61 2.74
4 -2 17 12.81 6.69
-4 2 -17 12.29 3.58
4 2 17 10.14 5.1
-4 2 17 12.98 3.61
4 2 -17 13.65 3.54
4 2 17 10.41 5.1
-4 2 17 12.76 4.55
4 2 -17 14.1 4.46
4 -2 -17 24.53 8.51
4 2 17 8.08 5.09
4 2 18 110 17.57
-4 2 18 90.61 9.56
4 2 18 92.98 16.11
4 -2 18 82.37 14.86
-4 2 -18 88.67 9.77
4 2 -18 81.03 9.04
4 2 18 83.91 8.84
4 2 18 72.22 10.7
4 2 -18 85.87 12.81
4 -2 -18 89.78 14.49
4 2 18 73.94 11.87
-4 2 -18 76.78 10.13
-4 2 18 72.19 10.67
4 2 -18 100.25 12.2
-4 2 19 9 3.96
-4 2 19 0.25 0.79
4 2 19 5.1 2.22
4 -2 19 12.01 6.3
4 2 19 3.19 2.62
4 2 19 2.07 4.37
-4 2 -19 6.61 2.99
4 2 19 8.04 4.12
4 2 -19 3.64 1.98
4 2 -19 3.31 2.17
-4 2 -19 3.25 2.04
4 2 -19 5.73 3.22
4 -2 -19 2.54 3.38
4 2 19 3.19 4.04
4 2 20 3.06 3.29
4 2 -20 -0.79 0.94
-4 2 20 3.16 1.48
4 2 20 0.53 0.93
-4 2 -20 1.68 2.23
4 2 20 -0.65 1.12
-4 2 20 -0.19 1.65
-4 2 -20 2.85 2.76
4 2 -20 3.03 3.25
4 -2 20 2.68 3.94
4 -2 -20 -1.06 1.49
4 2 20 1.86 1.65
4 -2 21 6.63 3.31
4 2 21 5.12 2.01
-4 2 21 10.74 3.28
-4 2 -21 5.84 2.89
4 -2 21 4.67 4.7
-4 2 -21 7.27 4.04
4 2 -21 10.84 4.79
4 -2 -21 8.28 4.12
4 -2 -21 5.05 3.52
4 2 21 9.45 3.74
4 2 -21 7.53 3.03
4 2 21 5.03 3.56
-4 2 21 8.17 4.3
4 2 21 10.03 5.56
4 2 22 27.28 10.1
4 -2 -22 18.86 5.67
-4 2 22 22.84 4.73
4 -2 -22 25.25 7.99
4 -2 22 31.43 10.63
-4 2 -22 18.7 4.59
4 -2 22 12.13 4.34
-4 2 22 25.02 7.09
4 2 22 23.76 6.97
4 2 -22 17.5 5.72
4 2 22 18.1 5.59
4 2 -22 19.54 4.06
4 2 22 23.64 4.54
4 -2 23 58.91 13.67
-4 2 23 29.29 7.77
4 2 -23 33.62 5.41
-4 2 23 33.35 5.51
4 2 23 40.06 12.09
4 -2 -23 26.17 6.09
4 2 23 42.45 9.16
4 -2 23 22.01 5.37
-4 2 -23 33.75 5.36
4 -2 -23 46.42 10.52
4 2 23 32.98 5.58
4 2 -23 34.9 7.78
4 2 23 18.71 5.71
4 -2 -24 81.92 10.8
-4 2 24 97.96 14.26
4 2 24 110.2 21.42
4 2 24 90.28 8.83
4 -2 24 66.09 15.18
4 2 -24 96.65 12.73
4 2 -24 82.76 8.32
4 -2 -24 95.97 15.44
-4 2 -24 91.97 8.98
4 2 24 70.11 10.36
4 -2 24 82.47 10.21
-4 2 24 89.91 8.72
4 2 24 93.39 13.67
4 -2 -25 2.57 2.81
-4 2 -25 -0.76 1.23
-4 2 25 -2.48 1.81
4 2 25 2.71 4.58
4 2 -25 -0.42 2.06
4 -2 25 -3.48 2.41
4 -2 25 -0.32 0.82
4 2 25 0.74 2.85
4 -2 -25 1.57 1.72
4 2 25 1.01 2.28
-4 2 25 -0.64 0.85
4 2 26 46.31 10.44
4 2 26 41.66 6.47
4 2 26 54.59 14.65
4 -2 26 59.83 15.44
-4 2 -26 42.97 5.82
4 -2 -26 36.72 9.64
-4 2 26 56.16 11.63
4 2 -26 35.39 7
4 -2 -26 33.29 6.2
-4 2 26 55.99 6.28
-4 2 27 31.64 8.98
4 2 -27 32.72 5.68
4 2 27 30.15 5.16
4 2 27 46.81 14.9
4 -2 27 31.74 11.32
-4 2 -27 32.98 4.57
4 2 27 34.61 9.04
-4 2 27 40.52 4.98
4 -2 -27 31.78 9.36
4 2 28 15.76 6.78
-4 2 28 23.67 8.83
4 2 28 15.45 8.4
4 -2 28 25.23 10.98
4 -2 -28 25.09 8.6
4 2 29 34.52 9.86
-4 2 29 45.82 11.55
4 2 29 33.18 12.06
4 -2 29 16.4 7.89
4 -2 -29 30.74 9.37
4 2 30 -3.46 6.18
4 -2 30 6.01 5.86
-4 2 30 2.73 3.16
4 2 30 6.66 5.26
4 -2 -30 -2.29 1.36
4 2 31 12.03 5.74
-4 2 31 -4.44 3.98
4 2 31 2.64 4.54
4 -2 31 7.48 5.3
4 2 32 0.97 3.03
4 -2 32 4.87 3.81
4 2 32 4.88 4.74
-4 2 32 -2.76 1.63
-4 2 33 0.66 2.04
4 2 33 3.62 8.49
4 -2 33 13.18 9.46
4 2 33 -1.48 3.76
4 2 34 -2.61 4.11
-4 2 34 1.57 2.07
4 -2 34 4.3 6.23
4 2 34 -11.71 10.61
4 2 35 4.41 4.56
-4 2 35 9.16 5.7
4 -2 35 -4.86 3.4
4 2 36 3.12 3.07
5 2 0 -0.49 2.13
5 2 1 3.17 1.08
5 2 -1 6.38 4.22
-5 -2 -1 3.56 2.2
-5 -2 -2 1266.26 43
5 2 -2 1261.87 41.1
5 2 2 1221.77 40.14
-5 -2 -3 82.82 11.15
-5 -2 3 83.78 11.88
-5 2 3 95.58 11.63
5 2 3 92.48 11.31
5 2 -3 92.09 11.13
5 2 -4 95.96 11.28
-5 -2 4 85.39 11.69
-5 -2 -4 92.17 11.98
-5 2 -4 93.31 12.67
-5 2 4 106.79 12.29
5 2 4 92.12 10.9
-5 -2 -5 136.17 14.96
-5 2 -5 122.99 14.92
-5 -2 5 156.53 16.1
5 2 5 136.03 13.18
-5 2 5 133.18 13.34
5 2 -5 135.71 13.62
-5 -2 -6 10.62 4.95
-5 2 -6 10.95 4.59
5 2 6 7.79 3.55
-5 2 6 11.54 4.31
-5 -2 6 6.61 4.24
5 2 -6 6.69 2.93
5 2 6 10.04 4.67
5 2 7 29.66 7.2
-5 2 -7 36.9 4.83
-5 -2 7 36.83 7.87
-5 -2 -7 30.52 7.33
-5 2 7 33.99 7.13
5 2 7 29.58 6.22
-5 2 -7 33.65 8.19
5 2 -7 35.35 7.21
-5 -2 8 5.93 3.93
-5 2 -8 7.03 3.93
-5 -2 -8 8.28 4.27
-5 2 -8 7.06 2.15
5 2 -8 5.8 2.9
5 2 8 6.3 2.7
-5 2 8 6.32 3.45
5 2 8 6.59 4.84
-5 2 9 306.72 20.26
5 2 9 287 23.97
5 2 -9 299.33 19.7
-5 -2 -9 291.73 23.75
5 2 9 275.5 18.52
-5 2 -9 270.22 23.27
-5 2 -9 279.89 14.09
-5 -2 9 294.03 22.35
-5 -2 -10 486.74 31.14
5 2 10 439.4 29.94
5 2 10 464.04 23.9
-5 2 10 493.76 25.82
5 -2 10 367.4 27.96
-5 -2 10 418.66 27.14
-5 2 -10 471.02 19.39
5 2 -10 514.54 25.45
5 2 -10 478.34 22.86
-5 2 -10 482.88 31.48
-5 2 -11 104.59 9.5
5 2 -11 99.27 10.57
5 2 -11 96.38 11.06
5 -2 11 95.57 14.72
-5 -2 11 113.64 14.29
-5 2 11 98.63 11.67
-5 2 11 95.66 9.61
5 2 11 104.13 11.19
-5 2 -11 95.85 14.51
5 2 11 97.69 14.64
-5 -2 -11 90.41 13.88
5 2 -12 12.53 4.04
5 2 -12 18.5 4.67
5 2 12 19.91 5.08
-5 -2 -12 14.72 5.27
-5 2 -12 28.36 8.13
5 -2 -12 15.38 6.06
5 -2 12 21.38 7.45
5 2 12 18.4 6.21
-5 2 12 15.7 4.73
-5 -2 12 19.92 6.07
5 2 12 8.85 3.44
-5 2 -12 14.53 3.63
-5 2 -13 0.09 0.85
-5 -2 13 -0.26 1.27
5 2 -13 -0.25 1.09
-5 2 -13 -2.36 2.9
-5 -2 -13 -2.21 3.84
5 2 13 -0.78 2.07
5 2 -13 0.78 0.89
5 -2 -13 -1.89 3.42
5 2 -13 0.07 0.67
5 -2 13 1.49 3.38
5 2 13 1.96 2.18
-5 2 13 0.16 1.67
5 2 13 -2.21 1.02
-5 2 -14 25.97 7.89
5 2 -14 32.93 6.31
5 2 -14 29.22 6.01
5 2 14 32.82 8.81
-5 2 -14 37.54 6.13
5 2 14 33.42 9.11
5 -2 14 33.05 9.09
5 2 14 29.94 5.99
-5 2 14 27.88 5.97
5 -2 -14 34.12 9.12
-5 2 15 -0.97 1.99
-5 2 -15 -2.8 3.01
5 2 -15 0.78 2.26
5 2 15 -0.59 2.61
5 2 15 2.91 2.45
-5 2 -15 3.18 2.17
5 2 15 3.62 2.01
5 -2 -15 -0.86 2.36
-5 2 15 5.92 2.74
5 -2 15 3.61 2.96
5 2 -15 -0.79 1.12
-5 2 -16 -0.84 3.01
5 2 16 3.22 3.69
5 2 16 2.78 2.2
5 2 -16 1.72 1.84
5 2 16 3.85 3.51
5 -2 16 0.9 3.3
-5 2 16 4.74 3.1
-5 2 16 2.05 2.4
5 2 -16 3.07 1.88
-5 2 -16 3.38 2.17
5 -2 -16 -3.65 4.09
-5 2 17 27.07 6.25
5 2 17 26.24 5.37
-5 2 -17 24.09 9.04
5 2 -17 29.02 6.06
5 2 17 22.92 8.41
5 -2 17 15.02 6.22
-5 2 17 22.52 5.54
5 2 -17 28.37 6.53
5 -2 -17 26.62 8.44
5 2 17 23.98 5.76
-5 2 -17 28.89 6.34
-5 2 18 19.92 4.8
-5 2 18 11.83 4.74
5 2 -18 10.19 3.5
5 2 18 10.06 3.27
5 2 18 6.84 4.58
5 -2 18 15.57 7.05
5 2 18 10.27 4.26
5 -2 -18 10.41 5.42
5 2 -18 9.97 4.37
-5 2 -18 9.8 3.68
-5 2 19 74.73 11
5 2 -19 80.42 9.59
5 2 19 60.94 13.96
-5 2 19 82.3 10.04
5 -2 19 75.01 15
5 2 19 70.21 8.86
5 2 19 87.34 11.64
5 -2 -19 71.54 13.25
-5 2 -19 83.93 11
5 2 20 2.34 2.49
5 2 20 1.2 1.09
5 2 -20 7.48 3.6
5 2 20 1.76 2.04
5 2 20 3.2 1.7
5 -2 20 0.19 3.55
-5 2 20 2.6 2.58
-5 2 -20 1.98 1.85
-5 2 20 4.81 2.49
5 -2 -20 8.55 4.79
-5 2 21 54.47 7.85
5 2 21 58.41 14.57
5 -2 21 45.55 12.1
5 -2 -21 39.33 10.32
5 2 21 46.45 10.29
-5 2 21 54.57 9.99
5 2 21 56.09 9.99
5 2 -21 50.08 7.59
5 2 21 52.52 7.75
5 2 22 81.24 13.04
5 2 22 121.33 21.36
5 -2 22 90.35 17.49
5 2 -22 85.76 9.98
5 2 22 86.25 9.95
-5 2 22 96.16 13.65
5 -2 -22 87.34 14.98
-5 2 22 91.21 10.38
5 2 22 89.95 12.99
5 2 -23 47.74 7.73
-5 2 23 60.08 10.92
5 2 23 56.64 8
5 2 23 58.71 14.55
-5 2 -23 48.09 7.6
5 -2 -23 54.01 11.63
5 -2 23 49.24 13.38
-5 2 23 51.25 7.48
5 2 -23 61.44 11.52
5 2 23 51.52 10.28
5 2 23 59.2 10.78
5 2 -24 3.87 4.08
5 2 24 -3.29 3.57
-5 2 24 1.55 2.23
-5 2 24 0.35 1.32
5 2 24 0.55 4.32
5 -2 24 -5.04 6.36
-5 2 -24 -0.16 1.64
5 2 24 1.2 1.67
5 -2 -24 -2.5 3.52
5 2 -24 -3.04 1.97
5 2 24 0.61 2.92
5 -2 24 -0.74 2.38
-5 2 25 15.6 5.66
5 2 25 11.59 7.39
5 -2 -25 10.04 4.11
5 -2 25 27.47 10.67
5 2 25 13.43 5.88
5 2 -25 10.6 3.35
5 2 -25 13.52 5.59
5 2 25 22.95 7.22
5 -2 -25 15.84 6.16
-5 2 25 7.96 3.03
-5 2 -25 17.8 4.33
5 2 25 13.32 3.54
-5 2 26 2.15 1.11
5 -2 26 11.58 7.46
5 2 26 -3.39 5.57
5 2 26 3.72 2.23
5 -2 -26 5.48 2.69
5 2 26 2.68 1.68
5 2 -26 3.67 2.05
-5 2 -26 1.94 2.29
-5 2 26 4.51 3.41
5 2 27 -0.81 2.88
-5 2 -27 2.03 2.01
5 2 27 -1.05 3.1
5 2 27 0.29 2.57
5 -2 27 2.49 2.63
5 -2 -27 -0.22 3.21
-5 2 27 -1.63 1.13
-5 2 27 1.32 1.85
5 2 -27 2.74 3.13
5 2 28 -0.96 4.91
5 -2 28 1.57 2.12
5 -2 -28 2.43 2.8
-5 2 28 14 6.25
5 2 28 7.26 4.69
-5 2 29 56.69 12.43
5 -2 -29 49.5 11.9
5 2 29 63.45 17.78
5 -2 29 33.06 11.92
5 2 29 37.32 9.83
5 -2 -30 10.94 5.63
5 2 30 16.57 9.92
5 -2 30 16.59 9.16
5 2 30 10.95 5.93
-5 2 30 16.37 6.95
5 2 31 -0.8 3.57
-5 2 31 -0.67 3.85
5 -2 -31 3.7 2.8
5 2 31 4.64 2.54
5 -2 31 11.54 7.77
-5 2 32 6.45 5.4
5 2 32 11.7 6.52
5 -2 32 11.4 7.61
5 2 32 -4.42 4.86
5 2 33 -0.21 2.63
-5 2 33 0.42 3.52
5 2 33 -2.48 2.46
5 -2 33 -5.05 6.88
-5 2 34 0.56 3.01
5 2 34 5.43 4.68
5 2 34 11.95 7.45
5 -2 34 1.06 5.17
-5 2 35 0.78 3.46
5 2 35 1.11 4.01
6 2 0 115.54 13.08
6 2 -1 5.52 3.31
-6 -2 -1 5.42 3.16
6 2 1 1.74 1.75
6 2 2 5.26 3.06
6 2 -2 5.85 3.38
-6 -2 -2 5.03 1.74
-6 2 3 76.47 11.82
-6 -2 3 73.93 11.78
-6 -2 -3 68.42 11.11
6 2 3 84.23 11.03
-6 2 -3 11.96 4.47
6 2 -3 80.67 10.71
-6 -2 -3 12.45 5.74
-6 -2 -4 13.33 5.77
-6 2 4 108.57 13.54
-6 -2 4 101.03 13.91
-6 2 -4 106.38 14.6
-6 2 -4 26.41 7.02
6 2 -4 103.63 12.32
6 2 4 108.93 12.67
-6 -2 -4 96.65 13.41
-6 2 -5 551.26 34.01
-6 -2 5 496.37 30.49
-6 2 5 610.29 31.07
6 2 -5 558.25 28.71
6 2 5 549.43 28.04
-6 2 -5 179.83 17.31
-6 -2 -5 571.87 32.68
-6 2 -5 531.15 15.14
-6 2 -6 795.37 41.12
-6 -2 -6 230.9 21.5
-6 -2 6 778.72 38.45
6 2 -6 832.95 35.1
-6 -2 -6 743.44 38.2
-6 2 -6 287.87 21.68
-6 2 6 858.54 36.98
6 2 6 788.81 33.7
-6 2 -6 732.72 19.02
6 2 -7 364.63 23.04
-6 2 -7 352.95 13.98
-6 -2 -7 379.75 27.63
-6 2 -7 330.44 26.67
-6 -2 -7 145.5 17.42
6 2 7 379.55 23.4
-6 -2 7 343.46 25.68
-6 2 7 382.33 24.85
-6 2 -7 148.22 15.54
-6 -2 -8 334.31 26.18
-6 -2 -8 162.23 18.23
-6 2 -8 346.8 27.5
6 2 -8 338.49 22.34
-6 2 -8 170.85 16.87
-6 2 8 343.04 23.18
-6 -2 8 337.9 25.28
-6 2 8 337.32 15.87
6 2 8 324.49 21.51
-6 2 -8 341.33 14.25
-6 -2 -9 50.04 10.38
-6 2 -9 47.41 5.54
-6 2 -9 52.44 10.88
-6 -2 -9 30.4 7.63
6 2 -9 51 8.81
6 2 9 47.97 8.16
-6 -2 9 43.43 9.54
-6 2 9 56.37 9.7
-6 2 -9 29.06 6.74
6 2 9 59.45 11.46
-6 2 9 40.41 5.89
6 2 -9 48.93 7.14
-6 2 10 7.84 3.08
-6 2 -10 3.67 1.65
6 2 10 4.93 2.72
-6 -2 -10 8.04 4.63
6 2 -10 5.13 2.91
6 2 10 4.91 3.47
-6 2 10 7.46 3.63
-6 2 -10 1.76 1.6
-6 -2 10 2.85 2.9
6 2 -10 10.84 3.85
-6 2 -10 -0.25 2.08
-6 -2 -10 2 2.53
-6 2 11 1.8 1.62
-6 -2 -11 6.77 2.7
-6 -2 11 12.74 5.51
6 2 11 8.57 4.69
-6 -2 -11 1.43 1.8
6 2 -11 4.17 1.56
-6 2 -11 1.02 1.92
6 2 -11 10.03 3.83
6 2 11 5.21 2.91
-6 2 -11 6.48 3.94
-6 2 -11 3.42 1.26
-6 2 11 9.4 3.71
-6 2 12 71.48 10.43
-6 -2 -12 72.4 13.31
-6 -2 -12 69.66 12.14
6 2 12 53.94 11.43
-6 2 -12 73 13.12
6 2 -12 69.19 9.79
6 2 12 68.09 9.84
6 2 12 64.77 13.05
-6 2 -12 52.23 9.16
-6 -2 12 81.76 12.84
-6 2 -12 70.59 7.73
6 2 -12 59.11 8.24
6 2 -13 49.12 7.55
6 2 13 58.49 12.47
6 -2 -13 48.85 11.49
-6 2 -13 48.83 11
-6 -2 -13 52.6 11.25
-6 -2 13 51.4 10.09
6 2 13 55.4 8.74
-6 -2 -13 49.76 10.65
6 2 13 49.38 11.4
-6 2 -13 50.17 9.04
6 2 -13 54.73 8.95
-6 2 -13 46.54 6.67
-6 2 13 41.9 8.17
6 -2 13 56.86 12.23
6 2 -14 68.92 9.86
-6 -2 -14 70.09 13.51
-6 -2 -14 62.1 11.59
6 2 14 69.53 9.43
-6 2 -14 62.98 12.77
-6 -2 14 58.83 10.81
6 -2 -14 68.39 13.34
6 2 14 68.93 13.95
6 2 -14 60.33 8.64
6 -2 14 70.7 14.37
-6 2 -14 52.14 8.99
-6 2 14 60.46 9.66
6 2 14 67.94 13.36
-6 2 -14 72.1 8.5
6 2 -15 83.94 11.04
6 -2 15 83.28 15.31
-6 -2 -15 71.57 14.37
6 2 -15 67.3 6.06
-6 2 -15 70.2 10.58
6 2 15 94.83 16.12
6 2 -15 84.44 10.44
6 2 15 85.12 10.74
-6 -2 15 73.93 12.32
6 -2 -15 81.94 14.86
-6 2 15 85.13 11.12
-6 -2 -15 76.46 13.17
-6 2 -15 72.5 8.83
-6 2 15 71.65 9.74
-6 -2 -16 47.13 10.57
-6 2 -16 38.38 7.5
6 2 16 52.52 8.58
-6 2 16 50.53 8.8
6 2 16 39.13 10.32
6 2 -16 46.24 7.98
-6 2 -16 56.84 8.12
-6 -2 16 49.01 10.05
6 -2 16 52.61 12.88
6 -2 -16 48 11.12
-6 2 16 44.49 7.93
6 2 -16 36.38 7.23
6 2 16 46.47 7.98
6 -2 -17 82.27 14.86
-6 2 17 90.05 11.81
-6 2 17 93.63 11.76
6 2 -17 92.37 11.81
6 2 17 96.92 11.57
6 2 17 86.21 16.35
6 2 -17 75.55 10.34
6 -2 17 65.61 14.57
-6 2 -17 89.83 11.42
6 2 17 92.34 11.32
6 2 18 262.76 28.96
6 -2 18 219.4 26.48
6 2 -18 230.64 19.05
6 2 -18 241.82 18.87
6 2 18 216.97 17.35
-6 2 18 231.19 18.79
-6 2 18 259.4 19.44
-6 2 -18 215.76 17.87
6 -2 -18 258.55 26.57
6 2 18 242.51 19.12
-6 2 19 3.67 2.14
-6 2 -19 5.11 3.06
6 2 19 7.47 4.05
6 -2 19 9.34 4.77
6 -2 -19 3.25 3.02
6 2 19 11.82 4.72
6 2 -19 10.53 3.78
6 2 19 7.38 3.62
-6 2 19 7.04 3.4
6 -2 -20 44.99 11.19
-6 2 20 28.05 7.23
-6 2 20 30.32 6.57
-6 2 -20 33.1 6.96
6 2 20 38.51 11.75
6 -2 20 31.77 10.91
6 2 20 31.13 7.63
6 2 -20 35.65 7.42
6 2 20 34.78 7.12
-6 2 -21 36.31 7.16
-6 2 21 62.59 10.89
6 -2 -21 62.76 12.92
6 2 21 57.71 14.77
-6 2 21 50.81 8.69
6 2 21 45.35 8.71
6 -2 21 45.6 13.22
6 2 21 61.63 9.27
6 2 -21 51.98 8.6
-6 2 22 44.85 9.38
6 2 22 50.29 9.87
-6 2 22 42.97 7.9
6 -2 22 27.88 9.35
6 2 22 46.02 13.02
6 2 22 38.85 7.34
-6 2 -22 17.24 5.03
6 -2 -22 25.26 8
6 2 -22 39.35 7.46
-6 2 23 0.65 2.13
6 2 23 11.04 4.69
6 2 23 9.34 4.63
6 -2 23 5.92 6.03
6 2 -23 4.81 3.29
-6 2 23 1.19 1.58
-6 2 -23 -0.78 1.52
6 2 23 2.61 3.74
6 2 23 2.65 1.17
6 -2 -23 8.59 5.82
6 2 24 11.65 5.11
6 2 24 11.78 8.42
6 -2 24 10.23 6.73
6 2 24 10.29 3.98
-6 2 -24 1.05 1.56
6 -2 -24 6.58 5.57
6 2 -24 0.48 3.02
-6 2 24 14.03 4.33
6 2 24 8.22 5.48
6 2 -24 16.05 4.76
-6 2 24 9.89 5.39
6 2 25 17.17 6.33
6 -2 25 12.74 6.97
6 2 25 14.57 8.61
6 2 25 18.88 7.36
6 -2 -25 11.21 5.41
-6 2 25 23.24 7.8
-6 2 25 10.42 3.73
6 2 26 8.35 4.78
-6 2 26 13.18 5.08
-6 2 26 16.01 4.51
6 -2 -26 20.29 8.12
6 -2 26 21.48 9.52
6 2 26 17.56 9.32
6 2 26 14.32 6.06
6 2 27 5.1 3.08
-6 2 27 -0.09 2.17
6 -2 27 5.99 6.62
6 2 27 6.96 7.5
6 -2 -27 16.57 6.88
6 2 28 25.22 7.46
-6 2 28 49.72 11.24
6 2 28 28.26 12.06
6 -2 28 29.89 11.27
6 -2 -28 33.29 9.14
-6 2 29 31.43 8.79
6 2 29 38.47 14.11
6 -2 29 59.56 16.08
6 -2 -29 58.92 12.52
6 2 29 32.57 9.49
6 2 30 31.45 8.64
-6 2 30 41.77 10.83
6 2 30 48.34 15.42
6 -2 30 34.95 12.23
6 -2 -30 50.45 11.81
6 2 31 7.55 4.57
-6 2 31 2.71 1.48
6 -2 31 0.76 2.39
6 2 32 0.93 3.09
-6 2 32 8.18 5.18
6 2 32 8.42 7.78
6 -2 32 -3.37 4.4
6 2 33 -2.7 4.26
-6 2 33 -5.17 5.45
6 2 33 3.92 5.06
6 -2 33 8.93 5.4
6 2 34 6.95 4.92
6 2 35 6.05 5.01
-7 -2 0 -1.39 2.73
-7 -2 0 0.27 1.94
7 2 0 -0.16 1.56
-7 2 0 1.68 3.49
-7 -2 -1 52.24 11.13
-7 -2 1 53.87 11.1
7 2 -1 65.61 10.42
-7 2 1 53.72 10.09
-7 -2 -1 52.95 10.13
7 2 1 69.77 10.64
-7 2 -1 61.53 10.81
-7 -2 -2 3.64 4.15
-7 -2 2 5.68 3.74
7 2 -2 -0.71 1.16
7 2 2 1.06 1.68
-7 -2 -2 5.17 3.37
-7 2 2 1.32 0.73
-7 2 2 -2.12 1.94
-7 2 -2 3.85 2.66
-7 2 3 252.34 21.49
7 2 3 247.04 19.88
-7 2 -3 238.65 23.15
-7 2 -3 260.48 22.02
-7 -2 -3 262.49 24.12
-7 -2 3 263.35 24.07
7 2 -3 282.34 21.28
-7 -2 -3 239.14 22.15
-7 2 3 234.64 8.8
-7 2 -3 239.93 6.69
-7 -2 -4 32.68 8.97
-7 -2 4 25.33 7.39
7 2 -4 28.93 7.06
7 2 4 27.76 6.91
-7 -2 -4 26.26 7.52
-7 2 -4 42 10.07
-7 2 -4 27.88 2.64
-7 2 4 28.09 3.45
-7 2 4 32.23 7.84
-7 2 -4 31.8 8.1
-7 2 5 374.78 13.54
7 2 -5 385.21 24.94
-7 -2 -5 390.9 28.83
-7 2 -5 340.42 28.36
-7 -2 -5 418.1 30.36
-7 -2 5 371.11 28.04
-7 2 -5 389.25 26.63
7 2 5 390.52 24.83
-7 2 5 413.56 26.7
-7 2 -5 360.16 10.58
-7 2 -6 3.39 2.7
-7 -2 -6 1.22 2.04
-7 -2 6 -1.59 2.73
7 2 -6 3.66 3.03
7 2 6 -0.09 1.37
-7 -2 -6 3.45 3.3
-7 2 -6 0.88 2.44
-7 2 -6 0.61 0.9
-7 2 6 0.46 1.37
-7 2 6 -2.59 2.45
-7 -2 -7 14.19 5.67
-7 2 7 21.98 3.84
-7 -2 -7 23.32 7.15
-7 -2 7 11.09 5.01
7 2 -7 19.36 5.38
-7 2 -7 15.93 5.88
-7 2 7 26.97 7.08
-7 2 -7 21.17 6.17
7 2 7 18.08 5.62
-7 2 -7 20.63 3.04
-7 2 8 52.26 9.78
-7 2 -8 48.22 9.31
7 2 -8 61.65 9.98
7 2 8 41.01 8.09
-7 -2 -8 55.88 11.41
-7 -2 -8 55.39 11.23
-7 -2 8 69.1 12.61
-7 2 -8 42.57 10.38
-7 2 -8 48.78 5.07
7 2 -8 48.85 6.89
-7 2 8 56.54 6.36
-7 2 9 63.98 10.64
7 2 -9 49.41 8.88
-7 -2 9 61.67 11.63
-7 -2 -9 66.1 12.35
-7 2 -9 63.06 12.66
-7 -2 -9 57.3 11.87
7 2 9 66.54 10.28
-7 2 -9 79.02 12.14
-7 2 -9 60.55 6.04
-7 2 9 68.11 7.51
7 2 -9 61.82 7.95
7 2 -10 34.89 7.72
-7 2 10 34.95 8.12
7 2 -10 22.87 4.89
7 2 10 29.94 6.81
-7 -2 -10 26.7 8.15
-7 2 -10 33.61 9.81
-7 -2 10 34.27 9
-7 2 10 24.04 4.66
-7 -2 -10 25.88 7.8
-7 2 -10 19.86 5.78
-7 2 -11 15.34 5.96
7 2 -11 13.33 4.56
7 2 11 18 5.43
-7 -2 -11 8.47 5.39
7 2 11 8.98 6.08
-7 2 -11 7.96 4.81
-7 -2 -11 6.38 2.59
7 2 -11 8.24 2.87
-7 2 11 5.97 2.8
-7 2 11 10.24 5.1
-7 -2 11 3.72 1.66
7 2 12 127.82 14.14
-7 -2 -12 144.07 18.84
-7 2 -12 154.2 16.89
7 2 12 141.79 19.72
-7 -2 -12 125.22 18.35
7 2 -12 150.67 15.64
-7 2 12 137.07 15.77
7 2 -12 142.44 12.63
-7 -2 12 132.99 17.48
7 2 -13 40.05 6.84
-7 -2 13 49.15 10.5
7 2 13 41.92 8.02
-7 2 13 53.63 9.99
7 2 -13 50.49 9.6
7 2 13 28.59 8.86
-7 -2 -13 59.47 12.03
-7 2 -13 39.81 8.59
7 2 -14 14.91 4.32
7 2 -14 15.06 5.2
7 2 14 22.29 6.12
-7 2 14 24.62 6.58
7 2 14 16.67 7
-7 -2 -14 26.25 8.2
-7 -2 14 15.11 5.97
-7 2 -14 19.26 5.89
-7 2 15 35.93 7.1
7 2 -15 34.81 7.91
7 2 15 40.53 8.26
-7 2 15 31 7.8
7 2 15 29.86 9.97
7 2 -15 36.09 7.05
-7 -2 -15 32.25 9.04
7 2 15 34.98 6.57
-7 -2 15 17.91 6.64
-7 2 -15 41.64 8.48
7 -2 -15 24.97 7.71
7 2 -16 -1.26 1.59
7 2 16 4.52 3.36
-7 -2 -16 3.01 1.89
-7 2 16 1.25 1.68
-7 2 -16 2.66 2.58
7 -2 16 -2.78 3.94
-7 2 16 -1.71 2.12
7 2 16 -1.18 1.89
7 2 -16 1.77 2.06
7 -2 -16 -0.58 2.08
7 2 16 1.96 3.26
7 2 -16 -0.04 1.29
-7 -2 16 6.37 4.16
7 2 17 34 6.92
7 2 -17 30.73 7.4
7 2 17 22.4 6.06
7 -2 17 32.43 11.63
7 2 -17 31.37 7.01
7 2 17 18.14 6.85
-7 2 -17 32.68 7.7
-7 -2 17 13.95 4.85
7 2 -17 24.78 3.82
-7 -2 -17 32.27 8.63
-7 2 17 27.43 6.31
7 -2 -17 16.31 6.93
-7 2 17 31.6 7.39
7 2 18 85.81 17.13
-7 -2 -18 75.01 13.99
7 2 18 64.29 10.46
7 2 -18 60.94 4.59
7 2 -18 70.83 10.49
-7 2 -18 59.33 10.06
-7 2 18 69.7 11.13
7 -2 18 65.57 15.57
-7 -2 18 51.21 11.11
7 2 18 62.43 9.44
-7 2 18 54.07 9.23
7 2 -18 62.43 10.58
7 -2 -18 54.53 12.83
7 2 19 81 16.89
-7 2 19 69.99 10.78
7 -2 -19 85.03 15.67
7 -2 19 94.58 18.47
-7 2 -19 74.34 11.37
7 2 -19 71.18 10.93
7 2 19 83.82 11.18
7 2 19 72.28 10.75
-7 2 19 82.12 11.57
7 2 20 8.65 4.32
-7 2 20 7.62 4.17
7 2 20 8.3 6.64
-7 2 20 8.47 4.02
-7 2 -20 12.68 5.17
7 -2 -20 4.91 4.79
7 -2 20 2.53 3.32
7 2 -20 8.44 3.83
7 2 20 7.83 3.8
-7 2 21 6.76 4.04
7 -2 -21 3.91 3.64
-7 2 -21 5.07 3.09
7 2 21 5.12 5.11
-7 2 21 5.67 3.77
7 -2 21 1.1 2.58
7 2 -21 5.85 3.67
7 2 21 6.49 3.15
7 2 21 6.27 3.06
7 2 22 30.73 7.4
7 -2 22 21.99 9.54
7 -2 -22 22.57 8.34
7 2 22 25.23 9.69
-7 2 22 17.93 5.45
-7 2 -22 24.51 6.88
-7 2 22 29.28 7.26
7 2 -22 20.05 5.41
7 2 22 25.8 6.65
7 -2 23 5.11 5.82
7 2 -23 2.52 1.99
7 2 23 -1.1 2.04
-7 2 -23 1.69 1.99
-7 2 23 4.23 4.05
7 2 23 1.88 3.28
7 -2 -23 -2.49 2.2
-7 2 23 1.52 0.85
7 2 -24 4.74 3.75
7 2 24 0.63 2.9
7 -2 24 12.37 7.72
7 2 24 9.36 5.77
7 -2 -24 -2.17 2.18
-7 2 24 1.15 2.81
-7 2 24 1.74 1.22
-7 2 -24 -1.98 2.33
7 2 25 27.84 7.69
-7 2 25 31.59 8.3
7 2 25 33.73 12.42
7 -2 25 41.08 13.13
7 2 25 42.57 11.75
-7 2 25 25.03 6.46
7 -2 -25 16.2 5.99
-7 2 -25 23.39 5.9
-7 2 26 19.09 7.27
-7 2 26 29.97 6.97
7 2 26 21.66 7.27
7 2 26 21.58 9.84
7 -2 26 18.78 9.39
7 -2 -26 15.57 4.62
-7 2 -26 24.04 6.25
7 2 -26 16.71 7.74
7 2 26 18.76 6.6
7 2 27 13.06 5.14
-7 2 27 21.12 8.27
-7 2 -27 11.78 4.13
7 2 27 15.07 10.99
7 -2 27 13.01 6.49
7 -2 -27 17.15 6.56
7 2 -27 3.85 4.6
7 2 28 12.07 5.63
7 -2 28 18.08 7.27
-7 2 28 21.89 6.88
7 2 28 28.61 12.76
7 -2 -28 15.07 6.1
7 2 29 4.51 4.26
-7 2 29 -0.91 2.16
7 2 29 -5.9 6.57
7 -2 29 6.67 5.81
-7 2 30 5.61 4.75
7 2 30 5.03 5.25
7 -2 30 15.41 9.01
7 2 30 10.53 5.77
7 2 31 7.09 3.97
7 -2 31 10.27 7.56
7 2 31 22.78 11.76
7 2 32 4.26 3.48
7 -2 32 11.02 4.21
7 2 33 1.98 2.23
7 2 34 4.24 5.26
7 2 35 -7.46 5.15
-8 -2 0 42.35 9.46
8 2 0 35.3 8
-8 -2 0 47.78 10.64
-8 2 0 46.53 9.52
8 2 1 5.3 3.75
-8 -2 1 4.26 3.37
-8 2 1 9.62 4.62
-8 -2 -1 5.53 4.14
8 2 -1 2.94 2.53
-8 2 -1 4.36 3.98
-8 -2 -1 6.11 4.62
-8 -2 2 3.46 3.94
-8 2 -2 6.41 4.65
8 2 -2 9.6 4.29
8 2 2 8.64 4.47
-8 -2 -2 -0.15 1.97
-8 2 2 11.78 5.02
-8 -2 -2 -0.85 1.55
-8 2 -3 165.7 18.66
8 2 -3 157.48 16.95
-8 -2 -3 187.34 20.61
-8 2 3 158.59 18.04
-8 -2 3 152.63 19.25
-8 2 -3 147.58 19.63
-8 -2 -3 153.14 19.87
8 2 3 133.97 15.39
-8 -2 -4 90.98 15.27
-8 -2 4 98.88 15.61
8 2 4 83.94 12.41
8 2 -4 110.52 14.08
-8 2 -4 102.09 14.76
-8 -2 -4 93.62 14.91
-8 2 4 83.49 13.62
-8 2 4 88.04 5.36
-8 2 -4 69.01 13.88
-8 -2 -5 144.63 18.59
-8 2 -5 196.82 20.05
-8 -2 -5 165.31 20.72
-8 -2 5 140.3 18.54
-8 2 5 168.04 18.27
8 2 -5 156.76 17.49
8 2 5 168.45 17.81
-8 2 5 157.72 8.27
-8 -2 6 104.71 16.06
-8 -2 -6 132.94 18.19
-8 -2 -6 118.65 17.74
-8 2 6 115.66 15.51
8 2 -6 103.57 9.24
-8 2 -6 114 15.87
8 2 6 100.37 13.69
8 2 -6 115.33 14.84
-8 2 6 107.72 7.54
8 2 -7 43.93 6.21
-8 2 7 37.71 9.3
-8 2 -7 53.1 10.41
8 2 -7 50.84 10.02
-8 -2 -7 36.64 9.85
-8 2 7 48.58 5.44
-8 -2 7 50.03 11.28
-8 -2 -7 49.25 11.28
8 2 7 43.32 8.61
8 2 -8 39.3 5.87
8 2 8 36.11 8.57
-8 -2 -8 58.45 12.37
-8 -2 8 42.45 10.25
-8 -2 -8 43.45 10.95
-8 2 -8 41.46 9.44
-8 2 8 41.8 9.41
8 2 -8 44.5 9.17
-8 2 8 40.36 5.46
-8 2 -9 2.72 3.55
8 2 9 3.65 2.07
-8 -2 -9 3.5 4.67
-8 -2 -9 -0.67 3.95
-8 -2 9 0.68 1.71
8 2 -9 2.77 0.99
8 2 -9 3.42 2
-8 2 9 6.23 4.23
-8 2 9 5.3 2.25
8 2 -10 14.65 4.11
-8 2 10 14.64 3.64
8 2 -10 14.35 5.03
-8 2 10 15.15 5.08
-8 2 -10 13.7 5.93
-8 -2 -10 17.55 7.65
-8 -2 10 16.45 7.17
8 2 -11 64.11 11.33
-8 2 11 52.68 10.46
-8 2 -11 53.67 10.46
-8 -2 11 51.61 11.31
-8 2 11 49.61 6.86
-8 -2 -11 64.7 13.07
8 2 -11 55.48 7.68
8 2 -12 29.43 7.99
-8 2 12 17.15 6.16
-8 2 -12 25.42 7.4
-8 -2 12 22.5 7.65
-8 -2 -12 22.77 8.4
8 2 -12 30.24 5.79
8 2 -13 2.47 1.94
8 2 -13 2.54 3.27
-8 2 -13 1.54 3.38
-8 -2 -13 2.52 3.33
-8 2 13 0.65 1.68
-8 -2 13 -3.07 3.23
8 2 13 1.43 1.72
8 2 -14 4.04 3.33
8 2 -14 2.63 2.17
-8 2 14 6.48 4.18
-8 2 -14 3.96 4.32
-8 -2 14 1.04 1.58
8 2 14 4.26 1.59
8 2 14 5.98 5.28
-8 -2 -14 6.41 3.92
8 2 -15 12.75 4.62
8 2 -15 8.47 3.39
-8 -2 15 10.38 6.22
-8 2 -15 19.95 6.11
-8 2 15 9.74 3.58
8 2 15 6.9 4.79
-8 2 15 15.42 5.53
8 2 15 10.69 3.72
-8 -2 -15 9.31 5.83
-8 -2 16 128.03 18.46
8 -2 -16 130.84 20.26
8 2 -16 139.95 14.03
8 2 16 115.26 20.54
-8 2 -16 118.86 15.65
-8 -2 -16 128.42 19.19
-8 2 16 135.53 15.7
8 2 16 124.49 12.64
-8 2 16 120.16 12.92
-8 -2 -17 85.87 15.76
-8 -2 17 75.69 14.38
8 2 -17 89.86 11.33
-8 2 -17 98.62 14.12
8 -2 -17 88.52 16.88
8 2 17 96.39 18.26
-8 2 17 82.22 12.88
8 2 17 85.75 10.62
-8 2 17 90.3 11.76
8 2 -17 78.91 8.79
8 2 18 8.14 3.87
-8 2 18 6.72 3.44
8 2 18 10.21 7.52
8 2 -18 5.53 2.22
-8 2 18 4.96 1.78
-8 2 -18 8.06 4.17
-8 -2 18 5.68 4.83
-8 -2 -18 11.85 7
8 -2 -18 -0.52 3.08
8 2 19 60.32 9.37
-8 2 19 66.07 10.71
-8 -2 -19 45.96 11.19
-8 2 19 76.11 12.09
8 2 -19 64.19 5.95
8 2 19 73.81 17.1
8 -2 -19 69.49 14.41
-8 -2 19 67.03 13.11
-8 2 -19 49.77 9.9
8 2 20 22.02 5.89
-8 2 20 17.02 5.29
8 -2 -20 16.53 7.05
8 -2 20 14.15 8.83
8 2 20 23.4 10.44
-8 2 20 14.98 5.91
-8 2 -20 18.51 6.31
8 2 -20 10.05 5.59
-8 2 21 12.66 5.15
-8 2 21 16.66 5.85
8 2 21 20.38 10.17
8 2 -21 22.21 6.89
8 -2 21 18.6 9.43
8 -2 -21 8.7 3.97
-8 2 -21 20.26 6.72
8 2 21 18.57 5.59
8 2 22 12.7 4.69
-8 2 22 13.48 5.49
8 -2 22 18.93 10.06
8 2 22 11.78 7.69
8 -2 -22 13.05 5.27
-8 2 -22 11.85 4.77
-8 2 22 16.93 5.5
8 2 23 1.13 2.88
-8 2 23 2.74 2.48
8 -2 23 -2.07 5.9
8 -2 -23 0.21 3.91
8 2 23 2.42 3.96
-8 2 23 5.24 3.33
-8 2 -23 -0.41 2.99
8 2 24 1.85 1.85
-8 2 24 0.76 1.64
8 -2 -24 -4.13 4.44
8 2 24 14.69 7.7
8 -2 24 9.72 5.16
-8 2 -24 3.82 2.4
-8 2 24 5.84 3.03
-8 2 25 -4.35 3.18
8 2 25 0.77 2.64
-8 2 25 2.8 3.98
-8 2 -25 -2.76 2.3
8 -2 25 -0.98 3.59
8 2 25 -10.35 8.35
8 -2 -25 -3.54 4.8
8 2 26 4.62 3.6
-8 2 26 13.87 6.04
-8 2 -26 1.01 1.23
-8 2 26 2.53 3.36
8 -2 26 3.48 2.59
8 2 26 -1.2 3.58
8 2 26 4.04 4.74
8 -2 -26 9.98 6.13
8 2 27 -5.81 3.89
8 -2 27 4.22 4.95
8 2 27 -6.51 6.85
8 -2 -27 1.54 1.98
8 2 28 -1.7 1.31
8 -2 28 -0.35 4.08
8 2 28 -1.53 4.95
8 2 29 1.86 2.55
8 -2 29 1.27 4.98
8 2 29 4.17 5.96
8 -2 30 2.18 6.92
8 2 30 10.93 4.68
8 2 30 17.51 10.66
8 2 31 11.16 5.09
8 2 32 0.64 4.07
8 2 33 2.49 3.35
8 2 34 0.73 1.86
-9 -2 0 3.74 4.39
-9 2 0 0.15 1.25
-9 -2 0 -2.81 3.15
-9 -2 -1 17.27 6.91
-9 2 1 15.65 6.85
-9 2 -1 26.39 8.74
-9 -2 1 8.92 5.65
-9 -2 -1 26.83 8.16
-9 -2 1 20.86 6.9
-9 -2 -2 116.48 17.81
-9 -2 -2 113.59 18.14
-9 -2 2 128.41 19.37
-9 2 -2 121.88 17.12
-9 2 2 112.35 16.21
-9 -2 -3 165.75 21.85
-9 -2 -3 194.55 24.12
-9 -2 3 170.43 22.45
-9 2 3 155.12 18.91
-9 2 -3 187.74 21.18
-9 -2 -4 53.96 12.68
-9 -2 4 58.84 13.41
-9 2 -4 52.96 11.4
-9 2 4 56.4 11.77
9 2 -4 57.22 6.19
-9 2 -5 119.7 16.98
-9 2 5 116.34 16.38
-9 -2 -5 107.14 18.21
-9 -2 5 95.95 17.07
9 2 -5 96.6 8.2
9 2 -6 3.95 1.58
-9 2 6 8.17 4.84
-9 2 -6 2.9 3.85
-9 -2 -6 4.4 4.32
-9 -2 6 1.57 2.18
9 2 -7 0.54 0.97
-9 -2 7 1.5 3.61
-9 2 7 -1.28 1.96
-9 -2 -7 2.3 2.04
-9 2 -7 -0.81 2.03
9 2 -8 -0.06 0.74
-9 -2 -8 -1.42 3.54
-9 2 8 5.01 3.37
-9 2 -8 5.28 4.6
-9 -2 8 4.92 4.01
-9 -2 -9 12.88 7.19
-9 2 9 13.84 6.38
-9 -2 9 19.73 7.12
9 2 -9 20.76 4.31
-9 2 -9 15.69 5.6
-9 2 -10 7.57 4.63
-9 2 10 5.94 3.9
-9 -2 -10 0.06 2.31
-9 -2 10 -1.62 1.76
9 2 -10 6.46 2.72
9 2 10 6.79 1.81
-9 2 -11 3.98 3.45
9 2 11 5.18 2.35
-9 -2 -11 7.43 4.63
-9 -2 11 3.07 3.07
9 2 -11 4.78 2.9
-9 2 11 7.27 4.88
-9 2 12 83.38 13.49
-9 2 -12 87.19 14.26
9 2 -12 79.04 9.46
-9 -2 12 68.51 13.46
-9 -2 -12 92.4 17.13
9 2 12 70.4 8.08
9 2 13 28.25 5.48
-9 -2 13 26.28 8.7
-9 2 13 35.85 8.81
-9 2 -13 30.48 8.44
9 2 -13 23.96 5.52
-9 -2 -13 22.19 8.41
9 2 14 29.79 5.82
9 2 -14 35.9 6.91
-9 2 14 35.37 8.72
-9 2 -14 33.31 9.12
-9 -2 14 37.13 10.87
-9 -2 -14 39.1 11.14
9 2 -15 154.29 14.09
9 2 15 156.39 13.24
-9 2 -15 140.93 17.97
-9 -2 -15 183.03 23.91
-9 2 15 146.74 13.99
-9 -2 15 147.62 21.02
-9 2 15 152.38 18.32
-9 2 16 6.57 3.05
-9 -2 -16 4.12 3.07
-9 -2 16 1.77 1.86
-9 2 16 10 4.83
-9 2 -16 7.18 4.37
9 2 16 9.65 3.48
9 2 -16 10.85 3.73
9 2 17 2.27 1.18
-9 2 17 16.84 6.58
-9 2 -17 5.24 2.9
9 -2 -17 2.62 4.1
-9 -2 -17 9.55 4.73
-9 -2 17 2.53 2.21
9 2 -17 11.8 4.29
9 2 18 3 1.39
-9 -2 18 4.34 3.19
-9 2 -18 5.76 4.92
9 2 18 -5.23 7.34
-9 2 18 7.46 4.87
-9 -2 -18 0.92 1.91
9 2 -18 0.81 1.74
9 -2 -18 0.85 3.54
9 2 19 2.12 2.68
-9 -2 -19 -3.03 6.15
-9 2 -19 0.13 1.66
-9 -2 19 0.3 3.54
-9 2 19 -2.55 3.55
9 2 -19 1.61 1.3
9 -2 -19 3 1.54
-9 2 20 39.2 9.3
-9 -2 20 45.24 11.74
9 2 20 60.04 16.29
-9 2 -20 36.67 9.05
9 -2 -20 40.21 10.64
9 2 20 44.05 8.19
-9 -2 -20 41.64 11.2
9 2 21 1.53 4.24
-9 2 21 5.15 3.37
9 2 21 -1 2.46
-9 2 -21 4.83 2.78
9 2 22 3.4 2.62
9 -2 -22 -0.56 2.63
-9 2 22 -0.09 2.4
-9 2 -22 4.55 3.17
9 2 23 0.98 2.16
9 -2 -23 4.3 2.74
9 2 23 3.13 5.47
-9 2 23 1.97 3.02
-9 2 -23 1.55 2.23
-9 2 -24 1.96 1.49
-9 2 24 5.22 3.97
9 2 24 8.44 10.39
9 2 24 1.35 1.39
9 -2 -24 5.2 3.95
9 2 25 1.98 3.6
9 2 25 -3.96 2.1
9 -2 -25 7.72 4.34
-9 2 -25 -0.48 2.86
-9 2 25 -0.05 3.36
9 -2 25 0.34 4.59
-9 2 -26 -2.06 3.75
9 2 26 5.13 3.58
9 2 26 2.57 4.58
9 -2 26 11.21 7.66
9 2 27 -0.94 1.74
9 -2 27 -1.56 6
9 2 27 8.43 7.74
9 2 28 24.65 12.09
9 2 28 0.87 2.13
9 -2 28 18.63 10.02
9 2 29 1.56 2.64
9 2 30 -0.89 2.27
9 2 31 8.27 5.07
-10 2 0 149.31 19.42
-10 -2 0 148.7 21.99
10 2 -1 3.54 1.23
-10 2 -1 3.41 4.87
-10 2 1 9.31 5.38
-10 -2 -1 1.2 3.28
-10 -2 1 0.64 2.46
-10 -2 2 -3.21 4.64
10 2 -2 0.07 0.5
-10 2 -2 -2.96 1.68
-10 2 2 1.08 2.44
-10 -2 -2 5.51 5.16
-10 -2 -3 96.56 17.64
-10 -2 3 97.59 18.16
-10 2 3 114.72 16.97
-10 2 -3 114.57 17.26
10 2 -3 107.96 7.23
-10 -2 -4 67.08 14.63
-10 -2 4 64.29 14.49
-10 2 -4 81.96 14.15
-10 2 4 77.91 13.9
10 2 -4 81.52 6.54
10 2 -5 25.7 3.94
-10 -2 -5 36.06 11.1
-10 -2 5 22.48 9.16
-10 2 -5 32.61 9.34
-10 2 5 39.37 10.25
-10 -2 -6 65.8 14.85
-10 2 -6 110.77 17.09
-10 -2 6 96.85 17.52
10 2 -6 98.92 8.06
-10 2 6 86.84 15.39
-10 2 7 1.62 4.19
-10 -2 -7 3.41 2.41
-10 -2 7 8.17 5.88
-10 2 -7 -0.76 3.32
10 2 -7 1.87 1.6
10 2 7 0.13 0.61
-10 -2 8 35.96 10.89
-10 -2 -8 50.52 13.19
-10 2 8 37.45 9.21
-10 2 -8 61.43 12.41
10 2 8 47.23 5.1
10 2 -8 50.49 6.28
-10 -2 -9 8.13 5.81
-10 -2 9 0.41 2.16
-10 2 9 4.84 4.26
-10 2 -9 5.59 4.01
10 2 -9 3.55 2.23
10 2 9 1.22 1.12
10 2 -10 52.67 6.92
-10 -2 -10 46.25 12.89
-10 2 10 41.2 9.97
-10 -2 10 29.97 9.58
10 2 10 44.68 5.55
-10 2 -11 11.23 5.74
-10 -2 -11 -3.49 5.6
-10 -2 11 13.81 7.29
-10 2 11 5.95 3.88
10 2 -11 4.98 2.28
10 2 11 2.77 0.91
10 2 12 23.77 4.58
10 2 -12 18.77 4.51
-10 2 12 26.9 8.41
-10 2 -12 29.34 8.47
-10 -2 -12 25.48 9.85
-10 -2 12 16.08 6.79
10 2 -13 55.02 7.78
-10 2 13 59.58 12.11
-10 -2 13 52.23 13.17
-10 -2 -13 46 12.36
-10 2 -13 76.7 13.67
10 2 13 49.37 6.6
-10 -2 14 28.33 10.04
-10 2 -14 31.12 9.21
-10 2 14 27.98 8.8
10 2 14 33.29 5.8
-10 -2 -14 28.39 9.25
10 2 -14 35.34 6.66
-10 2 15 15.16 6.62
-10 -2 15 12.2 6.33
10 2 15 11.31 3.65
-10 2 -15 10.66 5.25
-10 -2 -15 21.95 9.38
10 2 16 34.86 6.31
-10 2 16 41.86 10.16
-10 2 -16 32.46 9
-10 -2 -16 35.33 11.15
-10 -2 16 26.97 9.42
10 2 17 11.03 3.61
-10 2 17 12.77 5.81
-10 -2 -17 23.31 9.27
-10 -2 17 10.61 7.57
-10 2 -17 17.52 7.46
10 -2 -17 19.28 9.83
10 -2 -18 -0.21 4.07
-10 2 -18 -0.7 3.26
-10 2 18 0.23 2.68
-10 -2 -18 3.94 4.73
-10 -2 18 4.12 3.88
10 2 18 0.77 0.89
10 2 19 1.03 2.03
-10 2 19 -0.28 1.91
-10 -2 -19 4.94 4.63
-10 -2 19 -5.74 6.02
-10 2 -19 -0.34 1.29
10 -2 -19 6.31 5.75
10 2 20 6.74 3.5
-10 2 -20 8.02 5.02
-10 -2 20 1.64 1.54
-10 -2 -20 9.11 5.69
10 -2 -20 16.55 8.34
-10 2 20 0.8 2.62
-10 -2 21 -3.69 5.24
10 -2 -21 -4.35 4.57
10 2 21 0.67 1.12
-10 -2 -21 -1.76 6.38
-10 2 21 -2.53 2.93
-10 2 -21 3.19 2.21
-10 2 -22 10.36 5.78
10 2 22 3.24 1.47
10 -2 -22 4.39 3.74
-10 2 22 8.33 4.24
-10 2 -23 16.25 6.57
10 2 23 19.12 5.69
10 2 23 24.58 10.21
-10 2 23 20.74 7.32
10 -2 -23 15.43 7.52
-10 2 -24 11.14 5.23
-10 2 24 9.65 4.4
10 2 24 13.35 8.87
-10 2 25 5.6 3.88
-10 2 -25 -1.51 3.85
10 2 25 10.21 7.73
10 2 26 1.87 5.34
-11 -2 0 2.32 5.25
-11 2 0 0.79 1.71
-11 -2 1 38.54 12.66
-11 -2 -1 28.3 10.97
-11 2 1 33.29 9.85
-11 2 -1 22.15 7.83
-11 -2 -2 2.99 2.56
-11 -2 2 -0.82 3.24
-11 2 2 -0.13 2.51
-11 2 -2 0.93 1.84
-11 -2 -3 0.59 5.66
-11 -2 3 4.99 4.46
-11 2 3 1.49 2.88
-11 2 -3 0.85 4.65
-11 -2 -4 12.59 7.48
-11 -2 4 25.85 10.07
-11 2 4 9.89 5.37
-11 2 -4 10.2 5.55
-11 -2 -5 29.94 10.45
-11 -2 5 31.96 11.23
-11 2 5 31.02 9.53
-11 2 -5 21.41 7.74
-11 -2 -6 4.74 4.93
-11 2 6 -1.15 2.35
-11 2 -6 -1.44 2.77
-11 -2 -7 5.1 5.36
-11 -2 7 3.28 3.37
-11 2 7 4.59 4.08
-11 2 -7 1.86 3.67
-11 -2 8 8.48 4.74
-11 2 -8 -1.49 2.87
-11 2 8 2.62 4.34
-11 -2 -8 -2.82 4.45
-11 -2 -9 4.62 3.7
-11 -2 9 4.6 3.83
-11 2 9 2.34 2.33
-11 2 -9 1.75 3.05
-11 2 -10 5.04 4.73
-11 -2 -10 5.18 5.07
-11 -2 10 2.2 5.41
-11 2 10 18.56 7.46
-11 2 -11 2.28 3.17
-11 -2 -11 -0.21 2.86
-11 2 11 1.83 1.62
-11 -2 -12 37.42 11.84
-11 -2 12 38.58 11.54
-11 2 12 22.94 7.94
-11 2 -12 46.07 11.48
-11 2 -13 3.92 3.31
-11 -2 13 10.55 6.88
-11 2 13 13.96 6.82
-11 -2 -13 11.43 6.52
-11 2 -14 20.17 7.56
-11 -2 14 18.19 8.26
-11 -2 -14 27.24 10.17
-11 2 14 23.19 8.59
-11 2 15 13.9 5.84
-11 2 -15 6.5 3.89
-11 -2 15 19.43 9.13
-11 -2 -15 4.25 5.3
-11 -2 -16 18.6 9.28
-11 2 -16 16.19 5.87
-11 -2 16 12.39 7.12
-11 2 16 15.29 6.33
-11 -2 -17 1.09 3.44
-11 -2 17 2.44 4.81
-11 2 17 2.48 2.84
-11 2 -17 1.76 2.81
-11 -2 -18 7.25 4.89
-11 -2 18 -5.9 4.97
-11 2 18 5.5 4.7
-11 2 -18 3.07 4.36
11 -2 -18 0.59 2.9
-11 -2 19 9.52 7.47
-11 2 -19 -2.48 2.69
-11 -2 -19 5.16 4.46
11 -2 -19 3.97 2.25
-11 2 19 3.44 3.73
-11 2 20 3.08 2.07
-11 2 -20 0.12 1.7
-11 -2 20 0.25 3.67
-11 -2 -20 2.34 2.24
11 -2 -20 0.2 4.7
-11 2 21 0.02 3.96
-11 2 -21 -2.12 4.78
-11 -2 -21 -4.2 5.67
-11 -2 21 0.14 4.11
11 -2 -21 -2.68 3.77
-11 2 22 4.02 2.53
-11 2 -22 0.29 3.19
-11 -2 -22 7.21 4.48
-11 2 23 -3.32 3.37
-11 2 -23 -1.59 3.57
-11 2 24 3.78 4.41
-11 2 -24 7.46 4.71
-11 2 -25 -4.23 4.35
-12 -2 0 9.26 3.83
-12 2 0 8.16 5.29
-12 -2 -1 8.25 7.3
-12 -2 1 2.17 4.28
-12 2 1 1.52 2.65
-12 2 -1 -2.29 1.68
-12 -2 -2 -3.88 5.24
-12 -2 2 3.3 4.26
-12 2 2 1.73 1.9
-12 2 -2 5.54 5.2
-12 2 -3 19.26 7.82
-12 -2 -3 32.73 11.75
-12 2 3 27.1 9.2
-12 -2 3 31.7 10.64
-12 2 -4 4.39 3.64
-12 -2 4 -2.84 1.7
-12 2 4 -0.24 4.16
-12 -2 -4 2.82 4.07
-12 -2 -5 1.22 3.79
-12 -2 5 7.44 7.37
-12 2 5 10.7 6.9
-12 2 -5 13.18 7.55
-12 2 6 3.79 1.91
-12 -2 -6 -0.56 2.44
-12 -2 6 5.44 4.5
-12 2 -6 2.56 3.8
-12 2 -7 6.57 3.84
-12 -2 -7 1.07 3.79
-12 -2 7 0.33 2.72
-12 2 7 -0.54 2.45
-12 -2 8 -4.17 5.49
-12 2 8 3.42 3.7
-12 2 -8 6.72 4.5
-12 -2 -9 4.7 4.7
-12 -2 9 5.14 3.03
-12 2 -9 7.89 4.86
-12 2 9 0.33 3.15
-12 -2 -10 -7.38 6.61
-12 2 10 1.55 5.12
-12 -2 10 -0.72 2.31
-12 2 -10 9.09 4.86
-12 -2 -11 6.98 5.84
-12 -2 11 11.38 8.11
-12 2 -11 7.02 5.71
-12 2 11 0.92 2.07
-12 2 12 -3.33 4.3
-12 -2 -12 0.97 3.12
-12 -2 12 2.3 6
-12 2 -12 1.19 4.15
-12 2 -13 2.37 4.8
-12 2 13 4 4.07
-12 -2 -13 -2.41 5.56
-12 -2 13 -1.27 5.43
-12 2 -14 5.7 5.43
-12 -2 -14 9.93 6.39
-12 -2 14 4.27 5.72
-12 2 14 2.19 3.09
-12 -2 15 6.92 5.23
-12 -2 -15 -0.66 3.4
-12 2 -15 -0.23 3.26
-12 2 15 3.7 2.97
-12 -2 16 13.92 8.45
-12 2 -16 17.39 6.96
-12 2 16 24.5 8.91
-12 -2 -16 20.27 9.59
-12 2 -17 1.92 2.47
-12 2 17 3.28 4.49
-12 -2 17 -3.35 4.17
-12 2 18 47.5 11.89
-12 2 -18 52.04 13.16
-12 -2 -18 56.29 15.7
-12 -2 18 63.5 16.64
12 -2 -18 46.69 14.01
-12 2 19 3.27 3.89
-12 -2 -19 1.79 5.42
12 -2 -19 1.51 2.42
-12 -2 19 5.25 4.05
-12 2 -19 6.77 5.43
-12 2 -20 10.47 7.13
-12 -2 20 -0.98 2.6
-12 2 20 15.6 7.43
-12 -2 -20 6.73 2.99
12 -2 -20 18.47 10.1
-12 2 21 -5.82 5.11
-12 2 -21 -5.57 6.43
-12 -2 -21 -5.47 5.4
-12 -2 21 0.06 4.58
-12 2 -22 1.82 3.61
-12 2 22 2.44 3.2
-12 2 23 4.42 5.64
-12 2 -23 -6.21 6.38
-12 2 -24 2.44 4.48
-13 2 0 2.05 3.64
-13 -2 0 -2.04 3.87
-13 -2 -1 8.54 7.16
-13 -2 1 30.99 13.83
-13 2 1 17.11 7.68
-13 2 -1 17.5 8.01
-13 -2 -2 7.59 6.25
-13 -2 2 14.28 6.96
-13 2 2 22.12 8.82
-13 2 -2 25.02 8.56
-13 -2 -3 6.26 6.14
-13 -2 3 11.43 8.74
-13 2 3 1.5 4.58
-13 2 -3 -5.72 6.44
-13 2 4 14.56 8.07
-13 -2 -4 21.14 9.61
-13 -2 4 2.74 4.31
-13 2 -4 12.51 5.97
-13 -2 -5 4.53 3.99
-13 -2 5 4.74 5.48
-13 2 5 1.5 3.17
-13 2 -5 6.94 5.4
-13 -2 -6 -0.91 3.38
-13 -2 6 1.89 2.21
-13 2 6 6.38 5.12
-13 2 -6 7.35 6.38
-13 -2 7 10.2 6.95
-13 -2 -7 -2.84 5.7
-13 2 7 -2.83 3.15
-13 2 -7 1.17 2.28
-13 2 8 2.57 3.69
-13 -2 8 1.72 5.75
-13 2 -8 3.98 6.12
-13 -2 -8 8.17 5.48
-13 2 -9 -3.38 5.25
-13 2 9 -4.62 4.49
-13 -2 -9 -2.47 1.97
-13 -2 9 -3.39 4.33
-13 -2 -10 -2.35 4.7
-13 -2 10 -10.48 6.81
-13 2 10 3.35 2.39
-13 2 -10 6 5.67
-13 -2 11 0.34 3.11
-13 -2 -11 12.79 6.3
-13 2 -11 10.13 5.62
-13 2 11 6.37 3.91
-13 2 12 -3.42 5.18
-13 2 -12 -0.65 5.02
-13 -2 -12 3.88 2.31
-13 -2 13 -3.41 4.54
-13 -2 -13 4.66 5.09
-13 2 13 -0.48 2.39
-13 2 -13 -7.79 7.71
-13 -2 -14 2.84 4.44
-13 -2 14 -2.06 4.88
-13 2 14 0.53 3.42
-13 2 -14 4.32 4.65
-13 2 15 -1.37 4.29
-13 -2 -15 13.32 9.6
-13 -2 15 6.23 6.45
-13 2 -15 2.9 3.67
-13 2 16 -5.35 5.06
-13 2 -16 1.47 3.3
-13 -2 -16 -1.01 4.31
-13 -2 16 0.56 4.51
-13 2 17 -5.54 5.01
-13 -2 -17 -10.38 9.02
-13 -2 17 -8.14 6.22
-13 2 -17 5.13 5.11
-13 -2 18 19.65 9.94
-13 2 18 29.36 10.22
-13 2 -18 24.21 8.87
-13 -2 -18 13.55 7.64
-13 2 19 16.62 7.68
-13 2 -19 11.32 5.27
-13 -2 -19 6.11 5.25
-13 -2 19 2.71 5.19
-13 2 20 9.43 5.69
-13 -2 -20 2.78 4.23
-13 2 -20 16.08 7.09
-13 -2 20 16.76 10.25
-13 2 21 19.2 8.45
-13 2 -21 6.59 5.69
-13 -2 -21 8.21 5.91
-13 -2 21 23.29 10.15
-13 2 22 -0.08 3
-13 2 -22 -3.07 4.19
-14 -2 0 1.06 3.96
-14 2 0 1.51 3.29
-14 -2 -1 -3.22 4.77
-14 -2 1 6.72 5.47
-14 2 1 -3.46 3.14
-14 2 -1 2.02 3.85
-14 -2 -2 9.64 7.24
-14 -2 2 -3.37 5.09
-14 2 2 7.26 4.76
-14 2 -2 14.38 8.06
-14 -2 -3 8.74 5.45
-14 2 -3 13.61 6.66
-14 2 3 2.28 2.36
-14 -2 3 7.34 4.39
-14 -2 -4 -7.97 8.84
-14 -2 4 -6.12 5.91
-14 2 -4 4.8 4.16
-14 2 4 6.47 5.05
-14 -2 -5 1.02 2.59
-14 -2 5 11.82 7.69
-14 2 5 7.91 6.22
-14 2 -5 8.15 6.64
-14 -2 -6 4.44 5.55
-14 -2 6 1.64 1.9
-14 2 6 10.86 5.54
-14 2 -6 5.98 4.45
-14 -2 7 -8.66 7.57
-14 2 -7 -4.59 5.7
-14 2 7 1.22 3.38
-14 -2 -8 -2.08 7.82
-14 -2 8 -6.52 7.2
-14 2 8 1.58 2.96
-14 2 -8 -9 5.2
-14 -2 -9 1.4 4.45
-14 -2 9 2.56 2.33
-14 -2 -10 -0.4 3.09
-14 -2 10 -4.27 8.43
-14 2 -10 0.61 2.1
-14 2 10 -10.34 8.17
-14 2 -11 2.42 3.88
-14 2 11 2.97 2.59
-14 -2 -11 3.36 4.2
-14 -2 11 7.97 6.73
-14 2 12 -0.14 3.39
-14 -2 -12 3 6.54
-14 -2 12 12.12 8.47
-14 2 -12 -8.25 7.58
-14 2 13 -2.18 4.63
-14 -2 13 -8.71 7.27
-14 2 14 -1.48 3.83
-14 -2 14 2.93 3.26
-14 2 15 2.78 2.92
-14 -2 15 2.21 4.23
0 -3 0 -1.41 1.42
0 -3 0 1.66 1.73
0 -3 -1 -0.42 1.93
0 -3 1 0.1 1.02
0 -3 1 -0.37 1.51
0 -3 -1 0.32 2.4
0 3 1 0.42 2.49
0 -3 -2 -1.28 1.24
0 -3 2 -0.62 3.27
0 -3 -2 1.18 2.75
0 3 2 -1.19 3.32
0 3 2 -0.01 1.63
0 3 -2 -0.38 2.08
0 -3 2 2.11 2.52
0 3 -3 0.68 0.52
0 3 -3 2.19 1.52
0 3 3 0.13 2.13
0 -3 -3 -1.37 1.55
0 -3 -3 -1.5 1.29
0 -3 3 -1.68 1.87
0 3 3 -0.6 2.11
0 -3 3 2.04 1.47
0 -3 -4 -1.78 2.18
0 -3 -4 -3.21 3.87
0 -3 4 -0.3 2.68
0 3 4 1.11 2.35
0 -3 4 0.72 0.82
0 3 -4 0.75 2.5
0 3 4 -2.3 1.91
0 3 -5 0.97 2.43
0 3 5 -1.95 2.94
0 -3 -5 -1.16 1.86
0 -3 5 0.27 0.58
0 -3 5 0.04 1.48
0 -3 -5 -0.31 1.83
0 -3 6 -0.66 1.89
0 -3 -6 -1.37 2.73
0 3 -6 -0.03 1.96
0 -3 6 0.85 0.82
0 -3 -6 -0.47 1.84
0 3 6 -4.69 3.19
0 3 -7 -2.22 2.87
0 3 7 -2.49 2.59
0 -3 -7 0.94 1.93
0 -3 7 -0.57 0.84
0 -3 7 0.27 1.25
0 -3 -7 -0.53 1.45
0 3 -8 2.57 1.74
0 3 8 -1.32 1.07
0 -3 8 0.32 0.61
0 3 8 1.46 1.65
0 -3 -8 -2.59 1.74
0 -3 8 2.55 2.86
0 -3 -8 -0.65 2.25
0 -3 9 0.36 1.27
0 3 -9 -0.09 1.14
0 3 9 2.68 2.92
0 -3 -9 0.17 2.23
0 3 9 -0.62 2.09
0 -3 9 1.48 2.48
0 -3 -9 2.29 2.39
0 -3 10 -1.66 1.52
0 -3 -10 -0.28 2.26
0 3 10 -1.27 1.9
0 3 10 -0.87 2.46
0 3 -10 3.76 3.19
0 -3 10 -0.15 1.45
0 -3 -10 -0.49 0.83
0 3 11 -0.65 1.13
0 -3 -11 0.73 2.74
0 -3 11 1.35 1.05
0 3 11 0.46 1.74
0 3 -11 -0.69 2.43
0 -3 11 -0.2 1.14
0 -3 -11 -2.22 3.81
0 3 12 0.08 1.85
0 -3 12 -1.28 1.85
0 3 -12 -1.46 3.09
0 3 12 -0.82 0.89
0 -3 12 0.31 2.2
0 -3 -12 -1.32 2.9
0 -3 -12 -0.1 1.9
0 -3 13 -1.58 1.94
0 3 -13 -0.19 2.22
0 3 13 0.69 0.94
0 -3 -13 -0.27 1.73
0 -3 -13 -0.25 0.8
0 -3 13 -0.5 1.73
0 3 13 -0.54 1.85
0 -3 14 -0.47 1.33
0 3 -14 2.75 2.53
0 3 14 2.89 2.93
0 -3 -14 5.67 3.79
0 3 14 -0.98 1.44
0 -3 14 -0.64 2.38
0 -3 -14 3.57 2.74
0 3 -15 2.19 0.89
0 -3 15 2.63 2.65
0 -3 15 -0.82 0.77
0 3 15 1.64 3.2
0 -3 -15 -0.33 1.91
0 -3 -15 -1.85 3.69
0 3 -16 -0.07 0.66
0 -3 -16 1.16 2.32
0 -3 16 1.04 2.11
0 -3 -16 1.47 2
0 3 16 -3.21 3.17
0 3 -17 -1.01 1.86
0 -3 -17 0.33 1.24
0 -3 17 2.11 2.41
0 3 17 -0.67 2.49
0 -3 -17 0.97 2.12
0 3 -18 1.83 1.68
0 -3 -18 2.69 2.96
0 -3 -18 0.55 1.58
0 -3 18 0.03 1.5
0 3 -19 -3.28 2.67
0 -3 19 -0.23 1.83
0 -3 -19 1.23 1.35
0 3 19 3.42 5.39
0 -3 20 -2.97 3.33
0 3 20 1.81 1.67
0 -3 -20 1.29 3.35
0 -3 21 0.77 4.28
0 -3 21 0.18 1.54
0 3 21 2.84 6.92
0 -3 -21 -0.77 2.72
0 3 22 -1.2 0.97
0 3 -22 -1.85 1.83
0 -3 22 1.83 2.53
0 3 22 -1.59 4.13
0 -3 -22 -0.21 2.82
0 3 22 -2.07 2.36
0 -3 22 4.19 3.01
0 3 -23 0.26 0.61
0 -3 23 5.41 4.74
0 -3 -23 0.41 2.11
0 -3 23 0.34 1.66
0 3 23 -1.11 0.83
0 3 23 -3.46 6.48
0 3 23 -1.84 1.51
0 -3 24 0.04 1.41
0 -3 24 9.46 6.47
0 3 -24 0.81 0.96
0 -3 -24 -0.79 3.5
0 3 24 8.08 4.67
0 3 24 0.08 0.88
0 3 25 3.5 4.52
0 3 -25 0.9 0.73
0 3 25 -0.15 0.84
0 -3 25 1.36 1.73
0 3 26 2.43 2.68
0 -3 26 1.37 1.49
0 -3 26 2.74 3.22
0 3 26 0.99 0.74
0 3 -26 1.02 0.68
0 3 27 1.54 1.75
0 -3 27 -1.79 3.51
0 -3 27 -0.84 1.49
0 3 28 2.69 4.07
0 -3 28 1.37 2.88
0 3 29 -1.78 3.55
0 -3 29 1.94 1.83
0 3 30 -1.1 2.17
0 -3 30 4.89 3.54
0 3 31 9.51 6.32
0 -3 31 -14.07 7.4
0 -3 32 4.15 3.68
0 3 32 5.95 5.4
0 3 33 0.23 1.41
0 3 33 -3.03 5.79
0 -3 33 -0.75 2.46
0 3 34 -0.76 2.61
0 3 34 -8.83 6.9
0 -3 34 -5.45 6.74
0 3 35 -2.74 5.08
0 -3 35 10.84 7.92
0 3 35 -2.79 5.2
0 -3 36 10.69 9.22
0 -3 37 -6.87 5.54
1 -3 0 -2.31 3.12
-1 -3 0 1.1 1.5
-1 -3 0 3.39 3.89
1 3 0 -0.21 1.68
1 3 1 120.34 5.87
-1 -3 -1 116.84 12.33
1 -3 -1 107.59 12.77
-1 -3 1 115.99 11.55
1 3 1 113.98 12.85
1 3 -1 127.32 12.52
1 -3 1 109.1 13.58
1 -3 -1 111.99 13.73
-1 -3 -1 126.67 14.46
-1 -3 1 117.27 13.66
1 -3 -2 562.72 29.72
1 3 2 554.64 15.76
1 3 -2 552.86 31.35
-1 3 -2 565.32 17.58
-1 -3 -2 566.35 27.57
-1 3 -2 605.97 32.05
-1 3 2 558.68 30.67
1 -3 2 533.16 30.5
-1 -3 2 540 24.72
1 3 2 564.23 31.59
1 3 -2 553.3 25.51
1 3 2 569.92 29.83
-1 -3 2 573.35 30.74
-1 -3 -2 565.43 30
1 -3 -2 586.83 31.54
1 3 -3 784.1 37.64
-1 3 -3 745.26 20.54
-1 -3 -3 749.2 32.63
-1 -3 3 729.01 27.67
1 3 3 795.59 37.34
1 3 3 748.48 35.25
1 -3 3 719.38 35.18
-1 -3 -3 733.46 34.71
1 -3 -3 730.16 35.64
-1 -3 3 745.58 34.79
1 -3 -3 801.27 35.92
-1 3 -4 700.95 20.85
1 -3 -4 734.28 35.49
-1 -3 -4 706.78 34.01
1 3 4 724.31 35.34
-1 -3 4 693.53 26.2
-1 -3 4 684.32 33.55
1 -3 4 677.43 34.54
1 -3 -4 718.61 35.35
1 3 -4 731.83 35.94
-1 -3 -4 669.62 31.53
1 3 4 745.86 35.45
-1 -3 -5 1292.06 46.24
-1 -3 5 1346.8 35.27
-1 -3 5 1328.27 22.49
-1 3 -5 1329.51 31.21
1 -3 -5 1334.62 48.5
1 -3 5 1301.28 30.36
1 3 5 1328.64 48.82
1 3 5 1363.3 48.11
1 -3 5 1385.74 48.93
1 3 -5 1348.16 48.51
1 -3 -5 1318.91 48
-1 -3 -5 1281.18 44.98
-1 -3 5 1172.97 43.66
-1 3 -6 183.86 12.13
-1 -3 -6 159.57 16.41
1 -3 -6 160.76 17.1
1 -3 6 165.29 11.57
1 -3 6 192.95 18.17
-1 -3 -6 153.79 15.73
1 3 -6 170.56 17.3
1 3 6 168.21 16.99
1 -3 -6 156.63 17.09
-1 -3 6 165.55 16.26
-1 -3 6 167.78 12.2
-1 -3 7 896.28 37.26
-1 3 -7 869.8 28.41
1 -3 7 914.59 27.94
-1 3 7 878.11 41.03
1 3 7 890.32 39.09
-1 -3 7 961.3 28.04
-1 -3 -7 903.39 39.48
1 3 -7 870.32 38.78
1 -3 -7 892.2 39.64
1 -3 -7 875.03 40.79
1 -3 7 908.92 39.4
-1 -3 -7 834.59 36.9
1 -3 8 135.5 11.3
1 -3 -8 137.71 16.65
-1 -3 -8 133 15.33
1 3 8 116.57 14.12
-1 -3 8 150.21 15.1
-1 3 8 151.19 17.49
1 3 -8 146.78 16
1 -3 8 128.21 14.64
-1 -3 -8 145.87 15.4
1 -3 -8 164.81 17.04
-1 -3 8 141.65 10.65
1 -3 -9 55.12 9.87
1 -3 9 48.17 7.25
1 -3 9 54.88 9.66
-1 -3 -9 58.25 10.75
1 3 9 43.26 8.9
-1 3 9 47.67 9.63
-1 -3 9 52.25 6.31
1 -3 -9 48.4 9.53
1 3 -9 45.77 8.76
-1 -3 9 48.22 8.82
-1 -3 -9 58.38 9.6
1 3 -10 21.94 6.29
1 3 10 30.47 7.5
1 -3 10 35.91 8.18
1 -3 -10 32.65 7.8
1 -3 10 30.05 6.07
-1 -3 -10 23.29 7.19
-1 -3 -10 35.04 7.57
1 -3 -10 24.97 7.65
-1 -3 10 29.05 6.58
-1 3 10 27.48 7.89
-1 -3 -11 1294.74 51.14
1 -3 -11 1232.51 46.42
1 -3 -11 1239.63 50.91
1 3 11 1268.19 54.8
1 -3 11 1155.51 44.24
1 3 -11 1211.46 45.69
1 3 11 1193 44.8
-1 -3 11 1076.31 40.19
-1 -3 -11 1187.52 43.45
-1 3 11 1221.64 52.76
1 -3 11 1222.61 40.04
1 -3 12 751.34 32.51
1 -3 -12 716.2 34.81
1 -3 -12 706.78 39.94
-1 3 12 759.52 42.44
1 -3 12 696.78 34.43
1 3 -12 733.31 35
1 3 12 684.02 33.66
-1 -3 -12 731.78 33.4
-1 -3 -12 740.9 39.86
1 3 12 717.06 41.61
1 -3 13 2.68 1.86
1 -3 -13 7.49 3.89
1 3 -13 2.77 3.09
1 3 13 5.35 3.38
-1 -3 -13 4.96 3.16
1 -3 13 1.45 2.89
1 -3 -13 4.29 3.48
-1 3 13 5.24 4.99
1 3 13 1.68 3.12
1 -3 14 142.19 15.45
1 -3 14 138.67 15.23
-1 -3 -14 155.91 18.8
1 3 14 110.67 16.9
-1 3 14 154.14 19.59
1 -3 -14 122.3 14.41
1 3 -14 124.53 14.13
1 3 14 105.06 13.03
1 -3 -14 154.35 19.24
1 -3 -15 3.1 3.08
-1 3 -15 0.39 1.6
1 3 -15 -3.01 2.63
1 3 -15 -0.84 1.42
1 3 15 0.04 0.96
1 3 15 1.15 2.66
-1 -3 -15 -0.91 3.25
-1 3 15 -0.82 2.56
1 -3 15 3.06 3.01
1 -3 -15 3 3.57
-1 3 16 88.5 15.56
-1 -3 -16 90.53 14.97
1 -3 16 90.12 11.78
1 -3 -16 101.63 16.17
1 3 -16 95.96 12.44
1 3 16 83.62 15.01
1 -3 -16 96.1 12.59
1 3 16 93.84 12.33
-1 3 -16 89.48 11.03
1 3 -16 86.79 11.43
1 -3 -17 143.65 19.05
1 -3 17 150.4 14.9
1 3 17 133.87 19.06
-1 3 17 162.32 21.06
-1 -3 -17 147.37 19.25
-1 -3 17 143.61 8.93
1 3 -17 130.5 13.93
1 -3 -17 136.88 14.64
1 3 17 137.2 14.48
-1 3 -17 160.77 15.2
1 3 -17 155.08 15.09
-1 3 -18 5.72 3.29
1 3 -18 -1.68 2.36
1 -3 18 3.54 2.25
1 -3 -18 3.98 1.68
1 3 18 -1.04 1.26
1 3 -18 3.42 2.8
1 3 18 3.08 2.03
1 3 18 0.29 2.17
1 3 -18 -0.12 1.49
-1 -3 -18 10.3 5.35
-1 -3 18 1.58 0.79
-1 3 18 7.93 6.25
1 -3 -18 -1.1 1.11
1 -3 18 5.41 4.23
-1 3 -19 28.55 6.61
1 -3 -19 28.27 6.39
1 3 19 33.77 9.7
1 3 19 17.57 4.28
1 -3 19 17.18 6.72
1 3 -19 25.72 6.18
1 3 19 15.33 4.83
1 3 -19 21.44 4.79
-1 -3 19 22.98 3.9
1 -3 -19 25.04 7.77
-1 -3 -19 36.58 10.05
1 -3 19 20.89 5.08
-1 3 19 27.74 9.58
1 3 -20 73.81 8.54
-1 -3 -20 72.21 14.3
1 -3 20 55.21 11.84
-1 -3 20 67.47 6.88
1 3 20 63.92 7.66
1 -3 -20 86.66 15.11
1 -3 -20 73.19 10.3
1 3 20 80.84 16.05
-1 3 20 77.79 15.09
1 -3 20 69.55 9.23
1 3 21 18.99 3.96
1 3 -21 25.22 4.96
1 -3 21 31.63 10.08
-1 -3 21 26.72 4.58
1 -3 -21 27.56 8.79
1 -3 21 22.75 5.28
1 3 21 22.71 8.17
1 -3 -21 19.04 5.01
-1 3 21 33.11 10.32
1 -3 22 143.49 20
-1 3 22 178.15 24.25
1 3 22 137.98 10.22
1 3 -22 136.66 10.41
-1 -3 22 137.35 10.47
1 -3 -22 127.94 19.11
1 -3 -22 117.39 12.34
-1 3 22 127.9 15.91
1 -3 23 9.19 5.8
1 3 23 14.88 5.91
1 3 -23 12.52 3.14
1 3 23 12.45 3.12
-1 -3 23 11.56 3.65
-1 3 23 18.94 9.06
1 -3 -23 18.14 7.7
-1 3 23 7.27 4.2
-1 -3 24 22.98 4.53
1 3 24 16.59 2.87
1 -3 -24 15.69 7.04
1 -3 24 24.57 8.21
1 3 -24 18.32 3.31
1 -3 24 18.36 5.16
1 3 24 25.4 7.22
-1 3 24 14.95 5.28
-1 3 25 3.9 2.48
1 -3 25 -0.5 1.02
1 -3 25 -0.43 3.57
-1 -3 25 -1.14 2.96
1 3 -25 0.75 0.84
-1 3 25 1.81 1.48
1 -3 -25 -0.83 4.54
-1 3 -25 1.91 1.43
1 3 25 0.37 0.7
-1 3 25 -0.26 0.84
-1 3 -25 1.78 0.7
1 3 25 3.94 3.67
-1 -3 25 5.39 3.15
-1 3 -26 -0.21 0.55
1 -3 26 2.52 3.08
-1 -3 26 3.28 4.73
1 3 -26 -0.94 0.39
1 3 26 0.51 0.48
1 -3 -26 -5.04 5.18
1 3 26 -1.69 3.73
-1 -3 26 -0.39 1.12
-1 3 26 -0.22 0.59
-1 3 26 -1.2 1.1
-1 3 -26 0.48 0.58
-1 3 26 1.76 2.61
1 -3 26 -0.89 1.95
-1 3 27 -0.44 3.34
-1 -3 27 2.44 3.4
1 3 27 8.46 5.1
1 -3 27 8.99 6.24
1 -3 27 1.78 2.76
1 -3 -27 2.93 3.78
1 3 27 1.29 2.37
1 3 28 103.43 16.25
1 3 28 122.06 24.24
-1 -3 28 89.31 17.68
1 -3 28 101.62 19.15
-1 3 28 110.44 16.65
-1 3 29 70.44 13.48
1 3 29 83.51 20.22
-1 -3 29 56.6 14.21
1 -3 29 76.51 17.42
1 3 29 87.12 15.27
1 3 30 24.99 8.38
-1 3 30 37.69 9.76
1 3 30 26.85 12.32
-1 -3 30 19.85 9.31
1 -3 30 7.56 5.8
1 3 31 2.34 3.01
-1 3 31 6.69 4.71
1 3 31 0.34 3.6
-1 -3 31 -3.58 5.15
1 -3 31 1.35 3.89
-1 3 32 1.72 2.31
-1 -3 32 -4.77 6.19
1 -3 32 -1.72 2.56
1 3 32 6.83 4.96
1 3 32 3.3 7.51
1 3 33 14.74 7.25
-1 3 33 14.75 6.62
1 3 33 6.05 6.44
-1 -3 33 4.37 4
1 -3 33 6.73 4.34
1 3 34 -0.51 3.16
-1 3 34 -3.45 4.62
-1 -3 34 3.36 6
1 -3 34 -4.24 2.74
1 3 35 8.26 6.94
1 3 35 12.78 10.2
-1 -3 35 0.49 2.38
-1 3 35 4.48 5.07
1 -3 35 16.03 9.33
-1 -3 36 0.97 3.45
1 -3 36 10.16 6.15
-1 -3 37 11.84 8.96
1 -3 37 -23.94 10.73
-2 -3 0 221.18 8.9
2 3 0 228.98 17.77
-2 -3 0 239.38 16.77
2 -3 0 231.62 19.69
-2 -3 -1 21.66 5.74
-2 -3 -1 16.87 2.74
-2 -3 1 13.03 1.88
2 -3 -1 17.45 5.83
2 -3 1 17.15 6.02
-2 -3 1 11.72 3.44
2 3 1 12.64 4.17
2 3 -1 16.17 4.52
2 3 2 811.73 38.75
2 3 2 796.89 20.82
-2 -3 2 797.62 15.25
-2 -3 2 752.58 27.6
2 3 -2 799.88 39.38
2 3 -2 758.46 30.15
2 3 2 755.53 34.19
2 -3 2 694.62 34.3
2 -3 -2 731.7 35.65
-2 -3 -2 765.03 31.95
2 3 -3 142.49 16.62
2 3 3 136.64 9.53
-2 3 -3 138.58 11.08
2 3 3 143.96 15.54
2 3 -3 155.46 13.07
-2 -3 -3 146.45 14.35
2 3 3 138.09 16.52
-2 -3 3 130.17 11.17
2 -3 3 153.39 16.33
2 -3 -3 146.66 15.91
2 3 4 210.48 12.62
-2 -3 4 213.97 13.39
-2 3 -4 224.07 14.3
2 3 4 222.15 19.84
2 -3 -4 216.43 19.68
-2 -3 -4 223.52 18.09
2 3 -4 215.33 14.56
2 3 -4 286.17 23.54
2 3 4 216.18 20.36
2 -3 4 199.37 18.29
2 -3 -4 207.49 18.78
2 3 5 0.43 1.95
2 -3 5 -1.93 2
2 -3 -5 2.37 2.78
-2 3 -5 1.01 0.73
-2 -3 5 3.28 1.95
2 -3 -5 -0.64 1.22
-2 -3 -5 0.84 1.76
2 3 5 2.65 2.26
2 3 -5 -0.42 1.28
2 3 -5 1.64 2.85
2 3 5 2.29 3.02
-2 -3 -6 260.7 20.98
2 3 6 234.74 15.62
-2 3 -6 255.64 16.23
2 3 6 249.75 21.66
2 3 -6 260.98 22.44
2 3 6 245.69 21.49
2 -3 -6 240.38 21.6
2 -3 6 220.72 19.16
2 -3 -6 244.59 20.82
-2 -3 6 231.97 12.35
2 3 7 742.57 29.43
-2 3 -7 730.35 28.75
2 -3 7 771.07 29.65
-2 -3 -7 779.79 36.69
2 3 -7 775.03 39.29
2 3 7 737.16 36.81
2 -3 7 703.35 34.34
2 -3 -7 699.94 37.69
-2 -3 7 742.94 20.82
2 -3 -7 711.07 35.37
-2 -3 8 1.23 1.25
2 3 8 1.8 2.35
-2 3 -8 -0.01 1.02
2 -3 8 0.4 1.45
2 -3 8 1.5 3.11
2 -3 -8 -2.94 3.82
2 3 8 2.88 2.99
-2 -3 -8 -1.92 1.52
2 3 -8 2.35 4.71
2 -3 -8 0.17 2.42
2 3 9 121.64 15.18
2 -3 -9 137.65 15.6
2 3 9 132.56 14.21
-2 3 -9 123.73 12.8
2 -3 -9 145.63 17.39
2 -3 9 122.08 12.59
-2 -3 -9 148.2 16.93
2 -3 9 129.16 14.98
-2 -3 9 129.26 7.18
2 3 -9 121.23 15.65
2 -3 -10 916.09 40.99
-2 3 -10 979.8 37.4
2 3 10 1033.83 40.76
2 -3 10 957.24 36.22
2 3 -10 1015.74 44.16
-2 -3 -10 987.91 44.25
-2 -3 10 945.82 16.34
2 -3 -10 967.97 45.53
2 3 10 943.09 41.77
2 -3 10 910.21 39.82
-2 3 -11 26.8 6.32
2 3 11 23.95 7.2
2 -3 -11 21.98 6.42
2 -3 11 26.56 6.51
2 -3 11 23.12 6.21
2 -3 -11 26.59 8.66
2 3 11 27.81 7.56
-2 -3 -11 22.25 6.86
2 3 -11 23.45 6.7
2 3 -12 325.59 21.24
2 3 12 311.35 24.23
2 3 -12 328.28 25.17
2 -3 12 296.67 21.44
2 -3 -12 284.38 25.34
-2 -3 -12 293.42 25.17
2 -3 -12 309.93 24.11
2 3 12 270.77 19.01
2 -3 12 278.5 22.04
2 3 12 339.11 26.06
2 -3 13 90.58 12.32
2 3 -13 94.2 13.35
-2 -3 -13 55.15 10.7
2 3 13 84.23 10.32
2 3 13 94.38 14.1
2 3 13 84.3 12.51
-2 3 13 94.23 15.1
2 -3 13 75.49 11.53
2 -3 -13 88.06 12.75
2 3 13 76.78 14.14
2 3 -13 78.19 10.28
2 -3 -13 77.61 14.04
2 3 -14 -0.26 1.64
2 3 14 6.05 3.88
-2 3 -14 2.65 1.02
2 3 14 12.26 6.72
2 -3 14 6.54 3.56
2 -3 -14 8.6 4.38
-2 -3 -14 7.36 3.92
2 3 14 12.55 4.09
2 3 -14 4.83 2.52
2 3 14 1.28 2.12
2 -3 -14 6.09 4.88
-2 3 14 3.45 2.51
2 3 -15 48.43 9.83
2 3 15 41.44 8.53
2 3 -15 40.56 7.18
-2 3 -15 37.28 7.15
2 3 -15 43.46 8.07
2 -3 -15 39.31 8.48
-2 3 15 35.61 9.42
2 -3 15 34.81 7.72
2 3 15 55.4 12.16
2 -3 -15 46.56 10.87
2 3 15 33.19 6.17
-2 -3 -15 39.63 9.65
2 3 15 55.89 12.12
2 3 -16 14.77 6.16
2 3 16 20.61 6.12
2 3 -16 12.29 4.1
2 -3 16 14.36 4.94
2 -3 -16 15.69 5.66
2 3 16 23.16 7.97
2 -3 16 -1.28 0.75
2 -3 -16 12.86 5.37
2 3 -16 14.61 4.18
2 3 16 13.51 5.98
2 3 16 14.26 3.84
-2 3 16 14.55 6.69
-2 3 -16 18.29 4.88
2 3 -17 0.68 1.66
2 3 -17 2.13 1.96
2 -3 17 1.61 1.51
2 3 17 -0.14 1.56
2 -3 -17 -0.86 2.26
2 3 17 1.1 2.7
2 3 17 2.47 1.9
2 -3 17 3.09 3.03
2 3 -17 0.04 1
-2 3 -17 -0.18 1.18
2 3 17 -1.39 4.3
-2 3 17 7.99 6.63
2 -3 -17 1.59 2.79
-2 3 18 15.43 7.13
2 3 -18 15.95 4.42
2 -3 18 9.77 3.63
-2 3 -18 22.83 5.82
2 -3 -18 16.77 5.65
2 3 -18 12.36 4.55
2 3 18 11.7 5.26
2 -3 18 22.17 7.71
2 -3 -18 10.91 6.06
2 3 18 19.84 8.05
2 3 18 13.96 3.89
2 3 18 15.68 7.04
2 3 -18 20.07 5.84
2 3 19 161.65 12.71
2 -3 19 169.32 16.32
2 3 19 223.55 27.17
2 -3 19 178.2 20.72
2 3 -19 162.79 16.61
2 3 -19 168.41 13.1
2 3 19 156.91 15.99
2 -3 -19 189.24 22.51
2 3 19 161.14 22.44
2 -3 -19 180.26 17.32
-2 3 19 182.36 22.83
-2 3 -19 167.52 15.96
2 -3 20 75.06 10.49
2 3 -20 73.37 8.52
2 -3 20 68.95 13.39
2 -3 -20 83.2 11.73
2 3 20 102.61 19.15
2 -3 -20 82.77 15.02
2 3 -20 85.28 11.75
-2 3 20 62.72 13.15
2 3 20 74.97 8.49
2 3 20 68.56 14.84
2 3 20 56.46 9.56
-2 3 21 11.42 5.41
2 3 -21 8.91 3.47
2 3 -21 12.21 3.49
2 3 21 6.16 2.71
2 3 21 12.59 4.74
2 -3 21 10.2 4.89
2 3 21 14.68 8.34
2 -3 -21 6.79 2.98
-2 3 21 13.6 5.44
2 -3 21 8.66 4.23
2 -3 -21 8.38 3.67
2 3 -22 36.44 5.44
2 3 22 30.39 4.88
2 -3 22 22.18 5.34
2 3 -22 28.62 6.32
2 3 22 26.66 6.06
2 -3 22 28.68 9.5
2 3 22 35 12.27
-2 3 22 43.55 11.87
2 -3 -22 26.85 8.2
2 -3 -22 26.55 6.14
-2 3 22 29.65 7.65
2 3 23 13.72 5.39
2 3 23 28.22 10.96
2 3 23 6.77 2.57
2 3 -23 13.81 4.68
-2 3 23 9.35 2.77
2 -3 -23 10.78 4.58
-2 3 -23 10.07 3.29
2 -3 23 12.89 3.74
2 -3 23 12.54 6.97
2 -3 -23 16.54 5.12
2 3 -23 16.91 3.69
-2 3 23 17.9 7.87
2 3 23 9.86 2.8
-2 3 23 14.68 5.62
2 -3 -24 256.43 17.84
2 -3 24 260.75 28.35
2 3 24 335.38 38.16
-2 3 24 281.89 30.47
-2 3 24 275.21 14.19
-2 3 -24 267.53 13.89
2 3 -24 275.51 13.48
2 -3 -24 268.88 28.02
2 -3 24 228.21 15.53
2 3 24 292.57 14.07
2 3 24 275.06 24.59
-2 3 24 280.07 24.56
2 3 25 91.69 20.03
2 -3 -25 69.11 14.49
2 -3 25 95.91 17.78
2 -3 -25 70.45 9.3
-2 3 25 82.54 7.14
-2 3 -25 69.68 6.67
-2 3 25 91.09 14.34
2 3 25 79.9 6.94
2 3 -25 89.63 7.16
2 3 25 84.18 13.98
2 3 26 -1.42 2.69
2 3 -26 2.44 1.5
2 3 26 0.87 1.12
-2 3 26 3.02 3.21
2 3 26 5.19 5.1
2 -3 26 0.51 3.51
-2 3 -26 1.57 1.23
-2 3 26 0.1 0.89
2 -3 26 -1 1.4
2 3 27 6.4 4.21
-2 3 27 8.76 5.24
2 3 27 7.53 7.5
-2 3 27 6.08 1.51
-2 3 -27 4.31 0.96
2 -3 -27 13.88 7.18
2 -3 27 5.38 3.15
2 -3 27 -0.89 2.94
2 3 28 10.69 5.86
-2 3 28 16.41 6.32
2 3 28 4.92 5.07
2 -3 28 9.64 7.76
2 -3 -28 13.19 7.04
2 3 29 43.69 10.62
2 -3 -29 44.12 12.22
-2 3 29 35.47 9.22
2 3 29 50.91 16.24
2 -3 29 41.26 12.29
2 3 30 4.01 6.31
2 -3 30 -4.41 3.95
-2 3 30 8.75 5.13
2 3 30 11.16 5.31
2 3 31 -0.67 2.99
-2 3 31 5.41 2.2
-2 -3 31 11.61 7.13
2 3 31 1.85 6.6
2 -3 31 3.09 4.6
2 3 32 15.31 7.32
-2 3 32 12.01 6.28
-2 -3 32 7.73 5.27
2 3 32 12.54 6.79
2 -3 32 9.61 5.79
2 3 33 5.58 4.44
-2 3 33 5.76 4.34
-2 -3 33 5.47 3.91
2 3 33 -1.85 2.6
2 -3 33 9.47 9.19
2 3 34 3.63 4.76
-2 -3 34 1.94 6.23
2 3 34 -10.2 8.45
2 -3 34 15.48 9.86
-2 3 34 4.09 4.79
2 3 35 6.84 6.08
-2 3 35 0.76 2.31
-2 -3 35 0.32 5.33
2 3 35 7.56 6.67
2 -3 35 3.08 5.19
-2 -3 36 -6.79 6.95
2 -3 36 4.2 6.03
-2 -3 37 -1.78 2.18
-3 -3 0 0.03 0.56
3 3 0 -0.26 0.99
3 3 0 2.54 3
-3 -3 0 0.2 1.73
3 3 -1 196.76 16.11
-3 -3 1 214.79 11.72
3 3 1 204.81 17.1
-3 -3 -1 224.47 17.03
3 3 1 236.81 19
-3 -3 -1 192.83 11.76
3 3 -1 219.28 18.41
-3 -3 -2 353.06 16.36
3 3 -2 367.45 21.27
3 3 2 408.98 28.51
3 3 -2 440.91 26.34
3 3 2 392.88 24.49
-3 -3 -2 403.72 23.55
3 3 2 409.85 25.22
3 3 -2 373.71 27.36
-3 -3 -3 883 27.87
3 3 3 956.77 28.93
-3 3 -3 946.14 32.78
3 3 -3 947.52 38.49
3 3 3 938.1 37.96
3 3 -3 977.52 33.85
3 3 -3 1046.35 45.28
3 3 3 1035.95 45.19
3 3 3 963.84 39.59
-3 -3 -3 945.69 37.09
-3 -3 -4 954.62 30.2
3 3 4 934.28 30.3
-3 3 -4 955.32 33.92
3 3 4 973.54 38.62
-3 -3 -4 1075.72 40.31
3 3 -4 1033.58 32.71
3 3 -4 1013.23 45.03
3 3 4 1034.37 46.01
3 3 -4 1008.09 39.52
3 3 4 916.41 39.6
-3 -3 -5 0.05 1.51
3 3 5 -0.01 1.4
-3 3 -5 2.23 1.43
3 3 -5 0.79 1.9
3 3 5 5.44 3.44
3 3 -5 8.42 5.32
3 3 -5 0.26 1.31
3 3 5 -0.46 1.21
3 3 5 0.54 3.28
3 3 6 94.37 13.3
3 3 6 106.45 11.1
-3 3 -6 108.64 11.86
3 3 -6 115.61 15.41
3 3 -6 108.94 9.62
3 3 6 100.96 14.5
3 3 -6 118.69 13.62
3 3 6 103.18 12.51
3 -3 -6 89.47 13.11
3 3 7 330.74 25.63
3 3 7 368.46 21.48
-3 3 -7 339.76 21.7
3 -3 -7 363.41 27.52
3 3 -7 374.09 16.56
3 3 7 367.97 23.27
3 3 -7 376.42 27.84
3 3 -7 346.37 22.97
3 3 7 351.35 27.15
3 3 8 65.88 9.76
-3 3 -8 69.94 10
3 -3 8 61.41 9.28
3 3 -8 75.85 12.47
3 3 8 82.62 13.21
3 3 -8 75.4 10.64
3 -3 -8 68.44 12.5
3 3 -8 77.1 6.72
3 3 8 69.61 10.06
3 -3 9 23.28 6.47
-3 3 -9 29.69 6.85
3 3 9 23.43 5.49
3 3 9 23.74 7.24
3 3 -9 28.29 7.98
3 3 9 22.15 5.94
3 -3 -9 21.9 7.37
3 3 -9 29.34 6.6
3 3 10 161.3 18.96
-3 3 -10 164.85 16.51
3 3 10 157.3 16.01
3 -3 10 167.93 16.42
3 3 -10 160.5 15
3 3 10 146.23 14.06
3 -3 -10 156.28 19.19
3 3 -10 170.59 19.01
-3 3 -11 21.83 6.31
3 3 -11 25.01 7.44
3 3 11 32.62 7.4
3 -3 11 29.2 6.84
3 3 -11 26.05 6.04
3 3 11 25.56 7.67
3 -3 -11 15.12 5.8
3 3 11 21.4 5.35
-3 3 -12 40.63 8.65
3 3 12 33.04 6.4
3 3 12 37.37 8.82
3 3 -12 32.41 6.91
3 -3 12 34.38 7.75
3 -3 -12 42.99 9.45
3 3 12 36.68 9.17
3 -3 -12 33.92 9.29
3 3 -12 41.72 9.32
3 -3 13 205.09 18.99
3 -3 -13 239.1 24.73
-3 3 -13 245.16 21.82
3 3 13 240.36 22.43
3 3 13 253.07 23.03
3 3 13 261.36 18.18
3 3 -13 249.39 18.27
3 3 -13 277.5 24.68
3 -3 -13 238.23 21.33
3 3 13 257.23 25.6
-3 3 -13 252.22 17.11
3 3 14 56.98 11.34
-3 3 -14 64.55 11.53
3 -3 14 54.29 9.94
3 -3 -14 57.29 10.48
-3 3 -14 49.97 7.98
3 3 14 63.57 11.36
3 3 14 49.98 11.74
3 -3 -14 41.37 9.8
3 3 -14 51.98 8.19
3 3 -14 50.65 10.13
3 3 14 44.95 7.62
-3 3 -15 21.45 5.25
3 3 -15 27.25 6.17
3 3 15 40.21 9.99
3 -3 15 41.6 8.68
3 -3 -15 25.22 7.32
3 3 15 26.23 5.58
3 -3 15 28.71 8.36
3 3 15 36.87 8.92
3 3 -15 29.91 6.42
3 -3 -15 25.71 8.93
3 3 15 18.18 7.37
3 3 -15 39.65 9.47
3 3 -16 35.36 7.38
3 -3 -16 33.53 9.41
3 3 16 28.23 8.68
3 -3 16 32.73 7.68
3 -3 -16 30.3 7.69
3 -3 16 34.27 8.52
-3 3 -16 29.29 5.94
3 3 16 37.6 10.22
3 3 -16 30.71 5.96
3 3 -16 30.15 7.97
3 3 16 30.84 5.96
3 3 16 47.93 10.1
-3 3 -17 56.04 8.58
3 3 -17 60.23 9.9
3 3 -17 60.27 8.49
3 3 17 58.15 13.1
3 3 17 64.42 13.35
3 -3 17 43.68 8.71
3 -3 -17 50.34 9.74
3 -3 17 62.88 12.03
3 3 17 44.04 7.08
3 -3 -17 59.73 12.96
3 3 -17 57.63 11.19
3 3 17 62.99 11.24
3 3 18 37.77 11.68
-3 3 -18 13.66 4.61
3 3 -18 15.41 5.31
3 -3 18 41.3 8.96
3 -3 -18 42.72 9.49
3 3 -18 32.32 6.51
3 3 18 23.79 5.58
3 -3 18 34.32 10.17
3 3 18 26.86 9.16
3 -3 -18 43.64 12.27
3 3 18 61.19 11.34
3 3 -18 66.4 12.54
3 3 19 71.78 12.04
3 -3 19 75.74 11.47
3 -3 -19 69.53 11.18
3 3 19 74.01 15.84
3 -3 -19 83.47 15.31
3 -3 19 70.52 13.26
3 3 -19 77.82 12.96
-3 3 -19 73.83 10.51
3 3 19 79.94 9.34
3 3 -19 75.12 9.31
3 3 -20 -0.21 1.08
3 3 -20 3.73 2.24
3 3 20 3.07 1.81
3 -3 20 4.14 2.97
3 -3 -20 0.21 2.44
3 3 20 14.73 7.85
3 -3 20 2.79 1.81
3 3 20 6.43 3.12
-3 3 20 6.46 3.84
3 -3 -20 9.1 4.3
3 3 -21 20.05 6.52
3 3 21 11.96 5.25
3 -3 21 15.7 5.1
3 -3 -21 13.85 4.74
3 3 21 13.54 6.71
3 -3 21 4.48 3.77
-3 3 -21 10.51 3.61
3 -3 -21 15.64 6.76
3 3 -21 20.93 4.84
3 3 21 15.98 4.14
-3 3 21 18.31 4.58
-3 3 21 16.54 6.08
3 -3 22 66.82 10.37
3 -3 -22 54.6 9.48
3 3 -22 72.43 11.24
3 3 22 41.98 8.83
3 3 22 58.99 15
3 3 22 77.78 8.48
3 -3 22 76.9 15.1
-3 3 22 63.37 8.1
-3 3 -22 59.96 8.09
3 -3 -22 38.27 10.74
3 3 -22 57.26 7.54
-3 3 22 58.94 10.66
3 3 23 204.31 28.68
3 -3 -23 161.99 16.62
-3 3 23 183.92 13.31
-3 3 -23 171.39 12.69
3 -3 -23 176.93 22.62
3 3 23 173.99 12.39
3 3 -23 165.4 17.14
3 3 23 160.11 16.02
3 3 -23 181.71 12.45
3 -3 23 152.68 15.25
3 3 23 178.25 19.54
-3 3 23 194.42 19.71
3 -3 23 168.11 22.86
-3 3 24 5.81 4.35
3 -3 -24 6.93 4.51
3 3 -24 0.51 0.99
3 3 24 2.55 1.61
3 3 24 2.51 2.5
3 3 -24 2.8 1.37
3 3 24 2.36 2.07
3 -3 24 5.37 5.68
3 3 24 2.22 3.2
-3 3 24 5.22 2.09
-3 3 -24 1.76 1.83
3 -3 -24 3.09 3.24
3 -3 24 5.87 2.87
-3 3 25 4.72 4.1
-3 3 25 9.72 3.01
-3 3 -25 5.07 2.18
3 3 25 9.07 2.49
3 3 -25 1.59 2.31
3 3 25 2.43 4.37
3 -3 25 3.57 3.65
3 3 25 5 3.19
3 3 -25 2.62 1.05
3 3 25 6.48 4.78
3 -3 -25 7.69 3.92
3 -3 25 5.25 2.88
3 -3 -25 10.24 3.98
-3 3 26 25.18 7.64
3 3 -26 35.54 5.07
-3 3 26 24.5 4.17
-3 3 -26 30.85 4.89
3 3 26 37.2 13.83
3 3 -26 25.08 5.75
3 3 26 26.56 5.53
3 -3 26 29.25 10.38
3 3 26 31.6 8.68
3 -3 -26 35.71 10.72
3 -3 -26 33.83 6.83
3 3 27 60.73 12.08
-3 3 27 78.36 13.81
3 3 27 66.61 17.9
3 -3 27 61.84 14.99
-3 3 -27 65.03 6.16
3 -3 -27 81.45 16.12
-3 3 27 64.64 6.12
3 3 28 33.22 9.06
-3 3 28 17.5 6.45
3 3 28 16.34 8.15
3 -3 28 26.07 10.04
3 -3 -28 22.44 9.08
3 3 29 21.56 7.53
3 3 29 16.18 8.19
3 -3 29 31.76 11.6
3 -3 -29 20.33 9.02
-3 3 29 21.39 7.84
3 3 30 11.13 5.69
-3 3 30 9.24 5.12
3 -3 -30 14.14 7.33
3 3 30 5.67 6.24
3 -3 30 18.61 9.64
-3 3 31 3.96 3.22
3 3 31 -5.35 2.96
3 -3 31 0.47 3.99
3 -3 -31 -0.64 2.58
3 3 31 2.51 3.33
3 3 32 4.04 3.26
-3 3 32 4.48 3.1
3 -3 32 3.85 4.36
3 3 33 2.93 4.21
-3 3 33 -1.94 3.35
3 3 33 0.29 3
3 -3 33 4.26 6.32
3 3 34 12.32 6.44
-3 3 34 7.33 5.96
3 3 34 -0.17 4.64
3 -3 34 12.33 7.92
-3 -3 35 -5.07 4.97
3 3 35 9.85 6.41
-3 3 35 11.99 7.65
3 -3 35 11.43 9.43
-3 -3 36 5.44 6.67
3 -3 36 2.11 3.74
-3 -3 37 1.2 5.07
-4 -3 0 48.25 7
4 3 0 45.77 8.21
4 3 0 47.74 8
-4 -3 -1 57.78 7.52
4 3 1 66.05 9.93
-4 -3 1 65.82 7.92
4 3 -1 69.4 10.16
4 3 1 62.17 9.54
4 3 -1 46.41 7.69
4 3 -2 36.43 6.66
4 3 2 53 9.08
4 3 -2 50.28 8.84
-4 -3 -2 50.3 7.32
4 3 2 38.76 7.5
4 3 3 1063.59 40.3
4 3 -3 1112.16 41.14
4 3 3 1003.28 39.86
4 3 -3 1074.42 35.16
-4 -3 -3 1131.87 35.54
-4 -3 -4 857.01 31.95
-4 3 -4 907.48 36.7
4 3 4 891.93 32.52
4 3 4 811.58 35.18
4 3 -4 843.15 35.93
4 3 4 785.76 36.16
4 3 -4 811.42 29.65
-4 -3 -5 241.66 17.52
-4 3 -5 226.28 18.42
4 3 5 242.75 19.05
4 3 -5 255.72 19.82
4 3 5 229.86 20.42
4 3 -5 229.84 15.28
4 3 5 230.28 17.32
-4 -3 -6 397.5 23.63
-4 3 -6 415.13 25.54
4 3 6 420.73 23.94
4 3 6 397.47 24.3
4 3 -6 419.89 25.13
4 3 -6 410.88 19.88
-4 -3 -7 321.01 21.73
-4 3 -7 332.81 23.3
4 3 -7 316.35 16.44
4 3 7 344.78 22.41
4 3 7 335.69 22.19
4 3 -7 316.1 21.7
-4 -3 -8 68.9 10.4
-4 3 -8 70.45 10.97
4 3 8 56.16 9.18
4 3 -8 65.08 9.8
4 3 8 58.99 9.37
4 3 -8 69.69 7.2
4 3 9 47.11 8.27
-4 3 -9 42.1 8.66
4 3 9 46.04 8.79
4 3 -9 56.99 6
4 3 9 44.58 10.37
4 3 -9 52.6 8.84
4 -3 -9 45.28 9.8
-4 3 -10 716.3 36.43
4 3 10 786.37 37.5
4 3 10 798.18 33.34
4 3 -10 840.15 34.72
4 3 10 799.8 42.34
4 3 -10 812.19 17.41
4 -3 -10 790.6 43.5
4 3 11 60.56 9.4
-4 3 -11 47.91 9.47
4 -3 -11 44.46 11.1
4 3 11 47.96 9.72
4 3 -11 53.64 8.83
4 3 11 35.85 9.15
4 3 -12 192.12 16.68
4 3 12 170.2 15.32
4 3 12 171.52 18.58
4 3 12 178.44 20.43
4 -3 -12 160.1 20.58
-4 3 -12 159.3 17.62
4 3 12 103.13 15.53
-4 3 -12 150.38 12.73
4 3 13 264.18 19.18
-4 3 -13 234.4 22.1
4 3 13 277.24 24.81
4 -3 13 231.95 22.51
4 3 13 263.86 25.78
4 -3 -13 255.95 25.43
4 3 13 272.07 25.07
4 3 -13 267.01 19.51
-4 3 -13 254.9 16.95
4 3 -14 113.34 12.64
4 3 14 116.21 12.56
4 3 14 108.34 15.74
4 -3 14 97.24 14.54
-4 3 -14 81.05 13.32
4 -3 -14 109.24 16.82
4 3 14 95.56 15.17
4 3 14 88.26 15.39
-4 3 -14 105.56 11.16
4 -3 -15 76.13 14.97
-4 3 -15 74.91 12.98
4 3 15 79.31 14.02
4 -3 15 78.46 13.62
4 3 15 78.97 13.6
4 3 15 72.57 13.71
4 3 15 74.47 10.04
-4 3 -15 65.86 9.01
4 3 -15 76.67 10.71
4 3 -15 82.75 10.61
-4 3 -16 1.76 1.46
4 3 -16 2.12 0.73
4 3 -16 1.42 1.71
4 3 16 0.98 1.13
-4 3 -16 0.23 2.02
4 3 16 2.81 4.09
4 3 16 8.53 4.5
4 -3 16 -0.93 2.24
4 -3 -16 6.61 3.24
4 3 16 3.59 3.99
4 3 17 6.55 2.91
-4 3 -17 8.3 3.6
4 3 -17 0.52 0.98
4 3 17 11.61 6.53
4 -3 17 5.06 3.4
4 -3 -17 1.44 1.76
4 -3 17 1.85 1.71
4 -3 -17 6.28 3.68
4 3 -17 5.24 2.85
4 3 17 -1.28 2.74
-4 3 -18 34.5 6.81
4 3 18 60.88 13.26
4 -3 18 40.24 8.81
4 -3 -18 44.88 9.44
4 -3 18 42.69 11.04
-4 3 18 44.27 7.66
4 3 18 38.79 9.58
4 -3 -18 49.61 12.79
4 3 -18 54.83 8.19
4 3 18 44.13 7.11
4 3 19 102.32 18.08
4 -3 19 87.37 12.47
4 -3 -19 61.1 11.1
4 -3 19 56.01 12.72
-4 3 19 75.63 9.74
4 3 -19 83.51 9.81
4 -3 -19 94.09 16.32
4 3 19 74.51 9.27
4 3 19 68.55 12.79
-4 3 19 83.57 11.99
-4 3 -19 73.88 10.55
-4 3 20 19.38 5.08
-4 3 -20 28.12 6.74
4 3 20 27.71 10.63
4 -3 20 20 5.97
4 -3 -20 17.28 5.4
4 -3 20 23.57 8.75
4 3 -20 25.6 5.58
4 3 20 20.41 4.95
4 -3 -20 19.27 7.97
4 3 20 20.34 6.96
-4 3 20 26.85 7.21
4 -3 -21 260.62 22.47
4 3 21 349.82 35.32
4 -3 21 318.86 31.1
-4 3 21 347.09 20.47
4 -3 -21 300.29 29.87
4 3 21 299.93 18.18
4 3 -21 333.74 19.66
4 3 21 290.3 25.19
4 -3 21 277.7 22.29
-4 3 21 333.94 24.7
-4 3 -22 14.29 4.25
4 -3 22 12.09 4.56
4 -3 -22 11.92 5.52
4 3 22 23.14 10.39
4 -3 22 8.42 5.58
4 3 -22 10.25 3.46
4 3 22 12.3 3.41
-4 3 22 10.05 5.11
4 -3 -22 12.91 7.46
-4 3 22 14.68 4.14
4 3 22 6.11 4.47
4 3 -22 16.38 6.95
4 3 22 9.32 5.21
-4 3 -23 40.97 6.88
4 3 23 45.1 9.78
4 3 23 27.47 10.96
4 3 -23 52.86 7.58
4 -3 23 31.58 7.75
4 -3 -23 44.3 9.5
4 3 23 47.39 7.27
4 -3 23 46.25 12.83
4 -3 -23 41.06 11.06
-4 3 23 46.58 9.5
4 3 -23 40.65 9.3
-4 3 23 45.21 7.06
4 3 23 43.16 9.43
4 3 -24 63.46 11.25
4 3 24 62.22 10.87
4 -3 24 60.16 10.14
4 -3 -24 60.04 10.53
-4 3 24 79.78 13.06
4 3 24 53.71 7.42
4 3 24 74.25 17.29
4 -3 24 71.96 15.62
-4 3 24 58.15 8.03
4 -3 -24 54.48 12.78
-4 3 -24 59.23 7.98
4 3 -24 56.34 7.6
4 3 24 71.53 12.5
4 3 25 1.76 1.91
-4 3 25 -0.19 1.9
4 3 -25 3.02 0.78
4 3 25 6.27 3.32
4 -3 25 6.72 3.02
4 3 25 8.03 3.45
4 -3 -25 -4.31 3.67
-4 3 25 3.92 2.45
-4 3 -25 4.69 2.56
4 3 25 2.38 2.53
4 -3 -25 4.11 4.41
4 -3 25 1.25 3.66
4 3 -25 0.54 2.03
4 3 26 5.95 3.54
-4 3 26 5.46 3.09
4 -3 -26 0.23 1.95
4 3 -26 6.09 4.15
4 3 26 4.4 2.72
-4 3 26 5.28 2.51
-4 3 -26 7.34 2.72
4 3 26 9.32 6.53
4 -3 26 0.73 2.01
-4 3 27 52 11.06
4 3 -27 41.27 7.77
4 3 27 31.74 6.44
4 3 27 80.74 20.04
4 -3 27 51.73 14.77
-4 3 27 40.35 5.74
4 -3 -27 43.7 11.83
4 3 27 43.03 10.18
-4 3 -27 51.89 6.58
4 3 28 3.82 2.98
-4 3 28 2.07 1.64
4 3 28 -6.69 8.46
4 -3 28 5.55 6.17
4 -3 -28 12.75 7.05
4 3 29 -1.97 3.26
-4 3 29 2.28 3.22
4 -3 -29 5.22 5.42
4 3 29 -1.74 5.81
4 -3 29 2.62 1.68
4 3 30 5.51 3.44
-4 3 30 3.81 3.2
4 -3 30 -0.47 2.21
4 3 30 5.42 5.48
4 -3 -30 11.82 6.41
4 3 31 0.4 1.41
-4 3 31 -0.91 2.68
4 3 31 -2.14 5.92
4 -3 31 2.84 5.01
4 -3 -31 -8.13 5.46
4 -3 -32 -6.73 5.87
4 3 32 -2.14 2.61
-4 3 32 2.78 4.35
4 3 32 12.53 6.85
4 -3 32 9.68 6.9
4 3 33 -4.93 4.82
-4 3 33 -3.28 5.01
4 3 33 -6.93 5.68
4 -3 33 9.89 6.41
4 3 34 -0.73 1.79
-4 3 34 16.01 7.48
4 3 34 1.82 7.23
4 -3 34 3.24 4.35
4 3 35 3.96 4.45
4 -3 35 5.8 3.84
5 3 0 1.29 2.46
-5 -3 0 -0.47 0.81
5 3 0 0.31 1.16
5 3 -1 2.61 2.24
5 3 1 3.53 2.34
5 3 -1 4.72 2.52
-5 -3 -1 2.14 2.13
-5 -3 1 5.42 2.55
5 3 1 3.62 2.72
5 3 2 8.66 4.25
-5 -3 -2 14.59 4.81
5 3 -2 10.46 3.55
5 3 -2 14.43 5.18
5 3 2 17.81 5.97
-5 -3 -3 0.14 1.2
5 3 -3 1.89 2.71
5 3 3 2.31 2.59
5 3 -3 -0.28 0.82
5 3 3 0.34 0.99
-5 -3 -4 35.68 7.18
5 3 -4 33.2 7.35
5 3 4 29.02 7.18
-5 3 -4 40.42 8.54
5 3 -4 30.97 5.9
5 3 -5 106.85 13.28
5 3 5 115.54 13.67
-5 -3 -5 101.1 12.3
-5 3 -5 85.82 12.91
5 3 -5 73.31 8.81
5 3 -6 207.56 14.26
5 3 -6 261.05 20.86
5 3 6 238.23 19.75
-5 -3 -6 210.52 18.48
-5 3 -6 220.71 20.1
5 3 6 219.33 18.86
5 3 7 78.36 11.23
-5 -3 -7 70.12 10.72
-5 3 -7 70.75 11.31
5 3 -7 69.07 8.09
5 3 -7 76.78 11.37
5 3 7 82.09 12.55
5 3 7 62.47 10.54
-5 -3 -8 -2.05 3.26
5 3 8 0.54 1.04
5 3 -8 2.25 0.95
-5 3 -8 0.24 2.37
5 3 8 1.58 1.53
5 3 8 1.4 2.21
5 3 -8 0.55 0.86
-5 -3 -9 3.02 3.28
5 3 -9 7.23 3.05
5 3 9 3.41 2.03
-5 3 -9 1.53 3.13
5 3 9 2.21 2.47
5 3 -9 3.4 2.02
5 3 9 6.38 3.1
-5 -3 -10 19.53 5.87
5 3 10 23.32 6.08
5 3 -10 25.29 6.23
-5 3 -10 24.61 6.73
5 3 -10 22.43 4.06
5 3 10 25.22 7.24
5 3 10 21.7 6.93
-5 3 -11 35.54 5.89
5 3 11 52.43 8.78
5 3 -11 52 8.81
-5 -3 -11 46.54 9.99
-5 3 -11 44.3 9.55
5 3 11 50.65 10.18
5 3 -11 54.44 5.22
5 3 11 61.39 11.98
5 -3 -11 51.93 11.51
-5 3 -12 35.75 6.04
5 3 -12 30.87 6.8
5 3 12 33.97 6.84
-5 3 -12 21.14 6.4
5 3 12 36.39 10.19
5 3 12 37.18 9.26
5 -3 -12 23.15 7.87
5 3 -13 40.53 8.08
5 3 13 41.7 7.55
-5 3 -13 47.15 7.02
5 3 13 40.66 10.51
-5 3 -13 46.13 10.66
5 3 13 44.91 10.21
5 -3 13 37.15 10.12
5 -3 -13 32.54 9.55
5 3 -14 36.55 7.15
-5 3 -14 39.01 6.56
5 3 -14 42.38 7.8
-5 3 14 42.81 8.3
-5 3 -14 29.15 8.3
5 3 14 24.75 7.63
5 -3 14 26.97 8.56
5 3 14 29.67 8.88
5 3 14 42.35 10.21
5 -3 -14 46.45 12.01
-5 3 -14 -1.42 2.87
5 3 14 32.97 6.66
5 3 -15 -0.3 1.41
-5 3 -15 0.02 1.4
-5 3 -15 0.18 2.41
5 -3 -15 6.8 4.25
5 3 15 1.26 2.5
5 -3 15 5.84 4.51
-5 3 15 1.03 2.29
-5 3 -15 0.84 0.9
5 3 15 -0.39 1.59
5 3 -15 -1.01 1.06
5 3 -15 -1.02 1.76
5 3 15 -1.06 1.17
-5 3 -16 0.61 1.56
5 3 -16 -2.92 2.96
5 -3 -16 0.84 3.23
-5 3 -16 -0.75 1.61
5 3 16 -0.67 2.43
5 -3 16 0.75 1.38
5 3 16 -0.67 1.81
-5 3 16 0.52 2.3
-5 3 -16 1.84 3.12
5 3 -16 -1.13 1.69
5 3 16 0.02 1.49
5 3 -16 1.07 1.86
-5 3 -17 4.13 2.88
5 3 17 1.88 0.96
5 -3 -17 2.3 3.66
5 3 17 5.01 2.24
5 -3 17 8.16 3.46
5 3 -17 3.84 2.68
-5 3 17 3.13 2.28
5 3 -17 1.84 1.85
-5 3 17 6.11 2.54
-5 3 -17 2.08 2.17
5 3 -17 -0.52 1.15
5 3 17 2.44 4.12
-5 3 -18 1.26 1.63
5 3 -18 -0.32 2.11
5 3 18 -0.69 1.52
5 3 18 -0.42 1.87
5 3 -18 -0.55 0.85
5 -3 18 -0.17 2.58
5 3 18 2.02 2.47
-5 3 18 3.45 3.37
5 -3 -18 8.33 5.4
-5 3 -18 0.82 1.8
-5 3 18 0.66 1.17
-5 3 -19 15.14 4.87
5 3 -19 15.52 4.62
5 3 19 8.88 4.03
5 -3 19 12.93 6.58
5 -3 -19 21.73 7.81
5 3 19 21.26 8.11
-5 3 -19 -1.15 1.76
5 3 19 21.44 5.37
5 3 -19 -0.83 2.92
-5 3 19 15.8 4.72
-5 3 19 11.99 4.2
-5 3 20 5.67 3.74
-5 3 -20 6.72 3.99
5 3 -20 0.64 2.32
5 -3 -20 9.49 4.89
5 3 20 11.2 4.77
5 3 -20 7.9 3.11
5 3 20 12.55 4.14
5 -3 20 6.04 4.85
5 3 20 9.15 4.35
-5 3 20 7.27 3.36
-5 3 -20 1.08 1.08
-5 3 21 37.74 8.43
5 3 -21 46.09 7.84
5 3 21 45.76 12.76
5 3 21 45.9 7.77
5 -3 21 30.47 7.62
5 -3 -21 36.76 8.9
5 -3 21 34.78 10.44
5 3 21 38.13 10.25
5 -3 -21 40.94 10.81
-5 3 21 36.69 6.85
-5 3 22 -6.14 4.98
-5 3 22 1.18 2.33
5 3 -22 1.82 1.27
5 3 22 -2.63 2.65
5 3 22 -6.63 7.19
5 -3 22 1.02 2.94
5 -3 -22 -3.55 4.13
5 -3 22 3.3 3.35
5 -3 -22 0.3 3.07
5 3 22 -1.75 2.19
5 3 22 -0.07 2.01
-5 3 23 10.87 4.08
5 3 -23 16.08 4.62
5 3 23 13.89 4.14
5 -3 23 13.36 4.84
5 -3 -23 11 5.42
5 3 23 20.3 8.57
5 -3 23 16.13 8.01
5 -3 -23 23.44 8.19
5 3 23 13.46 5.37
-5 3 23 13.68 5.23
5 3 23 21.92 7.09
5 3 24 5.01 3.87
-5 3 24 -3.85 3.06
5 3 -24 1.41 2.04
5 3 24 0.29 1.57
-5 3 24 0.79 1.37
5 -3 24 -0.44 2.1
5 -3 -24 0.6 1.12
5 -3 -24 -0.73 2.43
5 3 24 8.81 6.77
5 -3 24 2.29 3.43
5 3 24 5.81 3.35
5 3 25 5.03 3.58
5 3 -25 6.88 3.19
5 -3 -25 4.09 3.09
-5 3 25 5.75 2.52
5 3 25 1.07 4.4
5 -3 25 4.97 3.9
5 -3 -25 7.56 4.93
5 3 25 3.85 3.75
-5 3 25 2.77 3.21
5 3 26 2.16 3.39
5 3 26 4.51 4.15
-5 3 26 -0.92 1.27
5 -3 -26 1.9 2.88
5 3 26 2.01 5.81
-5 3 26 -1.24 1.4
5 -3 26 2.3 5.6
5 3 27 11.72 4.61
5 -3 -27 8.93 5.2
5 3 27 19.45 10.15
5 -3 27 -0.39 3.63
-5 3 27 17.57 6.34
5 3 28 -0.81 2.51
5 -3 -28 -0.02 4.64
-5 3 28 -1.43 3.3
5 3 28 -3.03 5.54
5 -3 28 2.65 4.78
5 3 29 0.77 3.41
-5 3 29 -2.88 3.13
5 -3 -29 4.43 2.65
5 3 30 -0.72 1.87
-5 3 30 11.04 5.26
5 3 30 6.01 9.81
5 -3 30 -3.92 4.44
5 -3 -30 2.32 1.93
5 3 31 1.34 3.38
-5 3 31 -3.16 1.74
5 3 31 13.38 9.88
5 -3 -31 13.35 6.6
5 -3 31 -10.41 8.07
5 3 32 7.54 4.8
5 3 32 -2.89 8.3
5 -3 32 3.26 4.38
-5 3 32 2.77 4.23
5 -3 -32 6.2 5.26
5 3 33 2.02 3.2
-5 3 33 4.57 4.58
5 3 33 3.93 4.19
5 -3 33 2.44 6.16
5 3 34 2.14 4.35
-5 3 34 4.11 5.03
5 -3 34 3.17 4.25
5 3 35 9.65 5.75
-6 -3 0 95.91 12.38
6 3 0 90.09 11.58
6 3 0 87.83 12.28
6 3 1 8.78 4.18
6 3 -1 8.83 3.78
-6 -3 -1 5.51 2.97
-6 -3 1 4.01 2.48
-6 -3 1 8.56 5.94
6 3 -1 7.76 4
-6 -3 -2 46.86 10.65
-6 -3 2 41.4 9.62
6 3 -2 36.12 7.74
6 3 2 39.68 7.96
-6 -3 -2 37.77 7.82
6 3 -2 33.56 6.67
6 3 -3 6.31 3.66
6 3 3 10.44 4.05
-6 -3 -3 4.89 3.04
-6 -3 -3 9.24 4.07
-6 -3 3 9.59 4.86
6 3 -3 9.56 3.51
-6 -3 -4 169.59 17.13
6 3 -4 155.35 13.67
-6 -3 -4 207.41 22.61
-6 3 -4 184.5 19.39
-6 -3 4 172.45 20.33
6 3 -4 193.46 18.38
6 3 4 191.67 17.87
-6 -3 5 14.93 6.74
6 3 -5 6.63 3
6 3 5 10.28 4.21
-6 3 -5 10.29 4.04
6 3 5 6.33 3.56
-6 -3 -5 10.23 4.11
6 3 -5 8.11 3.13
-6 -3 -5 9.45 6.01
-6 -3 -6 120.16 14.92
-6 3 -6 117.37 15.78
-6 -3 -6 148.19 18.82
-6 3 -6 131.49 15.95
6 3 -6 95.16 10.07
6 3 -6 107.01 13.54
6 3 6 115.79 13.93
6 3 6 85.52 12.86
6 3 7 55.19 9.37
-6 -3 -7 62.54 10.99
-6 3 7 58.46 10.59
-6 3 -7 89.36 12.95
-6 3 -7 54.02 11.05
6 3 -7 53.09 7.18
6 3 7 56.23 10.84
6 3 -7 77.12 11.37
-6 -3 -8 181.45 19.16
-6 3 -8 167.87 19.1
6 3 8 165.68 18.4
-6 3 8 190 19.11
-6 3 -8 201.67 19.63
6 3 8 153.92 18.08
6 3 -8 136.78 11.33
6 3 8 185.97 17.34
6 3 -8 173.14 17.05
-6 3 -9 135.3 16.98
-6 -3 -9 138.33 16.8
6 3 9 144.61 17.73
6 3 -9 124.52 10.47
-6 3 9 178.82 17.99
-6 3 -9 165.94 17.91
6 3 9 119.8 16.37
6 3 9 151.54 15.59
6 3 -9 154.04 15.9
-6 3 -9 121.95 10.15
-6 3 -10 1.69 1.43
6 3 -10 0.39 0.9
-6 3 10 1.53 2.37
-6 3 -10 1.89 1.97
6 3 10 0.67 2.87
6 3 10 0.35 2.48
-6 3 -10 3.4 3.11
6 3 -10 -1 1.38
6 3 10 1.15 2.15
-6 3 -11 4.98 1.63
6 3 11 7.55 4.81
-6 -3 -11 4.26 2.25
-6 3 -11 5.04 3.25
6 3 11 11.59 5.11
-6 3 11 8.9 4.66
-6 3 -11 3.08 3.06
6 3 -11 5.2 2.63
6 3 11 6.09 3.75
6 3 -11 1.89 0.9
-6 3 -12 8.47 2.97
-6 -3 -12 6.53 3.37
6 3 12 9.42 3.82
-6 3 -12 5.23 3.55
6 3 12 7.29 4.14
-6 3 -12 14.53 5.72
6 3 -12 9.63 2.73
6 3 12 0.5 1.73
6 3 -12 13.6 4.63
-6 3 12 7.81 3.74
6 -3 -12 16.55 7.24
6 3 13 160.01 15.91
-6 -3 -13 153.69 19.58
-6 3 -13 172.47 20.55
6 3 13 143.39 19.12
6 -3 -13 145.54 20.58
-6 3 13 153.51 16.32
-6 3 -13 158.49 17.13
6 3 -13 157.89 15.97
6 3 -13 159.03 8.28
-6 3 -13 158.83 12.7
6 3 -13 151.43 14.49
-6 3 -14 1.83 2.14
6 3 -14 -1.38 2.16
-6 3 -14 0.31 2.25
6 3 -14 -3.11 3.31
6 3 14 -0.97 2.28
-6 3 14 0.37 1.28
6 3 14 1.41 1.95
-6 3 14 0.9 2.03
-6 3 -14 2.52 2.52
6 -3 -14 -0.44 3.49
-6 3 -15 45.89 7.33
6 3 -15 46.3 8.41
6 3 15 45.87 11.19
-6 3 15 45.19 8.97
6 -3 -15 41.41 11.56
6 3 15 44.32 8.2
6 3 -15 47.22 8.63
-6 3 -15 62.67 10.66
6 -3 15 39.25 10.86
-6 3 15 38.62 7.22
-6 3 -16 27.21 5.89
6 3 -16 24.51 5.95
6 3 16 29.98 9.9
6 3 16 24.37 6.21
6 -3 16 30.68 9.94
6 3 -16 13.46 4.68
-6 3 16 28.94 7.24
-6 3 -16 24.71 6.62
6 -3 -16 18.41 7.9
-6 3 16 19.04 5.42
-6 3 17 4.21 2.55
-6 3 -17 6.89 2.37
6 3 17 8.33 4.69
6 3 -17 5.92 3.56
6 3 17 9.03 3.85
6 -3 17 10.34 4.62
6 -3 -17 13.64 7.14
-6 3 17 6.61 3.85
-6 3 -17 6.88 3.58
-6 3 18 0.7 1.17
-6 3 -18 6.66 3.12
6 -3 18 -2.73 2.61
6 3 -18 -0.13 1.86
6 3 18 3.38 1.38
6 3 18 0.55 3.84
6 3 18 0.84 3.28
6 -3 -18 4.02 4.09
-6 3 18 0.54 1.71
-6 3 -18 -1.1 2.26
-6 3 19 18.49 5.9
-6 3 19 20.34 6.35
6 3 -19 13.77 4.79
6 3 19 21.84 5.91
-6 3 -19 20.57 5.93
6 3 19 12.05 4.71
6 3 -19 14.47 5.91
6 -3 -19 16.03 7.38
6 -3 19 26.2 9.5
-6 3 -19 11.84 4.18
6 3 19 14.54 7.49
-6 3 -20 8.19 3.84
-6 3 20 8.37 3.59
-6 3 20 11.56 4.76
-6 3 -20 15.56 5.55
6 3 -20 7.67 3.56
6 3 20 10.97 4.55
6 3 20 8.45 6.2
6 -3 20 10.65 6.18
6 3 20 7 3.98
6 -3 -20 13.13 7.49
6 3 -20 17.77 7.5
-6 3 21 30.44 7.7
-6 3 21 33.66 7.01
-6 3 -21 29.69 6.89
6 3 21 26.84 7.28
6 -3 21 10.12 5.75
6 3 -21 23.53 6.1
6 3 21 25.32 6.31
6 3 21 14.46 5.44
6 3 21 25.68 9.04
6 3 -21 28.77 10.09
6 -3 -21 21.67 8.62
-6 3 22 -2.68 2.17
-6 3 22 0.26 2.16
6 3 -22 1.41 1.52
-6 3 -22 1.15 1.72
6 3 22 1.69 3
6 -3 -22 2.32 3.23
6 3 22 2.76 2.06
6 3 22 0.12 2.68
6 -3 22 8.27 6.08
6 3 -22 8.3 5.67
6 3 22 5.51 5.37
-6 3 23 34.49 8.41
6 3 -23 24.25 6.29
6 3 23 48.66 8.34
-6 3 23 40.27 7.67
-6 3 -23 42.64 7.81
6 3 23 29.57 9.42
6 3 23 45.6 13.33
6 -3 23 42.32 12.88
6 -3 -23 50.36 12.82
6 3 -23 38.32 10.71
6 3 23 49.55 10.21
6 3 -24 4.15 3.01
-6 3 24 3.65 3.05
-6 3 24 5 2.89
-6 3 -24 10.8 4.7
6 3 24 7.83 4.5
6 3 24 11.42 6.85
6 -3 -24 5.18 4.26
6 -3 24 3.12 3.17
6 -3 -24 13.96 8.28
6 3 -24 9.99 6.69
6 3 24 9.06 5.77
6 3 25 17.4 6.67
-6 3 25 20.76 6.72
-6 3 25 11.37 4.34
-6 3 -25 18.19 5.08
6 3 25 4.08 4.41
6 -3 25 6.46 4.72
6 -3 -25 6.27 3.81
6 3 -25 8.95 5.51
6 3 25 7.48 4.06
-6 3 26 25 7.88
6 3 26 31.77 8.25
6 -3 -26 42.1 11.14
6 3 26 37.81 13.77
-6 3 26 31.63 6.7
6 -3 26 38.11 12.66
-6 3 -26 23.42 6.05
6 3 -26 34.4 9.53
6 3 26 32.7 9.07
6 3 27 33.04 8.92
-6 3 27 32.68 8.59
6 3 27 44.59 14.12
6 -3 27 37.14 12.8
-6 3 -27 39.09 7.25
6 -3 -27 23.51 8.54
6 3 -27 44.2 10.45
6 3 28 39.15 9.86
-6 3 28 36.3 9.25
6 3 28 42.06 14.34
6 -3 28 40.15 13.35
6 -3 -28 23.15 7.77
6 -3 -29 15.77 8.04
-6 3 29 18 6.65
6 3 29 35.42 13.28
6 -3 29 14.07 7.28
6 3 29 16.06 6.7
6 3 30 4.17 5.25
-6 3 30 13.54 6.78
6 -3 30 14.2 8.21
6 -3 -30 14.7 6.73
6 3 31 21.76 8.11
-6 3 31 29.83 9.65
6 3 31 42.41 15.51
6 -3 31 4.53 6.6
6 -3 -31 18.01 8.81
6 3 32 6.5 4.16
-6 3 32 2.29 2.74
6 -3 32 -3.2 7.02
6 3 33 -0.37 2.4
6 -3 33 -6.81 3.51
6 3 34 9.08 6.14
-7 -3 0 0.83 3.2
-7 -3 0 1.73 3.72
7 3 0 1.94 2.28
-7 3 0 2.6 2.53
-7 -3 -1 78.27 12.35
-7 -3 -1 81.24 14.89
-7 -3 1 74.25 14.21
-7 -3 1 88.75 12.57
-7 3 1 87.31 13.65
-7 3 -1 77.44 13
7 3 1 92.06 12.85
7 3 -1 79.3 12.07
-7 -3 -2 130.99 19.02
-7 -3 -2 152.17 16.88
-7 -3 2 165.63 20.86
7 3 -2 145.27 16.17
-7 3 2 151.5 17.91
-7 3 -2 158.48 18.32
7 3 2 127 14.79
7 3 2 150.45 16.35
-7 -3 -3 131.87 15.85
7 3 -3 145.41 16.12
-7 3 3 143.66 17.12
-7 3 -3 137.93 17.2
7 3 3 110.1 13.92
-7 3 -3 124.35 16.9
-7 -3 3 128.03 18.39
-7 -3 -3 139.47 19.43
7 3 3 120.33 14.62
7 3 4 2.48 2.78
-7 -3 -4 4.56 3.64
-7 -3 -4 -0.86 4.52
-7 -3 4 0.63 1.5
7 3 4 1.26 2.54
7 3 -4 0.11 1.86
-7 3 -4 2.6 4.32
-7 3 4 6.34 4.39
-7 3 -4 2.54 4.17
-7 -3 -5 135.48 16.65
-7 3 -5 146.13 18.75
-7 3 5 140.81 16.95
-7 3 -5 144.1 17.31
7 3 5 131.52 16.1
7 3 -5 144.36 16.19
7 3 5 161.24 16.93
-7 -3 5 139 19.03
-7 -3 -5 160.17 20.95
7 3 6 2.47 2.18
-7 -3 -6 -0.06 1.97
-7 3 -6 3.6 3.72
7 3 6 1.79 2.25
-7 3 6 2.26 1.19
-7 3 -6 -0.97 2.94
7 3 -6 2.51 2.64
-7 -3 -6 5.24 3.52
-7 -3 6 0.02 1.69
-7 3 -7 17.48 3.44
7 3 7 19.51 5.9
-7 -3 -7 12.13 5.37
-7 -3 7 11.33 5.11
-7 -3 -7 22.56 7.3
7 3 7 8.36 4.16
-7 3 -7 10.2 4.47
7 3 -7 10.33 3.6
7 3 -7 14.56 5.25
-7 3 7 17.9 6.38
-7 3 -7 19.97 6.33
-7 3 -8 2.1 1
-7 -3 -8 0.17 2.26
-7 3 8 4.08 3.58
-7 -3 -8 5.61 4.25
-7 3 -8 3.91 3.22
7 3 8 0.82 1.15
7 3 -8 6.48 4.58
7 3 -8 5.27 2.64
-7 -3 8 -2.83 3.57
-7 3 -8 5.44 4.59
7 3 8 0.44 1.34
7 3 9 185.69 18.11
-7 -3 -9 180.5 20.58
-7 3 -9 178.28 21.05
-7 3 9 190.82 19.7
-7 3 -9 196.63 20.64
-7 -3 -9 166.43 21.74
7 3 9 177.97 20.7
7 3 -9 188.38 18.42
7 3 -9 158.49 12.51
-7 -3 9 167.65 20.93
-7 3 -9 184.38 11.85
-7 -3 -10 62.78 12.26
-7 -3 10 45.12 10.86
-7 3 10 63.11 11.81
-7 3 -10 91.36 13.95
7 3 -10 46.21 6.69
-7 -3 -10 56.85 12.01
7 3 10 55.14 9.88
7 3 -10 70.46 11.36
-7 3 -10 48.28 6.19
7 3 -11 136.51 15.8
-7 -3 -11 122.81 17.77
7 3 11 136 19.06
-7 3 11 125.36 15.9
-7 3 -11 138.46 16.74
7 3 -11 103.43 9.64
7 3 11 112.4 14.09
-7 3 -11 112.76 9.86
-7 3 -12 25.76 4.96
7 3 -12 33.4 6.69
-7 -3 -12 23.32 8.72
7 3 -12 34.91 8.08
7 3 12 32.73 7.65
7 3 12 26 8.31
7 3 -12 22.12 4.42
-7 3 12 37.7 8.7
-7 3 -12 27.62 7.77
-7 3 -13 32.88 5.41
7 3 -13 35.98 7.57
-7 -3 -13 33.97 9.75
7 3 13 44.9 11.57
7 3 -13 42.35 8.85
7 3 13 46.32 9.18
7 -3 -13 30.11 9.71
7 3 -13 38.57 5.4
-7 3 13 36.22 8.58
-7 3 -13 49.3 10.28
-7 3 13 3.45 2.03
7 3 -14 147.74 15.01
7 3 14 154.61 20.97
-7 3 -14 183.46 19.15
7 3 -14 164.76 17.34
7 3 14 157.45 16.37
7 -3 -14 167.62 23.76
-7 3 14 159.1 17.67
7 3 -14 166.15 9.9
-7 3 14 159.87 14.19
-7 3 -14 154.93 12.92
-7 3 15 10.94 4.09
-7 3 -15 9.74 3.38
7 3 -15 6.94 2.9
7 3 -15 6.5 3.56
7 3 15 13.64 4.93
7 3 15 4.65 4.44
7 -3 -15 8.17 5.34
-7 3 15 3.49 2.93
-7 3 -15 18.25 6.08
-7 3 -16 17.97 4.44
7 3 -16 19.44 5.44
7 -3 -16 19.78 7.65
-7 3 16 28.87 6.53
7 3 -16 29.02 7.47
7 3 16 16.12 5.85
7 3 16 12.06 6.19
-7 3 -16 27.6 7.58
-7 3 16 25.88 6.97
-7 3 -17 51.06 8.2
-7 3 17 63.72 9.96
-7 3 17 51.79 10.07
7 3 -17 41.86 8.8
7 3 17 58.35 9.74
7 3 17 67.38 15.25
-7 3 -17 64.96 11.17
7 -3 -17 50.9 12.84
-7 3 18 12.09 4.82
-7 3 18 11 4.45
-7 3 -18 16.08 5.6
7 3 -18 11.14 4.55
7 3 18 17.3 5.83
7 3 18 10.45 6.67
-7 3 -18 21.51 5.54
7 -3 -18 8.58 5
7 3 -19 92.85 12.69
-7 3 19 92.09 12.85
7 3 19 57.89 14.23
7 -3 19 85.22 17.23
7 3 19 88.47 12.13
-7 3 -19 92.89 13.23
7 -3 -19 77.41 15.88
-7 3 -19 81.76 10.71
-7 3 19 85.56 11.75
-7 3 20 24.62 6.52
7 3 -20 27.8 6.99
-7 3 -20 25.45 6.82
7 3 20 27.65 6.99
7 3 20 25.51 10.39
7 -3 20 21.14 9.37
7 3 20 13.11 7.09
-7 3 20 25.86 6.92
7 -3 -20 17.24 7.83
-7 3 -20 13.59 4.43
7 3 20 22.71 6.47
-7 3 21 39.46 8.63
7 3 -21 39.45 8.15
7 3 21 57.34 9.69
-7 3 21 45.79 8.91
-7 3 -21 42.6 8.57
7 3 21 49.66 14.05
7 3 -21 35.31 11.23
7 -3 21 47.22 13.77
7 -3 -21 52.7 13.76
7 3 21 38.89 11.92
7 3 21 36.59 8.28
7 3 22 3.7 3.22
7 3 -22 12.59 5.12
7 -3 22 -4.64 3.2
-7 3 22 4.14 2.65
-7 3 -22 5.44 3.78
7 3 22 -1.18 2.83
7 3 -22 3.74 4.78
7 3 22 1.69 3.81
7 -3 -22 -2.77 1.46
-7 3 22 2.65 2.31
7 3 23 2.27 2.79
-7 3 23 2.54 2.1
-7 3 23 2.93 2.77
-7 3 -23 -1.05 1.67
7 3 23 5.18 4.44
7 3 -23 2.47 2.79
7 -3 -23 3.37 3.9
7 3 23 2.7 3.36
7 -3 23 -1.02 3.4
7 3 -23 -5.35 3.61
7 3 24 14.12 5.37
-7 3 24 9.94 4.75
7 -3 24 16.01 8
-7 3 24 3.95 1.83
-7 3 -24 25.48 6.71
7 3 24 7.6 4.09
7 3 -24 21.53 8.56
7 -3 -24 9.65 6.33
7 3 24 19.48 8.89
7 3 25 29.79 8.02
-7 3 25 14.69 6.53
7 3 25 13.34 7.33
-7 3 25 29.64 6.91
-7 3 -25 18.04 5.62
7 -3 -25 25.83 9.8
7 3 25 18.12 7.83
7 -3 25 30.72 11.81
7 3 -25 36.39 10.99
-7 3 -26 8.68 4.49
7 3 26 11.68 5.4
-7 3 26 0.74 2.36
7 -3 26 25.35 13.05
7 3 26 10.73 8.58
-7 3 26 2.35 1.9
7 -3 -26 7.92 5.83
7 3 -26 1.59 2.24
7 3 26 7.69 7.9
7 3 27 15.33 5.87
7 3 27 28.93 12.8
7 -3 27 25.17 10.87
7 -3 -27 10.69 6.88
-7 3 -27 23.6 6.62
7 3 -27 11.94 7.03
-7 3 27 9.71 5.03
7 3 28 1.07 3.21
-7 3 28 10.52 5.33
7 3 28 13.75 9.16
7 -3 28 -2.52 6.86
7 -3 -28 13.71 6.69
7 3 29 21.07 7.36
-7 3 29 20.72 7.27
7 3 29 21.45 10.58
7 -3 29 7.88 5.71
7 -3 -29 18.58 7.52
-7 3 30 -0.14 2.08
7 3 30 10.37 8.71
7 -3 30 4.64 5.99
7 3 30 9.19 4.98
7 3 31 11.52 6.8
-7 3 31 18.22 7.11
7 3 31 -1.04 7.04
7 -3 31 -0.36 2.56
7 3 32 4.03 2.23
-7 3 32 10.88 5.95
7 3 33 -5.02 1.56
-7 3 33 -0.65 2.49
7 3 34 0.16 2.71
-8 -3 0 4.51 3.03
-8 -3 0 6.53 4.29
-8 3 0 6.88 4.57
-8 -3 -1 5.84 3.8
-8 -3 1 32.82 10.23
-8 -3 -1 16.66 6.09
-8 -3 1 18.15 6.61
-8 3 1 13.88 5.39
-8 3 -1 21.14 7.63
-8 -3 -2 185.09 19.98
-8 -3 2 178.34 19.04
-8 3 2 223.63 22.68
-8 3 -2 218.21 22.45
-8 -3 2 169.69 22.74
-8 -3 -2 189.07 23.92
-8 -3 -3 144.5 17.89
-8 3 3 149.61 18.71
-8 3 -3 173.94 20.47
-8 -3 -3 138.37 20.67
-8 -3 3 126.78 19.5
-8 -3 4 32.99 11.08
-8 -3 -4 29.88 9.87
-8 -3 -4 41.75 9.84
-8 3 -4 38.34 9.51
-8 3 4 30.05 8.07
-8 3 -4 30.58 3.65
-8 -3 -5 38.75 10.85
-8 -3 -5 36.3 9.2
-8 3 -5 44.61 10.22
-8 3 5 32.51 8.37
-8 -3 5 20.18 8.25
-8 3 -5 31.76 3.88
-8 -3 -6 76.51 15.33
-8 -3 6 58.57 13.4
8 3 6 61.29 12.04
-8 -3 -6 64.18 12.54
-8 3 -6 89.26 14.48
-8 3 6 67.24 12.51
-8 3 -6 67.23 5.88
-8 -3 -7 151.81 19.62
-8 3 -7 167.73 19.66
-8 3 7 163.68 19.12
-8 -3 -7 186.64 24.4
-8 -3 7 185.85 23.35
-8 3 7 152.05 10.68
-8 3 -7 153.64 9.31
-8 3 -8 20.91 3.58
-8 -3 -8 15.83 6.37
-8 -3 -8 19.75 7.53
-8 -3 8 15.19 7.27
-8 3 8 20.67 7.45
-8 3 -8 23.11 7.56
-8 3 8 17.93 4.08
-8 3 -9 24.51 4.07
-8 3 -9 23.4 7.25
-8 -3 -9 25.21 8.59
-8 3 9 23.21 4.54
-8 -3 -9 25.05 9.22
-8 -3 9 27.6 9.18
-8 3 9 21.3 7.33
-8 -3 -10 106.53 18.43
-8 -3 10 74.73 15.42
-8 3 10 92.25 9.52
-8 3 -10 82.04 7.74
-8 3 10 82.56 13.47
8 3 -10 80.19 10.24
-8 3 -10 86.88 13.99
8 3 -11 45.48 7.75
-8 3 -11 40.1 5.74
-8 3 11 37.33 9.18
8 3 -11 39.33 6.41
-8 -3 -11 68.75 14.72
-8 -3 11 53.65 12.42
-8 3 -11 50.19 10.57
-8 3 12 235.04 22.74
-8 -3 12 212.24 25.33
8 3 -12 178.83 13.07
-8 3 -12 238.91 22.87
-8 -3 -12 192.34 24.66
-8 3 -12 210.72 13.38
8 3 -12 195.33 16.37
-8 3 -13 76.55 13.24
8 3 -13 67.71 7.96
-8 3 -13 78.45 8.61
8 3 -13 83.52 10.73
-8 3 13 82.31 13.29
-8 3 14 21.46 5.26
-8 3 14 25.53 7.66
-8 3 -14 30.31 8.42
8 3 -14 27.74 6.68
-8 3 -14 23.01 4.84
8 3 -14 28.22 4.88
8 3 14 25.96 8.98
8 3 -15 58.92 9.38
-8 3 15 67.81 12.05
-8 3 -15 80.42 13.55
8 3 15 51.45 13.28
8 3 -15 53.18 6.07
8 -3 -15 41.47 11.7
-8 3 -15 56.86 8.09
-8 3 15 57.99 9.07
-8 3 16 28.22 6.27
8 3 -16 23.14 6.48
8 3 16 27.92 9.81
-8 3 16 26.13 7.92
-8 3 -16 28.16 7.85
8 3 -16 30.71 3.91
8 -3 -16 28.44 10.51
-8 3 17 4.59 2.69
-8 3 -17 1.13 1.66
8 3 17 3.1 2.37
-8 3 17 11.16 4.51
8 -3 -17 6.81 4.93
-8 3 18 -0.46 1.4
-8 3 18 0.54 2.95
-8 3 -18 2.31 3.26
8 3 18 2.67 2.59
8 -3 -18 5.39 5.06
8 3 18 -0.56 2.04
-8 3 19 32.71 7.48
-8 3 19 38.56 8.58
-8 3 -19 21.63 6.28
8 3 19 28.59 10.61
8 -3 -19 53.42 14.23
8 3 19 39.67 8
-8 3 20 0.65 1.39
8 3 20 3.8 4.8
-8 3 20 9.34 4.5
-8 3 -20 9.89 5.08
8 -3 -20 7.22 6.19
8 3 20 8.77 4.7
8 3 21 0.21 1.37
-8 3 21 12.13 4.65
8 -3 -21 9.08 3.89
-8 3 21 2.71 3.21
-8 3 -21 3 1.4
8 3 21 10.54 6.94
-8 3 22 16 5.98
-8 3 22 8.67 5.08
-8 3 -22 6.74 3.6
8 3 22 2.53 2.43
8 3 22 17.53 9.24
8 -3 -22 0.2 4.8
8 3 22 5.57 3.4
-8 3 23 -1.05 2.44
-8 3 23 9.08 5.22
-8 3 -23 3.63 2.72
8 3 23 -6.33 6.32
8 -3 23 -0.95 3.33
8 3 -23 1.03 4.93
8 -3 -23 -4.7 3.7
8 3 23 4.54 4.81
8 3 23 1.13 1.53
8 3 24 10.99 4.57
-8 3 24 18.51 6.75
8 3 -24 6.27 4.37
8 3 24 6.29 3.68
-8 3 24 14.15 4.92
-8 3 -24 11.21 4.74
8 -3 24 7.42 4.76
8 -3 -24 3.41 4.75
8 3 24 3.87 4.73
8 3 25 34.85 8.42
8 3 -25 46.15 13.11
-8 3 25 14.15 4.34
8 3 25 20.86 10.9
8 -3 25 17.06 8.26
-8 3 25 30.3 7.55
8 -3 -25 17.39 7.11
8 3 25 30.25 10.59
-8 3 -25 28.97 7.59
-8 3 26 4.05 4.28
8 3 26 2.73 5.59
8 3 26 9.06 4.54
8 -3 26 7.93 4.9
8 -3 -26 1.67 2.75
-8 3 -26 2.3 2.72
8 3 -26 -1.41 4.26
8 3 27 5.67 3.91
-8 3 27 2.91 2.6
8 3 27 -4.67 5.76
8 -3 27 -5.26 4.87
8 -3 -27 6.93 5.73
8 3 28 1.98 2.92
-8 3 28 4.41 3.22
8 -3 28 -1.08 3.5
8 3 28 3.67 6.17
8 -3 -28 -4.3 3.89
-8 3 29 1.94 2.21
8 -3 29 3.85 5.25
8 3 29 3.9 2.41
8 3 29 -3.45 4.48
-8 3 30 1.33 1.63
8 3 30 -4.96 3.4
8 3 30 15.15 10.82
8 -3 30 7.66 5.96
8 3 31 19.2 7.27
-8 3 31 25.26 7.54
8 3 32 8.68 5.25
-8 3 32 12.55 5.94
8 3 33 -1.5 2.07
-9 -3 0 -0.4 2.74
-9 -3 0 -2.15 3.5
-9 3 0 4.07 4.02
-9 -3 -1 118.3 20.08
-9 -3 1 113.63 19.55
-9 -3 -1 88.4 15.15
-9 3 1 106.09 16.39
-9 3 -1 135.2 18.31
-9 -3 1 86.19 14.24
-9 3 2 0.4 2.38
-9 3 -2 10.84 5.87
-9 3 2 2.83 0.86
-9 -3 -2 6.44 4.94
-9 -3 2 11.17 7.19
-9 -3 -2 2.81 2.6
-9 -3 2 -0.59 3.34
-9 3 3 69.82 13.29
-9 -3 -3 79.88 16.75
-9 -3 3 80.35 16.7
-9 -3 -3 46.74 11.25
-9 3 -3 61.56 12.46
-9 3 3 60.79 4.38
-9 3 -4 51.87 11.68
-9 -3 -4 63.17 14.14
-9 -3 -4 45.32 11.04
-9 -3 4 72.19 15.81
-9 3 4 67.11 13.01
-9 3 4 54.45 4.79
-9 -3 5 137.78 20.64
-9 -3 -5 123.54 20.76
-9 3 5 149.49 18.98
-9 3 -5 113.54 16.84
-9 3 5 132.74 8.04
-9 3 6 42.53 10.66
-9 3 -6 34.23 10.01
-9 -3 -6 25.78 9.51
-9 -3 6 22.63 9.31
-9 3 6 33.94 4.45
-9 3 7 -1.23 1.26
-9 3 7 5.63 3.89
-9 3 -7 1.29 3.09
-9 -3 -7 -1.94 3.81
-9 -3 -8 1.19 1.85
-9 3 8 0.72 1.53
-9 -3 8 -3.18 4.73
-9 3 8 2.12 2.59
-9 3 -8 0.72 2.58
9 3 -8 6.41 3.09
-9 3 9 51.91 11.56
-9 3 -9 50.21 11.56
9 3 -9 44.61 7.41
-9 -3 -9 51.19 13.59
-9 -3 9 50.72 12.94
-9 3 9 39.16 5.85
-9 3 10 12.48 3.56
-9 3 10 5.16 4.14
-9 3 -10 14.26 6.25
9 3 -10 9.37 3.34
-9 -3 -10 19.04 7.95
-9 -3 10 10.39 5.88
-9 -3 -11 1.97 3.85
9 3 -11 2.43 2.06
-9 3 11 -3.16 3.48
-9 3 -11 1.07 3.48
-9 -3 11 -4.78 4.47
9 3 -12 43.79 7.44
-9 3 12 54.52 12
-9 3 -12 43.33 10.52
-9 -3 -12 43.59 12.6
-9 -3 12 25.56 8.89
9 3 -13 101.09 10.68
-9 -3 13 114.83 19.64
-9 3 13 101.94 15.77
-9 3 -13 105.12 16.29
9 3 -13 104.48 11.87
-9 -3 -13 95.48 18.41
9 3 -14 15.6 4.31
-9 3 14 26.91 5.86
-9 3 -14 24.6 7.91
-9 3 14 29.57 7.95
-9 -3 14 8.45 2.17
9 3 -14 18.49 4.38
-9 -3 -14 17.53 8.1
9 3 -15 21.32 5.7
-9 3 15 25.65 5.88
-9 3 15 24.84 7.9
-9 3 -15 17.64 5.82
9 3 -15 22.03 4.65
9 -3 -15 22.12 9.32
-9 3 16 14.59 3.97
-9 3 16 14.45 6.16
-9 3 -16 14.63 6.34
9 3 16 10.02 3.79
9 -3 -16 12.44 6.49
-9 3 17 -3.58 1.77
-9 3 17 -2.28 1.31
-9 3 -17 -4 4.38
9 -3 -17 -1.15 4.09
9 3 17 -1.56 2.16
-9 3 18 7.17 3.76
9 3 18 1.73 2.37
-9 3 18 4.88 3.71
-9 3 -18 10.54 4.82
9 3 18 4.82 6.22
9 -3 -18 9.44 7.17
-9 3 19 14.43 4.62
9 3 19 21.42 9.57
-9 3 19 13.95 5.41
-9 3 -19 10.43 5.22
9 3 19 11.59 3.96
9 -3 -19 21.21 9.46
-9 3 20 6.9 3.47
9 3 20 12.99 5.16
-9 3 20 8.74 4.59
-9 3 -20 3.32 3.13
9 3 20 11.57 7.1
9 -3 -20 3.5 4.32
9 3 21 3.43 2.47
-9 3 21 -1.62 1.19
9 -3 -21 3.06 3.32
-9 3 21 -4.34 2.79
-9 3 -21 2.04 3.42
9 3 21 5.16 4.04
-9 3 22 34.88 8.1
9 3 22 46.13 14.46
-9 3 22 42.36 9.67
-9 3 -22 55.06 11
9 3 22 55.83 10.14
9 -3 -22 39.52 12.63
9 3 23 39.12 8.68
-9 3 23 45.06 9.44
-9 3 23 56.96 10.95
9 3 23 41.55 12.24
-9 3 -23 58.58 11.08
9 -3 -23 28.87 9.6
9 3 24 19.83 6.53
-9 3 24 23.31 7.34
-9 3 -24 21.2 6.55
-9 3 24 9.46 4.71
9 3 24 16.87 9.37
9 -3 -24 21.71 8.93
9 3 24 21.34 9.69
9 3 25 13.06 5.12
-9 3 25 9.14 4.59
-9 3 25 18.29 6.3
9 3 25 18.67 8.98
9 -3 -25 10.16 5.83
9 3 25 11.73 8.15
9 3 -25 26.67 11.33
-9 3 -25 12.94 4.99
9 3 26 2.21 3.75
-9 3 26 7.28 4.53
9 3 26 11.67 7.58
9 -3 -26 4.13 4.35
-9 3 -26 3.9 3.6
9 3 -26 5.93 8.93
-9 3 27 1.04 2.49
9 3 27 2.04 4.22
9 3 27 4.04 3.49
9 3 28 15.43 6.17
-9 3 28 10.95 4.62
9 3 28 27.46 13.39
9 3 29 12.37 5.5
-9 3 29 8.54 5.25
9 3 30 1 1.79
9 3 31 -4.53 3.35
-10 3 0 74.28 14.36
-10 -3 0 62.7 14.52
-10 -3 -1 146.37 23.24
-10 3 -1 169.78 21.67
-10 3 1 183.95 22.52
-10 -3 1 178.75 25.57
-10 3 2 76.31 14.72
-10 3 -2 95.58 16.29
-10 -3 2 77.41 17.07
-10 -3 -2 85.78 18.04
-10 -3 -3 107.87 20.05
-10 -3 3 136.4 22.55
-10 3 3 130.94 19.21
-10 3 -3 137.06 19.74
-10 3 4 53.13 12.31
-10 -3 -4 55.03 13.94
-10 -3 4 56.93 14.8
-10 3 -4 41.61 10.99
-10 3 5 3.28 3.8
-10 3 -5 -1.84 4.05
-10 -3 -5 -2.52 3.37
-10 -3 5 5.79 5.21
10 3 -6 7.21 2.93
-10 3 6 0.02 2.58
-10 3 -6 10.01 6
-10 -3 -6 -0.36 3.74
-10 -3 6 2.91 2.28
10 3 -7 25.24 4.91
-10 3 7 26.75 8.35
-10 3 -7 32.13 9.4
-10 -3 7 9.64 6.72
-10 -3 -7 27.23 9.86
10 3 -8 -0.65 1.38
-10 3 8 3.05 1.35
-10 3 8 1.6 2.99
-10 3 -8 2.06 1.56
-10 -3 8 -0.02 4.72
-10 -3 -8 -3.56 6.47
-10 -3 9 56.95 14.66
10 3 -9 44.82 6.94
-10 3 9 54.53 6.41
-10 3 9 60.33 12.87
-10 3 -9 47.61 11.68
-10 -3 -9 55.54 14.69
10 3 -10 -1.97 1.91
-10 3 10 4 2.11
-10 -3 -10 -3.49 4.31
-10 3 10 -2.97 2.66
-10 3 -10 0.69 3.24
-10 -3 10 -1.68 7.34
10 3 -11 11.58 3.83
-10 3 11 13 3.86
-10 3 11 8.69 4.68
-10 3 -11 23.79 7.71
-10 -3 -11 19.11 8.23
-10 -3 11 12.41 6.28
10 3 -12 1.03 1.4
-10 3 12 6.86 4.73
-10 3 -12 1.66 2.68
-10 -3 12 3.32 3.85
-10 -3 -12 3.9 4.69
10 3 -13 11.68 3.74
-10 -3 -13 1.99 3.39
-10 3 13 14.49 6.55
-10 3 -13 15.02 6.39
-10 -3 13 9.33 4.85
-10 3 14 0.8 0.82
-10 -3 14 -5.49 5.11
-10 3 14 -3.47 4.31
-10 3 -14 8.79 5.41
-10 -3 -14 -2.11 4.63
10 3 14 0.97 1.5
-10 3 15 -1.79 2.09
-10 -3 15 2.81 1.69
-10 3 15 5.33 4.78
-10 3 -15 7.24 3.88
-10 -3 -15 0.35 3.74
10 3 15 8.2 3.2
10 3 16 8.07 3.74
10 -3 -16 9.64 6.71
-10 3 16 4.63 2.55
-10 3 16 4.07 2.4
-10 3 -16 5.18 2.92
10 3 17 36.19 6.81
-10 3 17 38.71 7.86
-10 3 17 38.04 9.92
-10 3 -17 40.97 10.57
10 -3 -17 28.34 11.01
10 3 18 17.28 4.82
-10 3 18 18.26 5.63
-10 3 18 24.99 8.11
-10 3 -18 7.18 4.81
10 -3 -18 31.27 11.13
10 3 19 9.08 4.15
-10 3 19 2.33 1.36
-10 3 19 4.79 4.44
-10 3 -19 5.1 2.31
10 -3 -19 13.02 7.89
-10 3 20 71.48 11.19
-10 3 20 81.99 14
-10 3 -20 77.88 14.27
10 -3 -20 60.4 15.57
10 3 20 80.21 11.45
10 3 21 89.86 12.2
-10 3 21 63.08 10.93
-10 3 21 73.74 13.52
-10 3 -21 65.53 12.61
10 -3 -21 71.98 17.28
10 3 22 33.07 7.78
-10 3 22 30.63 7.31
-10 3 -22 30.82 9.13
-10 3 22 47.97 10.81
10 -3 -22 28.84 9.99
10 3 23 11.78 4.18
10 3 23 22.09 10.64
-10 3 23 13.44 6.51
-10 3 -23 22.16 8.04
10 -3 -23 25.97 10.3
-10 3 24 12.56 6.07
10 -3 -24 1.54 4.19
-10 3 -24 2.75 1.75
10 3 24 4.55 7.88
10 3 25 -0.29 2.3
-10 3 -25 5 2.14
10 3 26 0.91 5.1
-11 -3 0 0.06 5.64
-11 3 0 -4 4.5
-11 -3 -1 1.36 4.18
-11 -3 1 20.06 8.49
-11 3 1 13.78 6.7
-11 3 -1 11.83 6.6
-11 -3 -2 -1.48 5.04
-11 -3 2 8.6 5.71
-11 3 2 0.32 3.09
-11 3 -2 4.55 2.68
-11 -3 -3 17.89 10.34
-11 -3 3 18.69 7.72
-11 3 3 15.32 7.52
-11 3 -3 19.86 8.56
-11 3 4 8.8 4.48
-11 3 -4 14.34 7.03
-11 -3 -4 7.37 5.19
-11 -3 4 5.83 1.99
-11 3 5 4.72 4.27
-11 3 -5 7.6 6.05
-11 -3 -5 6.01 4.41
-11 -3 5 4.61 5.8
-11 3 6 1.57 1.98
-11 3 -6 4.05 3.87
-11 -3 -6 -6.35 7.77
-11 -3 6 -3.56 5.72
-11 3 7 21 7.6
-11 3 -7 29.65 9.56
-11 -3 -7 26.74 10.45
-11 -3 7 28.35 10.81
-11 3 8 -0.63 2.52
-11 3 -8 2.13 4.45
-11 -3 -8 1.8 4.17
-11 -3 8 -0.17 2.83
-11 3 9 6.33 4.51
-11 3 -9 4.29 4.07
-11 -3 -9 -1.75 2.88
-11 -3 9 1.87 4.7
-11 -3 -10 -5.42 6.57
-11 -3 10 -4.15 2.46
-11 3 10 3.41 3.3
-11 3 -10 2.88 4.23
-11 -3 -11 -0.09 4.02
-11 3 11 12.04 6.3
-11 -3 11 -2.93 6.24
-11 3 12 41.46 10.63
-11 3 -12 35.41 10.38
-11 -3 -12 15.98 8.71
-11 -3 12 21.14 9.23
-11 -3 13 -2.14 4.41
-11 3 13 15.22 6.6
-11 3 -13 15.71 6.65
-11 -3 -13 7.89 5.3
-11 3 14 4.93 4.23
-11 3 -14 8.78 5.19
-11 -3 -14 13.85 6.63
-11 -3 14 -3.12 2.4
-11 3 15 -4.3 3.76
-11 3 -15 2.13 1.84
-11 -3 -15 0.9 3.6
-11 -3 15 -2.39 6.23
-11 3 16 8.29 5.81
-11 3 -16 8.12 4.78
-11 3 17 6.49 4.83
-11 3 -17 12.54 4.98
11 -3 -17 18.68 10.05
-11 3 18 5.12 4.74
-11 3 -18 -1.11 2.67
11 -3 -18 0.54 5.62
-11 3 19 51.43 11.99
-11 3 -19 43.86 10.97
11 -3 -19 38.11 12.86
-11 3 20 13.59 6.94
-11 3 -20 11.08 5.99
11 -3 -20 0.87 2.14
-11 3 -21 1.84 2.17
-11 3 21 4.7 2.78
-11 3 22 2.22 2.44
-11 3 -22 -0.41 2.09
11 -3 -23 -5.88 5.92
-11 3 23 -3.46 2.53
-11 3 -23 4.88 2.5
-11 3 24 -0.66 1.95
-11 3 -24 2.37 4.55
-12 -3 0 16.37 9.12
-12 3 0 16.26 7.37
-12 -3 1 8.9 6.4
-12 -3 -1 3.34 2.19
-12 3 1 -2.39 4.56
-12 3 -1 1.82 4.88
-12 -3 -2 -3.26 5.41
-12 -3 2 1.24 2.01
-12 3 2 5.2 3.11
-12 3 -2 7.53 5.87
-12 -3 -3 0.94 3.64
-12 -3 3 -5.56 5.35
-12 3 3 6.83 3.81
-12 3 -3 -1.04 2.2
-12 -3 -4 4.39 5.89
-12 -3 4 13.75 7.08
-12 3 4 22.61 8.32
-12 3 -4 28.82 10.34
-12 3 5 2.15 4.69
-12 3 -5 18.91 7.88
-12 -3 -5 10.51 7.59
-12 -3 5 3.88 4.27
-12 3 6 2.99 4.01
-12 3 -6 16.42 7.87
-12 -3 -6 9.47 4.87
-12 -3 6 12.93 8.97
-12 3 7 8.07 6.47
-12 3 -7 -3.16 4.42
-12 -3 7 -5.61 6.11
-12 -3 -7 8 6.47
-12 -3 -8 5.08 5.84
-12 3 8 1.4 2.95
-12 3 -8 5.8 4.68
-12 -3 8 8.34 7.5
-12 3 9 4.09 3.95
-12 3 -9 8.18 6.73
-12 -3 9 9.15 7.83
-12 -3 -9 1.49 5.06
-12 -3 -10 -0.26 2.62
-12 -3 10 -0.47 4.7
-12 3 10 -1.91 2.39
-12 3 -10 2.15 4.34
-12 -3 -11 8.69 5.88
-12 -3 11 4.24 5.83
-12 3 11 3.22 2.63
-12 3 -11 16.24 7.54
-12 3 12 8.71 6.36
-12 3 -12 18.45 8.12
-12 -3 -12 9.84 3.7
-12 -3 12 7.24 5.43
-12 -3 13 -6.97 7.45
-12 3 13 -0.11 3.5
-12 3 -13 -3.75 3.37
-12 -3 -13 1.53 6.35
-12 -3 -14 40.36 13.02
-12 3 -14 33.23 10.66
-12 -3 14 34.18 11.78
-12 3 14 39.04 11.17
-12 -3 -15 -2.41 5.39
-12 3 15 1.39 2.58
-12 3 -15 10.96 6.76
-12 -3 15 7.64 6.86
-12 3 -16 -2.19 3.88
-12 3 16 3.7 3.97
-12 -3 -16 -4.22 5.91
-12 3 17 1.05 3.66
-12 3 -17 1.82 2.48
12 -3 -17 -6.22 2.65
12 -3 -18 22.16 9.94
-12 3 18 11.48 6.51
-12 3 -18 10.29 5.67
-12 3 19 -6.82 5.35
-12 3 -19 1.45 3.55
12 -3 -19 -5.58 6.66
-12 3 -20 22.07 8.18
12 -3 -20 29 11.74
-12 3 20 26.42 9.07
-12 3 21 10.68 5.78
12 -3 -21 12.16 7.17
-12 3 -21 5.15 4.06
-12 3 22 1.34 3.5
-12 3 -22 9.03 3.98
-12 3 -23 3.27 2.24
-12 3 23 -0.56 3.91
-12 3 -24 15.81 6.47
-13 -3 0 -7.37 9.57
-13 3 0 1.03 4.85
-13 -3 -1 -4.34 4.32
-13 -3 1 -1.62 4.13
-13 3 1 6.17 4.44
-13 3 -1 4.41 5.94
-13 -3 -2 -1.29 2.9
-13 -3 2 9.98 6.68
-13 3 2 4.3 2.34
-13 3 -2 9.43 6.67
-13 -3 -3 -2.24 6.88
-13 3 3 -4.59 4.53
-13 3 -3 -1.47 2.16
-13 -3 3 1.48 2.47
-13 3 4 1.89 3.62
-13 3 -4 10.53 6.46
-13 -3 -4 9.52 8.57
-13 -3 4 6.89 5.58
-13 3 5 1.14 2.7
-13 3 -5 0.33 2.77
-13 -3 5 -0.1 2.42
-13 -3 -5 -1.31 3.24
-13 3 6 10.27 6.96
-13 3 -6 -5.31 5.43
-13 -3 6 4.1 6.87
-13 -3 -6 3.03 4.14
-13 -3 -7 -4.33 5.78
-13 3 7 5.96 5.12
-13 -3 7 11.44 8.33
-13 3 -7 -0.31 3.33
-13 -3 8 -1.39 6.33
-13 3 8 2.42 3.84
-13 3 -8 3.07 5.52
-13 -3 -8 4.96 5.31
-13 -3 -9 -0.36 3.73
-13 -3 9 1.77 2.94
-13 3 -9 4.55 4.02
-13 3 9 11.38 7.23
-13 -3 -10 -4.4 6.74
-13 -3 10 10.12 7.62
-13 3 10 1.4 3.66
-13 3 -10 -3.83 4.63
-13 -3 -11 -7.5 7.52
-13 -3 11 -3.26 4.06
-13 3 11 5.78 5.1
-13 3 -11 1.82 3
-13 3 -12 0.29 3.14
-13 -3 12 10.67 7.82
-13 -3 -12 1.36 5.49
-13 3 12 1.85 4.06
-13 -3 -13 0.48 4.54
-13 -3 13 2.9 3.54
-13 3 13 3.25 5.2
-13 3 -13 11.38 7.21
-13 -3 14 6.5 5.94
-13 3 -14 3.54 1.65
-13 3 15 1.4 3.47
-13 -3 15 -4.31 8.5
-13 -3 -15 -0.59 3.04
-13 3 -15 -7.97 5.81
-13 3 -16 -0.16 4.56
-13 3 16 -5.39 2.16
-13 3 17 3.3 4.9
-13 3 -17 -7.79 6.81
13 -3 -17 11.73 8.25
-13 3 18 -2.14 2.68
-13 3 -18 2.48 6.34
13 -3 -18 1.43 5.12
13 -3 -19 3.27 5.42
-13 3 19 2.4 2.63
-13 3 -19 1.58 4.85
-13 3 20 -9.17 4.59
-13 3 -20 -4.39 2.31
-13 3 -21 -4.4 5.21
-13 3 21 -0.52 3.69
-14 -3 0 -0.15 6.89
-14 3 0 9.63 6.11
-14 -3 1 -0.12 4.17
-14 -3 -1 5.58 3.81
-14 3 1 7.02 6.54
-14 3 -1 8.84 5.44
-14 -3 -2 17.56 10.2
-14 3 2 7.59 4.36
-14 3 -2 10.5 6.91
-14 -3 2 -6.95 3.93
-14 -3 -3 2.93 2.83
-14 3 -3 7.84 5.67
-14 3 3 17.28 8.28
-14 -3 3 12.25 9.3
-14 3 -4 0.26 4.75
-14 -3 -4 11.04 7.73
-14 -3 4 7.88 7.74
-14 3 4 3.43 5.13
-14 3 5 0.92 3.95
-14 3 -5 7.26 7.31
-14 -3 -5 8.84 6.07
-14 -3 5 4.47 3.34
-14 -3 6 -15.89 11.53
-14 3 6 5.93 5.71
-14 -3 7 -3.68 5.8
-14 3 7 -0.64 2.63
0 -4 0 203.42 19.01
0 -4 0 232.27 22.89
0 -4 1 9.24 6.18
0 -4 -1 3.32 4.12
0 -4 -1 2.58 3.88
0 -4 1 3.31 3.97
0 -4 -2 236.47 21.34
0 -4 2 277.67 25.07
0 -4 2 262.26 21.52
0 -4 -2 269.56 24.71
0 4 2 269.5 22.7
0 4 -3 552.64 12.12
0 4 3 514.37 32.58
0 -4 -3 569.29 36.23
0 -4 -3 547.94 33.32
0 -4 3 576.15 36.28
0 4 -3 538.05 34.37
0 4 3 584.28 35.4
0 -4 3 534.66 29.93
0 -4 -4 90.94 13.36
0 -4 -4 97.23 15.05
0 4 -4 93.66 14.68
0 4 4 101.12 15.2
0 -4 4 92.99 12.5
0 -4 4 97.6 15.3
0 4 4 77.91 13.23
0 -4 -5 504.61 32.77
0 -4 5 515.46 34.15
0 -4 -5 529.96 34.33
0 -4 5 502.21 28.14
0 4 -5 505.14 33.07
0 4 5 474.9 32.46
0 -4 -6 7.88 3.82
0 4 -6 1.79 3.54
0 4 6 2.11 2.63
0 -4 -6 6.71 4.42
0 -4 6 -0.67 1.2
0 -4 6 0.49 1.71
0 4 -7 13.09 5.55
0 4 7 17.76 6.18
0 -4 7 15.47 3.35
0 -4 -7 11.87 4.8
0 -4 7 19.05 6.88
0 -4 -7 9.02 4.2
0 4 -8 61.83 11.96
0 4 8 42.57 9.05
0 -4 8 54.05 6.2
0 -4 -8 56.52 11.23
0 -4 8 49.34 10.54
0 -4 -8 51.44 10.43
0 4 -9 240.05 22.75
0 -4 9 223.63 13.71
0 -4 9 214.72 21.89
0 -4 -9 224.34 23.69
0 -4 -9 206.95 21.31
0 4 9 232.62 22.49
0 -4 10 1677.17 40.73
0 -4 -10 1691.39 60.94
0 4 -10 1571.32 58.12
0 4 10 1683.6 59.91
0 -4 -10 1604.51 63.28
0 -4 10 1640.09 59.55
0 -4 11 810.07 41.91
0 -4 11 765.28 29.24
0 4 -11 775.74 41.08
0 -4 -11 807.28 44.83
0 -4 -11 758.09 40.11
0 4 11 792.45 41.72
0 -4 12 1721.42 45.87
0 4 12 1763.3 71.61
0 -4 12 1583.19 58.19
0 -4 -12 1779.33 67.38
0 4 -12 1772.87 61.29
0 4 12 1788.26 62.54
0 -4 -12 1568.66 57.31
0 -4 13 795.55 33.36
0 4 13 832.96 42.6
0 -4 -13 814.87 46.7
0 4 13 885.42 50.74
0 -4 13 819.44 41.56
0 4 -13 882.8 43.63
0 -4 -13 813.49 41.48
0 -4 -14 1152.18 49.26
0 -4 14 1183.25 41.95
0 -4 -14 1201.17 56.97
0 4 14 1257.5 61.42
0 -4 14 1114.7 47.95
0 4 -14 1266.06 51.69
0 4 14 1256.84 52.35
0 -4 -15 6.89 6.57
0 -4 15 3.27 5.02
0 4 -15 2.57 2.83
0 -4 15 0.2 1.75
0 4 15 0.81 5.58
0 -4 -15 1.71 2.37
0 -4 -16 48.57 11.49
0 -4 16 54.47 10.25
0 -4 -16 50.94 10.03
0 4 16 63.54 14.19
0 -4 -17 471.29 36.85
0 4 17 448.19 38.14
0 -4 17 433.3 28.29
0 -4 -17 454.88 30.21
0 -4 18 38.47 8.09
0 -4 -18 25.98 9.18
0 -4 -18 34.65 8.22
0 4 18 44.63 12.08
0 -4 19 15.63 6.4
0 -4 -19 14.42 6.49
0 -4 19 11.42 4.64
0 4 19 18.02 8.33
0 -4 -19 19.65 5.85
0 -4 20 -2.3 2.79
0 -4 -20 11.25 6.88
0 -4 -20 20.16 6.28
0 -4 21 2.74 4.54
0 -4 -21 -1.13 1.99
0 -4 -22 1.52 1.56
0 -4 22 3.18 3.1
0 -4 -23 -0.2 1.79
0 -4 23 0.86 3.97
0 -4 23 2.55 2.03
0 -4 24 214.36 24.79
0 -4 24 227.86 15.55
0 -4 -24 251.36 28.98
0 4 24 217.4 15.7
0 -4 25 -0.49 4.41
0 4 25 3.32 2.33
0 4 -25 3.3 2.46
0 -4 -25 0.35 2.4
0 -4 25 3.06 2.68
0 -4 26 2.31 3.4
0 -4 -26 -2.76 2.71
0 4 -26 -0.08 0.86
0 4 26 2.25 1.27
0 -4 27 11.05 4.98
0 4 27 19.85 7.33
0 -4 28 52.47 13.29
0 4 28 76.8 14.63
0 4 29 14.85 6.86
0 -4 29 18.95 8.47
0 4 30 8.69 5.14
0 -4 30 -4.05 5.56
0 4 31 2.66 3.65
0 -4 31 1.16 2.84
0 4 32 7.76 4.85
0 -4 32 4.66 4.24
0 4 33 2.45 3.47
0 -4 33 2.63 3.46
0 4 34 20.33 8.56
0 4 34 13.21 9.65
0 -4 34 5.21 5.48
0 -4 35 2.31 3.17
0 -4 36 15.32 9.46
0 -4 37 -2.94 5.4
1 -4 0 -2.41 1.6
-1 -4 0 0.1 2.32
-1 -4 0 3.55 4.39
1 4 0 -0.41 2.69
1 -4 0 -0.03 2.96
1 -4 1 2.71 3.38
1 -4 -1 -1.41 2.83
1 4 1 3.23 1.05
-1 -4 -1 2.54 1.76
-1 -4 1 6.15 2.24
-1 -4 1 6.66 3.76
-1 -4 -1 2.26 1.68
1 4 1 -1.21 2.37
1 -4 -1 -0.17 2.82
1 4 -1 3.82 2.69
1 -4 1 5.47 3.8
1 4 2 90.17 6.4
1 -4 2 81.39 13.88
1 -4 -2 73.28 12.83
-1 4 -2 84.21 7.15
-1 -4 2 82.51 11.43
1 4 2 103.23 14.24
1 -4 2 90.82 12.87
-1 -4 2 78.84 13.05
-1 -4 -2 86.81 13.32
1 -4 -2 72.99 12.26
-1 -4 -2 72.18 11.27
1 -4 3 100 15.18
-1 4 -3 105.06 7.98
1 4 -3 111.27 15.65
-1 -4 -3 95.65 13.37
-1 -4 3 102.52 12.31
1 4 3 111.22 15.49
1 -4 -3 110.15 15.02
-1 -4 3 100.08 14.74
-1 -4 -3 112.07 15.49
1 4 3 100.94 15.01
1 -4 -3 99.83 15.32
-1 4 3 115.02 15.66
-1 4 -3 104.63 14.94
1 -4 4 90.28 14.46
-1 4 -4 85.74 7.4
-1 -4 -4 95.19 13.46
-1 -4 4 105.65 12.28
1 -4 -4 103.84 14.8
1 4 4 101.14 15.2
1 4 4 104.62 15.48
1 4 -4 102.65 15.6
1 -4 -4 102.83 15.51
-1 -4 -4 116.55 15.99
-1 4 -4 79.15 13.31
-1 4 4 95.38 14.62
-1 -4 4 95.56 14.38
-1 4 -5 122.12 9.32
1 4 5 134.23 17.47
1 -4 -5 114.81 16.25
-1 -4 -5 111.88 14.7
1 4 5 126.36 16.96
-1 -4 5 134.72 13.7
1 -4 -5 137.49 17.31
-1 -4 5 119.1 16.09
-1 -4 -5 119.24 15.92
1 4 -5 114.45 16.28
1 -4 5 135.08 17.83
-1 4 5 126.35 16.63
-1 4 -5 130.35 17.11
-1 -4 6 409.92 29.62
-1 4 -6 428.73 18.54
-1 -4 6 402.87 11.67
1 -4 -6 413.81 30.98
-1 -4 -6 424.07 30.51
1 -4 6 398.29 30.2
1 -4 -6 409.49 30.85
1 4 -6 385.2 29.76
1 4 6 403.44 30.24
-1 -4 6 414.28 23.77
-1 -4 -6 434.85 30.11
-1 4 -7 291.05 15.97
-1 -4 7 269.41 11.38
-1 -4 -7 267.1 23.74
1 -4 -7 304.8 27.02
-1 -4 7 270.23 18.88
-1 -4 7 261.92 23.73
-1 -4 -7 281.39 24.4
1 -4 7 287.43 25.9
1 -4 -7 281.71 25.48
1 4 -7 300.39 26.16
1 4 7 285.15 25.7
-1 -4 8 114.67 8.57
1 -4 8 134.68 11.3
-1 -4 -8 138.3 17.77
1 -4 -8 141.51 18.54
-1 -4 8 136.73 13.06
-1 -4 8 123.52 16.18
-1 -4 -8 133.23 16.73
1 -4 8 134.46 17.51
1 -4 -8 124.22 17.05
1 4 -8 127.22 17.13
1 4 8 136.63 17.58
1 -4 9 4.13 3.27
1 -4 -9 8.55 4.66
1 4 -9 9.74 5.31
1 4 9 6.43 2.68
-1 -4 9 5.97 2.15
-1 -4 -9 5.43 4.39
1 -4 9 3.76 1.62
-1 -4 -9 4.65 3.76
1 -4 -9 6.81 1.97
-1 -4 9 3.76 1.91
-1 -4 9 9.88 3.75
-1 -4 10 245.58 14.98
1 -4 10 247.67 17.07
1 -4 -10 243.91 23.53
-1 -4 -10 240.2 23.95
1 -4 10 256.14 24.35
-1 -4 10 252.78 22.96
-1 -4 10 275.02 17.9
-1 4 10 262.84 26.25
1 4 -10 252.19 24.02
1 4 10 229.7 22.72
1 -4 -10 212.28 23.35
-1 -4 -10 239.09 22.62
-1 -4 11 1865.76 45.57
-1 -4 11 1786.24 43.11
1 -4 11 1872.08 48.53
1 -4 11 1794.89 63.76
-1 -4 -11 1828.33 66.08
1 -4 -11 1776.44 67.67
-1 -4 11 1766.17 59.54
-1 -4 -11 1792.4 60.55
-1 4 11 1820.98 70.01
1 -4 -11 1773.47 62.77
1 4 -11 1690.07 62.72
1 4 11 1801.46 63.34
-1 -4 12 237.2 16.75
1 -4 12 234.59 18.06
-1 -4 -12 223.06 23.36
1 4 12 223.03 25.31
-1 -4 12 233.83 21.32
-1 -4 -12 198.56 20.33
-1 -4 12 221.62 15.25
-1 4 12 196.42 23.69
1 -4 12 204.73 21.54
1 -4 -12 214.98 21.77
1 4 -12 230.64 22.49
1 4 12 247.77 23.2
1 -4 -12 231.89 25.28
1 -4 13 34.24 8.17
1 -4 -13 29.51 8.11
-1 -4 13 33.9 6.91
1 4 -13 27.89 7.99
1 4 13 43.51 10.13
1 -4 13 30.74 6.64
-1 -4 -13 41.57 10.13
-1 -4 13 40.21 8.89
1 -4 -13 43.03 11.42
-1 -4 -13 29.89 7.53
1 4 13 34.05 10.31
-1 4 13 30.17 9.57
-1 -4 13 30.11 5.65
-1 4 14 175.51 22.54
-1 -4 14 128.06 13.56
1 -4 14 137.19 14.97
-1 -4 -14 160.37 20.66
1 -4 -14 119.01 18.42
1 4 14 168.98 22.68
-1 -4 14 136.41 15.96
-1 -4 -14 150.65 17.27
1 -4 14 162.04 18.64
1 -4 -14 132.94 17.29
1 4 -14 147.39 18.25
1 4 14 144.29 17.76
-1 -4 14 155.89 12.15
-1 -4 15 248.48 20.03
-1 -4 -15 269 27.35
1 -4 -15 230.54 25.66
1 4 15 237.58 27.15
-1 4 15 285.29 29.32
1 -4 15 257.69 23.44
1 4 15 235.53 22.51
1 4 -15 280.79 24.98
1 -4 -15 269.42 24.3
-1 -4 16 6.63 3.49
1 4 -16 5.73 4.63
1 4 16 5.51 4.04
-1 -4 -16 5.9 3.83
1 -4 -16 12.71 5.9
1 4 16 8.88 5.36
-1 4 16 4.73 5.04
1 -4 16 13.8 6.24
1 -4 -16 8.02 3.97
1 4 -17 11.62 5.59
1 4 17 13.63 5.68
1 4 17 8.17 5.18
1 -4 -17 6.16 4.47
-1 -4 -17 13.54 5.72
-1 4 17 10.18 5.98
1 -4 17 10.48 3.83
1 -4 -17 9.09 4.88
1 -4 18 152.48 18.34
-1 4 18 136.56 21.7
1 4 18 154.88 23.25
1 -4 18 148 16.74
1 -4 -18 133.26 16.6
1 4 -18 134.01 17.21
1 4 18 144.88 17.31
-1 -4 -18 110.97 17.73
1 -4 -18 133.79 20.33
-1 -4 19 54.19 10.93
-1 -4 -19 74.22 15.19
1 -4 19 65.93 12.21
1 4 -19 49.15 9.78
1 4 19 49.66 10.33
1 -4 -19 49.42 12.93
1 -4 19 48.93 9.71
-1 4 19 51.32 13.76
1 -4 -19 49.52 9.6
-1 -4 -20 2.95 3.43
1 -4 -20 4.84 5.5
1 -4 -20 0.21 1.42
-1 -4 20 5 4.41
1 -4 20 3.31 2.38
1 -4 20 1.98 1.34
1 4 -20 6.24 3.87
1 4 20 7.98 4.88
-1 -4 20 2.18 1.7
1 -4 21 34.22 7.69
-1 -4 21 33.09 8.67
1 -4 21 21.53 7.23
1 -4 -21 30.6 7.63
-1 -4 -21 41.67 11.22
-1 -4 21 34.17 4.5
1 4 21 29.84 6.33
1 -4 -21 44.97 12.14
1 4 -21 41.16 7.84
-1 -4 22 87.68 14.7
1 -4 22 83.51 15.12
-1 -4 22 84.9 6.99
-1 -4 -22 106.81 19.02
1 -4 -22 96.98 17.99
1 -4 -22 80.13 12.25
1 4 -22 84.75 11.08
1 4 22 85.98 10.47
1 -4 22 81.61 11.22
-1 -4 23 51.21 11.79
1 -4 23 49.76 11.93
-1 -4 23 50.03 5.32
-1 -4 -23 61.94 15.12
1 -4 -23 53.83 13.44
1 -4 -23 42.26 9.05
1 4 23 56.87 8.24
1 4 -23 54.18 8.41
1 -4 23 37.5 8.07
-1 -4 24 50.59 11.82
1 4 24 47.63 7.17
1 4 -24 61.61 8.54
1 -4 24 55.99 12.97
-1 -4 24 58.14 5.88
1 -4 -24 52.58 13.07
-1 -4 25 1.68 2.84
1 -4 25 4.55 3.6
1 -4 -25 10.56 7.63
-1 -4 25 4 1.61
1 4 -25 -1.56 2.09
1 4 25 3.99 2.5
-1 4 25 -2.08 2.82
-1 -4 26 5.5 4.65
1 -4 26 4.16 3.25
1 4 -26 9.15 3.45
1 -4 -26 10.02 7.6
1 4 26 4.38 4.6
-1 4 26 8.17 4.58
-1 -4 27 42.19 11.68
1 -4 27 46.48 11.88
1 -4 -27 48.96 13.1
1 4 27 33.57 14.12
1 4 27 32.02 8.8
-1 4 27 30.95 8.54
1 4 28 2.83 3.07
-1 -4 28 -1.88 1.94
1 -4 28 0.02 3.88
1 -4 -28 1.54 3.44
-1 4 28 3.86 4.48
1 4 28 4.3 4.13
1 4 29 3.37 3.25
-1 4 29 -1.75 1.82
1 4 29 0.04 3.46
-1 -4 29 1.3 2.78
1 -4 29 -3.16 3.39
1 -4 -29 0.95 2.12
-1 4 30 -5.94 5.41
1 4 30 9.16 5.65
-1 -4 30 1.64 1.64
1 -4 30 6.73 4.69
1 4 30 9.05 5.33
-1 4 31 8.72 5.24
1 4 31 10.77 6.15
1 4 31 9.45 7.49
-1 -4 31 4.42 1.94
1 -4 31 7.55 5.34
1 4 32 1.66 4.77
-1 4 32 0.33 2.48
1 4 32 2.81 3.51
-1 -4 32 -2.27 4.41
1 -4 32 -1.7 3.59
1 4 33 4.81 4.73
-1 4 33 -2.8 3.48
1 4 33 1.95 2.6
-1 -4 33 -5.29 4.73
1 -4 33 -8.88 7.52
1 4 34 7.34 5.05
-1 4 34 9.31 5.87
1 4 34 8.45 8.57
-1 -4 34 -2.66 5.48
1 -4 34 2.06 5.75
-1 -4 35 7.63 5.52
1 -4 35 7.97 7.32
-1 -4 36 2.87 3.95
1 -4 36 17 9.7
-1 -4 37 -1.8 1.85
1 -4 37 2.83 6.24
-2 -4 0 15.04 4.73
2 -4 0 9.33 4.87
-2 -4 0 12.33 5.59
2 4 0 8.24 3.62
2 -4 -1 272.25 25.18
-2 -4 -1 282.65 21.46
-2 -4 1 265.01 19.82
2 4 1 279.83 23.12
2 4 -1 276.33 21.92
-2 -4 1 262.35 23.87
2 -4 1 274.56 25.02
-2 -4 -1 243.75 22.94
2 -4 2 412 30.92
2 4 2 454.32 15.09
-2 -4 -2 442.35 27.56
-2 -4 2 458.27 25.39
2 4 2 448.42 30.37
-2 -4 2 452.76 31.15
-2 -4 -2 410.8 29.83
2 4 -2 496.62 28.56
2 -4 -2 450.64 30.92
2 -4 -2 412.67 30.63
2 4 3 113.95 8.48
-2 4 -3 114.33 10.1
-2 -4 -3 107.52 13.76
-2 -4 3 115.66 12.6
2 4 -3 107.86 16.87
-2 -4 -3 124.18 16.32
-2 -4 3 125.5 16.38
2 4 -3 121.03 13.52
2 4 3 115.89 17.34
2 -4 -3 103.6 15.26
2 -4 3 123.59 16.97
2 -4 -3 107.2 15.7
2 4 3 119.54 16.08
2 4 4 122.34 9.64
-2 4 -4 100.87 9.82
-2 -4 -4 116.66 14.54
-2 -4 4 109.48 11.58
2 4 4 125.4 16.78
-2 -4 4 110.03 15.53
-2 -4 -4 105.06 14.85
2 4 -4 114.95 17.2
2 4 4 114.23 17.03
2 4 -4 118.9 13.05
2 -4 4 118.54 16.55
2 -4 -4 134.85 17.26
2 -4 -4 102.87 14.95
2 4 -5 257.72 25.09
2 -4 5 200.44 21.49
2 4 5 228.1 14.31
-2 4 -5 218.81 14.5
-2 -4 -5 224.58 20.66
-2 -4 5 213.19 16.19
2 4 5 278.07 25.42
2 -4 -5 242.79 23.97
2 4 5 228.48 23.76
2 -4 -5 223.08 22.84
2 4 6 32.32 8.94
2 -4 6 37.07 9.32
2 -4 -6 32.1 8.32
2 4 6 31.64 5.82
-2 4 -6 32.78 6.05
-2 -4 6 39.65 6.52
-2 -4 -6 31.63 8.41
2 -4 -6 35.54 9.55
2 4 7 220.35 16.04
-2 4 -7 207.04 15.5
2 4 7 212.65 23.17
-2 -4 -7 205.37 20.7
-2 -4 7 208.68 14.54
2 -4 -7 232.01 23.62
2 -4 7 207.75 21.9
2 -4 -7 203.44 21.91
-2 -4 -8 181.37 19.57
2 4 8 189.83 16.02
-2 4 -8 184.25 15.09
2 -4 -8 181.36 21.52
-2 -4 8 168.2 12.76
2 4 8 195.78 22.48
2 -4 8 174.24 20.03
2 -4 -8 153.57 18.7
2 4 9 582.13 29.86
-2 4 -9 560.95 27.24
2 -4 9 555.33 26.78
-2 -4 -9 561.67 35.84
-2 -4 9 556.16 22.05
2 -4 -9 555.18 38.6
2 4 9 551.7 36.65
2 -4 9 510.93 33.99
2 -4 -9 580.67 36.91
-2 4 -10 561.47 28.42
2 4 10 630.72 32.63
-2 -4 -10 643.08 39.04
2 -4 10 638.35 29.7
-2 -4 10 591.45 21.56
2 -4 -10 565.73 39.14
2 4 10 616.03 38.83
2 -4 10 582.9 36.31
2 -4 -10 589.39 37.09
2 4 11 23.2 8.66
-2 4 -11 27.29 6.79
2 -4 11 22.41 8.03
2 -4 -11 22.85 7.34
2 4 11 25.56 7.19
-2 -4 11 23.41 4.15
-2 -4 -11 27.26 8.32
2 -4 -11 38.41 9.93
2 -4 11 18.93 5.36
2 4 12 -0.63 1.5
2 4 12 5.31 4.93
2 -4 12 6.15 5.15
2 -4 -12 1.31 1.87
2 4 12 6.28 4.13
2 -4 -12 2.63 4.21
2 -4 12 1.13 2.75
-2 -4 -12 -1.64 2.21
-2 -4 12 1.81 1.42
2 -4 -13 1.73 3.18
2 4 13 -1.88 3.22
2 -4 13 1.91 2.15
2 -4 -13 1.57 1.63
2 4 13 5.82 4.67
2 -4 13 0.94 1.68
-2 -4 -13 4.5 3.41
-2 -4 13 2.83 1.42
2 4 13 2.98 2.47
2 4 14 3.44 2.99
2 -4 14 4.78 1.25
2 -4 -14 -1.72 3.07
2 4 14 0.16 1.24
-2 -4 -14 1.26 1.76
2 -4 -14 -0.68 2.13
-2 -4 14 2.18 0.98
2 4 14 0.99 2.81
2 4 15 323.86 29.56
2 -4 -15 284.94 25.72
-2 -4 -15 265.86 27.55
2 -4 -15 248.5 26.7
2 4 15 302.23 30.67
2 4 15 278.97 25.12
2 -4 15 258.48 23.81
2 4 -16 41.01 8.29
2 -4 16 43.83 9.59
2 -4 -16 42.58 9.77
2 4 16 48.09 10.23
2 4 16 48.03 11.89
2 -4 16 -0.85 1.81
-2 -4 -16 50.85 11.74
2 4 16 52.09 9.25
2 4 16 38.35 11.45
2 -4 -16 42.24 11.23
-2 4 16 55.86 13.22
2 -4 17 27.71 7.14
2 -4 -17 32.3 8.74
-2 4 -17 31.71 7.4
2 4 17 26.48 7.11
2 4 17 29.24 10.32
2 -4 -17 20.89 8
2 -4 17 19.66 7.18
2 4 17 27.82 6.53
-2 -4 -17 37.1 10.56
2 4 -17 25.21 6.3
2 4 17 32.08 10.36
-2 4 17 34.64 10.9
2 -4 18 19.7 6.41
2 -4 -18 27.31 7.29
2 4 18 15.08 7.17
2 4 18 28.63 8.29
2 -4 18 29.27 8.54
2 4 18 22.68 5.79
-2 -4 -18 28.54 8.68
2 4 -18 26.33 6.28
2 -4 -18 19.12 7.2
-2 4 18 24.26 8.45
2 4 19 4.22 3.05
2 -4 19 1.82 2.1
2 -4 -19 6.1 3.24
2 4 -19 7.74 4.13
2 4 19 6.15 5.75
2 4 19 4.32 3.98
2 -4 19 7.71 5.03
-2 -4 -19 8.3 6.14
2 -4 -19 -1.85 3.8
-2 4 19 9.38 7.05
2 -4 20 137.06 18.34
2 4 20 135.05 22.41
2 4 20 101.3 11.6
2 4 -20 116.73 13.43
2 -4 20 115.63 15.3
2 -4 -20 104.43 18.62
2 -4 -20 105.78 14.95
2 4 -20 111.33 15.94
2 4 20 111.17 15.47
2 4 21 229.5 30.23
2 -4 21 178.75 21.53
2 4 21 163.33 18.45
2 4 21 174.07 14.84
2 4 -21 154.61 14.97
2 -4 -21 183.23 24.46
2 -4 -21 152.53 17.97
2 -4 21 164.83 17.72
2 4 -21 152.91 17.95
2 4 22 392.56 40.21
2 -4 22 367.78 31.82
2 4 22 332.1 20.39
2 4 -22 344 21.59
2 4 -22 290.82 24.7
2 -4 -22 329.84 33.53
2 -4 22 322.9 24.39
2 -4 -22 352.37 26.8
2 4 22 320.79 25.21
2 4 23 6.11 5.21
2 -4 23 2.24 1.18
2 4 -23 4.89 3.58
2 4 23 5.73 2.9
2 4 -23 8.4 3.11
2 4 23 9.29 3.43
2 -4 23 7.42 4.34
2 -4 -23 2.29 1.23
2 -4 -23 19.51 8.75
2 4 24 -4.26 7.23
2 -4 24 1 1.77
2 4 -24 -1.77 2.61
2 4 -24 -1.25 1.61
2 4 24 0.07 1.89
2 -4 -24 0.02 4.46
2 -4 24 -0.53 1.57
2 -4 -24 -2.19 2.95
2 -4 -25 33.14 7.59
2 4 25 28.8 12.07
2 4 25 31.45 5.96
2 4 -25 31.7 6.17
2 -4 25 29.81 9.86
2 -4 -25 49.68 13.52
2 -4 25 29.18 6.89
-2 4 25 33.95 8.78
-2 -4 26 13.74 7.32
2 4 26 28.79 12.77
2 -4 26 20.72 8.16
2 -4 -26 18.11 7.8
2 4 26 25.4 8.11
-2 4 26 16.27 6.55
-2 4 27 5.7 3.39
-2 -4 27 3.05 3.29
2 4 27 -1.32 7.49
2 -4 27 -1.04 2.02
2 -4 -27 9.69 5.87
-2 4 27 2.02 1.36
-2 4 -27 3.36 2.12
2 4 27 0.17 2.3
-2 4 28 18.55 6.88
-2 -4 28 15.16 6.89
2 4 28 14.98 10.48
2 -4 28 28.12 10.69
2 -4 -28 13.14 7.48
2 4 28 23.85 7.55
2 4 29 9.69 5.42
-2 4 29 3.97 1.51
-2 -4 29 9.24 6.56
2 4 29 22.85 11.99
2 -4 29 2.55 5.77
2 -4 -29 18.67 9.08
2 4 30 16.21 6.55
-2 -4 30 16.4 6.97
2 4 30 11.87 9.16
2 -4 30 17.84 7.87
2 -4 -30 15.88 8.18
-2 4 30 6.35 4.48
-2 4 31 10.15 5.34
-2 -4 31 13.9 6.95
2 4 31 15.37 10.5
2 -4 31 13.86 8.17
2 4 31 9.54 5.91
2 -4 -31 11.82 7.62
-2 4 32 11.42 6.52
-2 -4 32 5.49 4.91
2 4 32 0.17 4.68
2 -4 32 14.84 8.18
2 4 32 3.92 5.12
-2 4 33 -0.54 2.79
2 4 33 3.17 3.02
-2 -4 33 7.22 7.02
2 4 33 3.67 9.22
2 -4 33 9.13 6.92
2 4 34 6.98 3.17
-2 4 34 12.92 7.14
-2 -4 34 -5.72 7.18
2 4 34 11.61 8.54
2 -4 34 0.03 4.02
-2 -4 35 -5.86 5.77
2 -4 35 7.89 6.06
-2 -4 36 5.13 6.96
2 -4 36 -2.29 2.55
-2 -4 37 -7.85 7.22
-3 -4 0 0.18 0.61
-3 -4 0 -0.27 1.24
3 4 0 -0.27 1.21
-3 -4 -1 110.95 8.37
-3 -4 1 102 6.95
-3 -4 -1 118.89 13.94
-3 -4 1 113.92 12.92
3 4 1 104.39 14.42
3 4 -1 119.1 14.73
3 -4 -1 107.74 15.84
3 -4 1 105.72 15.14
-3 -4 2 -1.03 1.2
-3 -4 2 0.65 0.62
3 -4 2 0.23 2.84
3 -4 -2 2.98 3.8
-3 -4 -2 0.8 2.51
3 4 -2 0.38 0.92
3 4 2 -1.05 2.31
-3 -4 -3 14.3 5.34
3 -4 3 24.91 7.91
3 -4 -3 15.71 6.2
-3 -4 3 17 2.77
3 4 3 14.8 3.63
-3 -4 3 14.16 3.7
-3 4 -3 13.72 3.71
3 4 3 15.52 5.92
3 4 -3 14.76 4.78
3 -4 4 16.94 6.26
3 -4 -4 29.02 8.37
3 4 4 25.28 4.95
-3 4 -4 25.74 5.72
-3 -4 -4 19.1 6.3
-3 -4 4 21.01 5.05
3 4 4 18.36 6.17
3 4 -4 29.53 6.81
3 4 4 21.95 7.67
3 4 5 55.78 7.6
-3 4 -5 50.61 8.09
-3 -4 -5 57.4 10.57
3 -4 5 50.11 10.36
3 -4 -5 52.04 10.95
-3 -4 5 57.19 7.84
3 4 -5 57.7 8.93
3 4 5 64.76 12.99
3 -4 -5 48.91 11.19
3 4 6 124.3 11.95
-3 4 -6 144.26 13.73
-3 -4 -6 133.75 16.4
-3 -4 6 125.53 11.27
3 -4 -6 134 18.52
3 4 -6 128.54 12.59
3 4 6 130.3 18.65
3 -4 -6 110.86 16.18
3 -4 6 102.9 15.14
3 4 7 375.48 21.41
-3 4 -7 384.92 23.22
3 4 7 416.4 33.4
-3 -4 7 400.74 18.68
-3 -4 -7 432.66 30.17
3 -4 -7 395.01 31.97
3 4 -7 414.88 21.65
3 -4 7 369.38 28.72
3 -4 -7 400.72 30.59
3 4 8 29.22 7.29
3 4 8 28.82 6.2
-3 4 -8 27.73 6.16
3 -4 8 21.99 7.12
3 -4 -8 32.01 8.39
-3 -4 -8 41.27 9.69
-3 -4 8 32.32 5.17
3 4 -8 37.84 8.72
3 -4 -8 19.01 7.07
3 4 8 33.47 9.24
3 4 8 44.55 11.03
3 4 9 31.61 7.75
-3 4 -9 20.52 5.87
3 4 9 23.79 5.89
3 -4 9 34.15 8.61
3 -4 -9 21.14 6.88
3 4 9 26.35 8.66
-3 -4 -9 28.94 8.25
3 4 9 34.27 9.13
3 -4 -9 15.29 6.35
3 4 -9 24.22 6.5
-3 4 -10 16.56 5.07
3 4 10 27.12 6.93
3 -4 10 21.6 7.15
3 -4 -10 17.64 5.73
-3 -4 -10 21.56 6.84
3 4 10 15.25 6.64
3 4 -10 31.8 7.37
3 -4 -10 25.85 9.27
3 4 10 23.89 7.95
3 4 10 28.15 7.17
-3 4 -11 69.05 11.04
3 4 11 80.83 12.03
3 -4 11 62.1 11.77
3 -4 -11 67.72 12.78
-3 -4 -11 68.91 13.3
3 4 -11 72.7 11.52
3 -4 -11 65.63 13.72
3 4 11 73.25 14.17
3 4 11 80.49 12.24
3 4 11 73.25 14.04
-3 4 -12 56.44 9.83
3 4 12 44.46 9.21
3 -4 12 42.82 9.77
3 -4 -12 37.55 10.06
-3 -4 -12 50.56 11.69
3 -4 -12 36.66 10.7
3 4 12 40.83 8.5
3 4 12 36.77 9.48
3 4 12 55.15 12.53
3 4 -12 47.2 9.09
-3 4 -13 6.75 2.99
3 -4 13 2.04 2.15
3 4 13 3.52 3.33
3 -4 -13 7.1 5.17
3 4 13 17.15 5.85
3 4 -13 10.27 4.45
-3 -4 -13 4.25 4.25
3 4 13 7.2 3.33
3 4 13 10.97 4.89
3 -4 -13 5.52 3.55
3 4 14 0.59 1.93
3 4 -14 1.44 1.25
-3 4 -14 3.8 3.31
3 -4 14 1.33 2.77
3 -4 -14 -1.05 1.42
3 4 14 7.69 4.31
3 -4 -14 4.61 4.64
3 4 14 6.9 3.95
3 4 14 3.39 4.6
3 4 15 11.46 5.93
3 -4 15 8 4.61
3 -4 -15 5.4 3.21
3 4 15 5.27 2.92
3 -4 15 8.86 4.41
3 -4 -15 12.74 5.63
3 4 15 6.8 3.82
3 4 15 4.57 2.48
3 4 -15 13.49 4.89
3 4 16 196.92 22.66
3 -4 16 162.27 19.03
3 4 16 164.32 15.72
3 4 -16 194.62 17.87
3 -4 -16 160.19 22.5
3 4 16 173.29 21.03
3 -4 16 154.11 18.41
3 -4 -16 161.85 19.62
-3 4 -16 162.2 15.66
3 4 17 5.46 4.96
-3 4 -17 7.28 3.14
3 -4 17 11.37 4.83
3 -4 -17 10.04 3.62
3 4 17 8.97 4.99
3 4 17 5.83 2.59
3 4 -17 4.6 3.2
3 -4 17 8.09 4.41
3 -4 -17 2.13 2.56
3 4 18 3.34 2.16
3 4 18 3.97 3.8
3 4 -18 -0.52 0.98
-3 4 -18 4.4 3.68
3 -4 18 -0.05 1.61
3 -4 -18 0.07 1.27
3 4 18 -2.27 4.58
3 -4 18 -1.81 2.73
3 -4 -18 1.18 4.16
3 4 19 -1.52 2.55
3 -4 19 9.94 4.96
3 -4 -19 0.05 3.25
3 4 19 -2.17 4.78
3 -4 19 10.03 5.5
3 -4 -19 4.49 3.97
3 4 19 6.92 3.44
3 4 -19 3.09 2.72
3 -4 20 14.05 5.32
3 -4 -20 7.63 3.9
3 4 20 6.62 3.97
3 4 20 13.67 7.25
3 -4 20 8.17 3.88
3 -4 -20 11.97 4.57
3 4 20 14.99 4.59
3 4 -20 9.54 3.98
3 -4 21 4.47 4.06
3 -4 -21 -0.37 2.04
3 4 21 -0.23 2.69
3 4 21 1.99 3.34
3 -4 21 5.53 4.95
3 4 -21 -0.08 1.41
3 4 21 1.69 2.27
3 -4 -21 8.17 6.44
3 -4 22 0.41 3.15
3 -4 -22 4.39 2.97
3 4 22 -0.6 1.07
3 4 22 7.7 4.13
3 4 -22 5.8 4.03
3 4 22 1.56 1.4
3 -4 22 4.36 4.46
3 -4 -22 -0.55 2.95
3 -4 23 -1.58 1.75
3 4 -23 3.94 2.98
3 -4 -23 1.14 1.4
3 4 23 2.86 2.03
3 4 23 0.82 1.7
3 4 23 1.08 2.11
3 -4 23 -4.83 4.93
3 -4 -23 -0.07 2.53
3 4 -24 -0.26 1.83
3 4 24 6.87 3.38
-3 4 24 -0.1 2.76
3 4 24 0.69 2.63
3 4 24 -5.49 2.87
3 -4 24 -0.93 2.98
3 -4 -24 4.48 4.47
3 -4 24 3.1 2.89
3 -4 -24 1.76 3.37
3 4 25 12.22 6.82
3 4 25 11.08 4.78
3 -4 25 10.7 5.72
-3 4 25 5.41 2.63
3 -4 -25 1.79 3.38
-3 4 25 5 3.59
3 4 -25 5.78 2.69
3 -4 -25 5.04 4.35
-3 4 26 2.48 3.26
3 4 -26 -1.76 1.59
3 4 26 1.51 2.34
3 -4 26 1.42 1.46
3 -4 -26 2.11 4.43
-3 4 26 -1.6 1.77
-3 4 -26 1.75 1.36
3 4 26 4.51 4.15
-3 4 27 0.33 4.14
3 4 27 -0.28 5.71
3 -4 -27 -2.87 1.37
3 -4 27 -0.32 2.65
3 4 -27 0.2 1.6
3 4 27 -0.32 2.22
-3 4 27 1.36 2.11
-3 4 -27 1.05 1.11
3 4 27 2.14 3.11
-3 4 28 18.78 6.62
3 4 28 20.02 9.87
3 -4 -28 12 6.66
3 -4 28 19.32 8.36
3 4 28 15.07 5.76
3 4 29 -0.32 1.95
-3 4 29 8.43 5.9
3 4 29 2.51 3.41
3 -4 29 2.79 2.6
3 -4 -29 7.51 6.85
3 4 30 2.95 5.95
-3 4 30 2.74 2.3
3 4 30 -0.44 5.38
3 -4 30 0.92 4.06
3 -4 -30 3.22 4.92
3 4 31 10.93 5.71
-3 4 31 7.93 5.36
3 4 31 6.83 6.03
3 -4 31 5.16 3.57
3 -4 -31 3.78 2.74
-3 4 32 2.83 2.7
-3 -4 32 3.11 4.66
3 4 32 -3.66 4.03
3 -4 32 -1.24 2
3 -4 -32 -2.02 4.81
3 4 33 1.52 3.54
-3 4 33 1.55 2.85
-3 -4 33 2.02 4.5
3 4 33 -2.76 2.93
3 -4 33 -0.25 3.18
3 -4 -33 3.14 4.01
3 4 34 5.86 5.02
-3 -4 34 9.21 7.45
3 4 34 15.46 9.11
3 -4 34 10.94 8.7
-3 -4 35 -2.59 4.94
3 -4 35 0.88 3.93
-3 -4 36 12.5 7.52
3 -4 36 6.59 6.73
-3 -4 37 -20.07 9.39
-4 -4 0 307.6 15.9
4 4 0 344.59 25.14
4 4 0 345.6 26.38
4 4 1 17.15 5.94
4 4 1 16.08 5.68
4 4 -1 18.22 6.48
-4 -4 -1 20.69 4.3
-4 -4 1 17.33 3.73
4 4 -1 13.25 5.52
4 4 2 17.77 6.23
4 4 -2 20.54 6.69
-4 -4 -2 14.16 3.69
-4 -4 2 12.94 3.14
4 4 2 10.86 4.64
4 4 -2 14.4 5.23
4 4 3 -2.73 2.27
4 4 -3 -1.19 3.19
-4 -4 -3 0.72 1.3
-4 -4 3 2.12 1.34
4 4 -3 -0.41 1.24
4 4 -3 -0.62 3.14
4 4 4 14.24 5.58
4 4 -4 25.39 7.59
4 4 -4 18.68 6.01
-4 -4 -4 17.03 4.82
-4 4 -4 22.49 6.28
4 4 -4 7.76 5.75
4 4 4 37.49 11.57
-4 -4 -5 303.34 19.85
-4 4 -5 331.73 22.55
4 4 5 354.1 20.98
4 4 -5 322.34 21.32
4 4 5 316.33 30.02
4 4 5 348.76 25.81
4 4 -5 338.23 25.72
-4 4 -6 37.66 7.87
4 4 6 41.65 7.3
4 4 6 47.33 11.32
4 4 6 11.26 5.2
4 4 -6 8.76 4.25
4 4 -6 39.47 7.12
4 4 6 47.97 9.78
4 4 -6 44.88 9.27
4 4 7 1.32 3.04
-4 4 -7 3.12 1.13
4 4 7 5.41 3.31
4 4 -7 -3.71 4.18
4 4 7 4.57 3.82
4 4 -7 2.71 2.39
4 4 7 2.96 1.82
4 4 -7 1.04 2.46
4 -4 -7 4.22 2.57
-4 4 -8 260.23 20.69
4 4 8 276.8 20.54
4 4 -8 291.7 23.55
4 4 8 256.23 24.84
4 -4 -8 261.01 26.5
4 4 8 272.07 22.52
4 4 -8 283.58 17.26
4 4 8 312.14 29.74
-4 4 -9 13.04 5.12
4 4 9 -0.04 1.95
4 4 9 8.63 4.06
4 4 -9 11.9 5.11
4 4 -9 1.37 1.91
4 4 9 2.1 3.34
4 4 9 9.59 5.67
4 4 -9 6.09 2.43
4 -4 -9 5 4.76
-4 4 -10 85.43 12.54
4 4 10 82.44 11.94
4 -4 10 89.69 14.35
4 4 -10 73.96 12.07
4 4 10 76.51 11.4
4 4 10 99.32 16.29
4 -4 -10 90.92 16.57
4 4 -10 61.47 13.56
4 4 10 90.8 16.05
4 4 11 44.07 11.07
-4 4 -11 55.01 10.42
4 4 11 54.51 9.72
4 4 -11 52.38 9.9
4 4 11 67.7 11.44
4 -4 11 52.35 10.92
4 -4 -11 42.47 9.96
4 4 -11 41.97 11.13
4 4 11 66.2 13.61
4 -4 -11 48.86 11.93
4 4 12 -3.29 3.06
4 4 -12 1.41 1.97
-4 4 -12 1.96 2.07
4 4 12 -1.01 2.97
4 -4 12 1.4 2
4 -4 -12 2.94 2.56
4 4 12 6.4 5.35
4 -4 -12 2.45 4.22
4 4 -12 -0.43 1.9
4 4 12 1.18 3.23
4 4 13 3.63 2.86
4 4 -13 2.47 2.04
-4 4 -13 -2.2 3.74
4 4 13 -1.69 1.81
4 -4 13 -1.85 3.07
4 -4 -13 1.53 2.23
4 -4 13 -3.28 4.77
4 -4 -13 2.01 4.05
4 4 13 -3.79 4.76
4 4 -13 2.71 2.82
4 4 13 -1.01 1.52
-4 4 -14 17.48 6.51
4 4 14 11.42 5.17
4 -4 14 5.62 4.17
4 -4 -14 9.8 4.64
4 -4 14 10.34 5.54
4 4 -14 14.81 5.16
4 4 14 10.58 5.64
4 -4 -14 16.88 8.51
4 4 -14 6.87 5.55
4 4 14 15.58 6.4
4 4 14 14.43 5.01
-4 4 -15 2.39 0.73
-4 4 -15 9.81 4.62
4 4 15 -0.77 2.41
4 -4 15 -0.63 1.54
4 -4 -15 1.65 2.66
4 -4 15 5.82 3.76
4 -4 -15 4.03 4.1
4 4 -15 3.4 2.25
4 4 15 1.57 2.19
4 4 -15 -0.91 2.7
4 4 15 2.6 3.53
-4 4 -16 4.65 2.88
4 4 -16 3.78 4.81
-4 4 -16 4.07 3.23
4 -4 16 2.96 2.47
4 4 16 1.07 3.85
4 -4 -16 4.95 4.11
4 -4 16 11.98 5.83
4 4 16 4.18 2.99
4 4 -16 -0.37 1.45
4 -4 -16 6.07 5.8
4 4 16 2.73 3.38
-4 4 -17 14.86 4.86
4 -4 17 15.53 6.21
4 -4 -17 23.47 7.69
4 4 17 25.2 8.23
4 -4 17 21.1 7.48
4 4 17 19.13 5.58
4 4 -17 22.26 6.44
4 -4 -17 11.41 4.96
4 4 -17 12.87 6.42
4 4 17 24.96 8.67
-4 4 -18 24.28 6.14
4 -4 18 23.8 7.71
4 -4 -18 24.99 8.16
4 4 18 30.64 9.31
4 4 -18 21.35 5.85
4 4 18 19.58 5.32
4 -4 18 30.43 8.73
4 -4 -18 21.24 8.34
4 4 -18 36.25 9.97
4 4 18 21.53 7.87
4 -4 19 25.03 8.01
4 -4 -19 17.05 7.3
4 4 -19 29.41 7.24
4 4 19 25.86 6.92
4 4 19 9.3 2.92
4 -4 19 25.41 8.37
4 -4 -19 19.63 8.6
4 4 -19 22.72 8.83
4 4 19 35.35 10.16
4 4 -20 40.18 11.35
4 4 20 31.45 9.74
4 4 -20 41.57 8.42
4 4 20 32.16 7.37
4 -4 20 38.02 10.02
4 -4 -20 32.97 9.17
4 4 20 46.14 12.88
4 -4 20 33.96 9.91
4 -4 -20 56.01 13.92
4 4 -21 10.13 6.14
4 4 21 7.72 4.78
4 4 -21 8.31 4.1
4 4 21 6.29 3.78
4 -4 -21 7.29 6.17
4 -4 21 -0.99 1.77
4 -4 -21 6.62 4.59
4 4 21 3.07 2.63
4 -4 21 0.5 2.83
4 4 -22 59.67 9.39
4 4 22 59.08 8.92
4 4 -22 8.3 5.11
4 4 22 55.45 12.08
4 -4 22 40.72 9.61
4 -4 -22 57.18 12.07
4 4 22 78.44 17.5
4 -4 22 59.3 13.23
4 -4 -22 56.04 13.6
-4 4 -22 18.4 5.53
-4 4 22 61.79 10.97
4 4 -23 -1.56 2.49
4 4 23 1.22 3.33
4 -4 23 -1 2.57
4 -4 -23 6.68 4.62
4 4 23 5.18 3.77
-4 4 23 2.64 3.42
4 -4 23 7.99 6.01
-4 4 23 6.85 3.25
-4 4 -23 -1.09 0.78
4 -4 -23 5.45 5.23
4 4 -23 0.79 2.17
4 4 23 5.79 2.91
4 -4 24 29.34 7.48
4 -4 -24 35.68 9.18
4 4 -24 0.39 1.83
4 4 24 50.67 10.96
-4 4 24 36.78 7.01
4 4 24 58.44 15.98
4 -4 24 52.32 12.99
4 -4 -24 58.59 15.31
4 4 24 30.65 6.21
-4 4 24 40.74 9.38
4 4 -24 28.17 6.09
-4 4 25 1.34 3.83
4 -4 -25 1.99 1.84
4 4 25 1.04 2.08
4 4 25 -5.63 5.4
4 -4 25 -6.78 5
4 -4 -25 2.87 3.45
-4 4 25 1.64 0.85
-4 4 26 8.18 5.5
4 4 26 5.51 3.87
4 -4 26 6.6 4.27
-4 4 26 8.01 3.54
4 4 26 0.34 3.7
-4 4 27 5.85 3.01
4 4 27 10.25 6.57
4 -4 27 11.28 6.15
4 -4 -27 13.05 5.88
4 4 27 6.4 3.25
4 4 28 0.59 2.78
-4 4 28 2.59 2.64
4 4 28 -7.83 5.63
4 -4 28 2.89 2.96
4 -4 -28 7.51 6.82
4 4 29 11.3 5.64
-4 4 29 13.37 5.17
4 4 29 10.31 7.52
4 -4 29 18.41 8.31
4 -4 -29 20.43 8.79
4 4 30 -1.76 4.79
-4 4 30 2.78 3.9
4 -4 -30 2.75 1.98
4 4 30 4.82 5.42
4 -4 30 -2.11 3.09
4 4 31 1.69 2.55
-4 4 31 4.47 4.99
4 4 31 1.35 3.98
4 -4 31 0.12 3.03
4 -4 -31 -1.93 3.91
4 4 32 3.69 4.4
-4 4 32 -2.92 4.41
4 -4 -32 0.69 3.51
4 -4 32 -3.35 2.44
4 4 33 4.18 2.54
4 -4 -33 0.75 5.89
-4 4 33 -1.86 2.65
4 4 33 6.12 10.47
4 -4 33 3.44 5.85
4 4 34 -1.22 2.57
4 -4 -34 1.77 4.47
4 -4 34 2.18 4.21
-4 -4 35 10.81 7.59
4 -4 35 6.24 5.43
-4 -4 36 1.91 5.53
5 4 0 -0.4 1.51
-5 -4 0 -1.22 1.38
5 4 0 1.28 2.91
-5 -4 -1 107.02 11.29
-5 -4 1 106.53 10.88
5 4 -1 13.83 6.39
5 4 1 102.32 14.01
5 4 -1 103.99 14.4
5 4 -1 90.74 12.39
5 4 1 19.9 7.9
-5 -4 -2 120.27 11.98
-5 -4 2 129.51 11.96
5 4 2 118.45 15.32
5 4 -2 128.33 15.84
5 4 -2 129.87 14.74
5 4 -2 109.95 17.21
5 4 2 141.87 20.03
5 4 3 33.4 8.41
5 4 -3 34.06 8.16
5 4 3 36.56 10.59
-5 -4 -3 38.31 6.87
-5 -4 3 37.93 6.35
5 4 -3 45.3 8.76
5 4 -3 34.13 10.06
-5 -4 -4 142.92 13.85
5 4 -4 125.45 13.82
-5 4 -4 139.18 15.81
5 4 -4 136.17 19.51
5 4 4 139.2 16.1
5 4 -4 143.8 16.67
5 4 4 140.9 19.63
-5 -4 -5 94.68 11.48
-5 4 -5 97 13.41
5 4 5 108.9 14.52
5 4 -5 91.82 12.97
5 4 5 87.11 13.97
5 4 -5 97.25 11.97
5 4 -5 91.11 16.22
5 4 5 89.54 15.93
-5 -4 -6 3.14 2.88
-5 4 -6 2.69 2.1
5 4 6 2.89 1.25
5 4 -6 2.6 2.85
5 4 6 6.51 4.29
5 4 -6 7.23 3.57
5 4 6 3.02 2.51
5 4 6 8.41 3.9
5 4 -6 4.31 3.6
5 4 -7 40.87 7.48
-5 -4 -7 46.12 8.67
-5 4 -7 26.93 6.99
5 4 7 43 8.43
5 4 -7 37.75 10.21
5 4 7 38.7 9.92
5 4 7 46.17 11.92
5 4 7 48.76 9.27
5 4 -7 47.32 9.33
5 4 8 16.32 6.02
-5 -4 -8 20.75 6.26
-5 4 -8 29.45 7.27
5 4 8 27.02 9.44
5 4 8 19.24 5.83
5 4 -8 16.44 6.41
5 4 -8 22.28 5.12
5 4 8 22.54 6.43
5 4 -8 13.89 5.41
-5 4 -9 25.31 7.33
5 4 9 17.16 5.4
5 4 9 22.55 8.15
5 4 9 20.01 6.66
5 4 9 15.06 5.53
5 4 -9 28.98 5.62
5 4 -9 33.46 7.91
5 -4 -9 23.67 9.29
5 4 -9 28.27 8.71
-5 4 -10 59.3 11.01
5 -4 -10 65.67 14.17
5 4 10 53.81 10.28
5 4 -10 64.19 7.73
5 4 10 64.06 12.93
5 4 10 65.84 10.99
5 4 -10 56.98 10.33
5 4 -10 60.59 13.58
5 4 10 66.81 14.5
-5 4 -11 16.2 5.74
5 4 11 6.23 3.19
5 4 11 7.67 3.6
5 4 -11 17.07 5.87
5 4 11 5.81 4.42
5 4 -11 22.31 9.27
5 4 11 7.62 4.6
5 4 -11 12.71 2.96
5 -4 -11 12.83 6.5
-5 4 -12 12.03 5.37
5 4 12 18.82 7.36
5 4 12 20.01 6.26
5 -4 -12 22.71 8.76
5 4 -12 18.96 5.72
5 4 12 13.33 5.07
5 4 -12 32.35 10.66
5 4 12 19.69 6.95
-5 4 -13 1.01 2.43
5 4 13 1.26 2.57
5 4 -13 0.12 1.82
5 4 13 0.25 1.47
5 4 -13 0.33 4.13
5 4 13 -0.02 1.74
5 -4 -13 -1.48 3.56
-5 4 -14 9.17 3.51
-5 4 -14 11.84 4.37
5 4 -14 3.87 3.24
5 4 14 15.06 5.26
5 4 14 9.16 4.76
5 4 14 14.47 7.96
5 4 -14 0.79 2.78
5 -4 -14 7.02 3.81
-5 4 -15 1.24 2.07
-5 4 -15 3.02 3.39
5 4 -15 4.28 3.69
5 4 15 4.84 3.22
5 4 15 2.47 2.18
5 -4 15 0.53 2.82
5 4 -15 1.56 2.02
5 4 15 2.82 2.46
5 -4 -15 0.04 3.7
-5 4 -16 49.17 8.49
-5 4 -16 47.03 10.91
5 4 -16 56.49 10.36
5 4 16 55.98 10.1
5 4 16 53.23 12.07
5 -4 16 44.21 10.45
5 -4 -16 47.28 11.44
5 -4 16 69.62 14.06
5 -4 -16 59.43 13.82
5 4 -16 57.42 13.9
5 4 16 38.98 10.92
-5 4 -17 11.99 4.03
5 -4 17 18.24 7.64
5 4 -17 28.33 7.27
5 4 17 17.92 5.89
5 4 17 22.71 8.32
5 -4 17 13.95 5.81
5 -4 -17 18.12 6.08
5 -4 -17 8.14 4.81
5 4 -17 15.69 7.33
5 4 17 19.12 8.16
-5 4 -18 48.1 8.41
5 4 -18 52.62 9.34
5 4 18 52.73 9.36
5 4 18 42.92 11.25
5 -4 18 44.9 10.72
5 -4 -18 54.52 11.93
5 -4 18 61.39 13.78
5 -4 -18 53.24 13.93
5 4 -18 68.7 15.43
5 4 18 50.46 12.38
5 4 -19 38.05 8.18
5 4 19 35.17 7.46
5 -4 19 39.47 9.95
5 -4 -19 43.78 11.19
5 4 19 34.34 10.28
5 -4 19 41.52 11.47
-5 4 -19 49.61 9.57
5 -4 -19 35.58 11.22
5 4 -19 17.18 7.06
5 4 19 37.04 11.17
5 -4 20 -3.97 3.22
5 -4 -20 -0.28 3.18
5 4 20 -1.67 4.39
5 -4 20 1.74 2.06
-5 4 20 -3.15 1.99
-5 4 -20 -0.78 1.59
5 -4 -20 -2.48 5.64
5 4 -20 -4.6 4.94
5 4 20 1.52 3.43
5 4 -20 -2.13 2.58
5 4 20 3.19 2.35
5 4 -21 3.45 2.21
-5 4 21 6.27 3.88
5 -4 21 -2.24 2.68
5 -4 -21 -1.12 4.29
5 4 21 0.32 1.77
5 -4 21 2.12 3.2
5 -4 -21 -0.59 2.07
-5 4 21 -0.03 2.26
-5 4 -21 1.8 2.04
5 4 21 -0.21 2.59
5 4 -21 5.79 4.53
5 4 21 -3.59 4.1
5 -4 22 13.35 5.12
5 -4 -22 6.34 4.78
5 4 22 10.98 7.12
5 4 22 16.9 7.24
5 -4 22 26.23 9.45
5 4 -22 14.98 5.06
5 4 22 18.88 5.5
5 -4 -22 9.08 6.17
-5 4 22 13.75 4.79
-5 4 -22 10.06 4.56
5 4 -22 9.14 4.23
-5 4 22 23.3 6.61
5 4 23 27.21 9.05
5 -4 23 35.74 8.98
5 -4 -23 30.58 8.88
5 4 23 37.69 12.76
5 -4 23 31.6 10.1
5 4 23 38.09 7.27
5 4 -23 39.99 7.79
-5 4 23 33.41 7.64
5 -4 -23 31.5 10.4
-5 4 -23 30.1 7.57
5 4 -23 41.34 11.03
-5 4 23 42.71 9.61
5 4 -24 -7.26 4.16
5 4 24 -1.47 2.71
-5 4 24 5.38 4.07
5 -4 -24 2.06 3.83
5 4 24 -0.64 2.81
5 4 -24 -2.37 2.89
5 -4 24 1.38 2.51
5 -4 -24 1.9 5.65
-5 4 24 -0.76 1.54
-5 4 -24 -0.88 1.65
-5 4 25 2.13 2.36
5 4 -25 0.55 1.77
5 4 25 4.01 2.62
5 4 25 6.02 5.56
5 -4 -25 2.58 3.79
5 -4 25 13.79 7.99
-5 4 25 0.65 1.87
-5 4 -25 6.54 3.03
5 4 25 6.96 4.2
-5 4 26 15.61 6.41
-5 4 26 4.43 2.43
-5 4 -26 11.76 4.08
5 4 -26 10.98 5.97
5 4 26 7.26 4.22
5 4 26 17.23 10.32
5 -4 -26 3.41 4.16
5 4 26 11.18 5.09
-5 4 27 13.19 5.76
5 4 -27 13.72 5.17
-5 4 -27 30.17 6.13
5 -4 27 23.65 9.09
5 -4 -27 26.19 9.39
5 4 27 31.87 9
5 4 28 17.06 6.82
-5 4 28 18.44 7.58
5 4 28 39.18 14.15
5 -4 28 12.36 5.38
5 -4 -28 31.17 10.21
5 4 29 4.51 3.65
-5 4 29 2.22 1.64
5 4 29 8.59 6.5
5 -4 29 9.11 7.64
5 -4 -29 6.87 4.74
5 4 30 1.19 1.88
-5 4 30 4.6 3.32
5 4 30 5.1 2.43
5 -4 30 1.52 3.43
5 -4 -30 3.36 3.58
5 4 31 1.33 4.17
-5 4 31 6.49 4.3
5 4 31 6.87 8.09
5 -4 31 -2.12 5.14
5 -4 -31 0.62 8.02
5 4 32 2.62 4.29
-5 4 32 0.84 2.38
5 4 32 2.39 3.28
5 -4 32 8.45 7.93
5 -4 -32 3.38 6.18
5 4 33 18.85 7.89
-5 4 33 16.47 7.33
5 -4 -33 8.29 5.88
5 4 33 19.77 12.65
5 -4 33 9.9 8.03
5 -4 34 7.63 6.71
-6 -4 0 75.02 10.32
6 4 0 66.54 11.7
-6 -4 -1 8.94 3.33
-6 -4 1 12.77 4.33
6 4 -1 9.68 4.15
6 4 1 7.15 4.02
-6 -4 -2 0.59 1.35
6 4 -2 4.38 4.3
6 4 2 -0.22 1.12
-6 -4 2 0.74 1.4
6 4 2 0.64 2.09
6 4 -2 1.63 1.05
6 4 -3 122.66 15.84
-6 -4 -3 82.33 11.26
-6 -4 3 90.47 11
6 4 3 79.62 12.5
6 4 -3 80.91 11.29
6 4 3 73.63 12.11
-6 -4 -4 23.69 6.14
6 4 -4 36.67 9.02
6 4 4 27.88 7.63
-6 4 -4 20.51 5.87
6 4 4 27.64 7.59
6 4 -4 18.02 5.43
-6 -4 -5 21.87 5.98
6 4 -5 25.07 6.88
6 4 5 26.41 7.44
-6 4 -5 25.49 7.04
6 4 5 11 4.55
6 4 -5 27.26 6.42
6 4 -6 40.94 7.75
-6 -4 -6 22.3 6.01
6 4 -6 36.58 8.68
6 4 6 39.38 9.01
-6 4 -6 37.09 9.15
6 4 6 33.91 8.76
6 4 -7 147.69 17.47
6 4 7 148.39 17.25
-6 -4 -7 148.49 16.45
-6 4 -7 132.03 16.82
6 4 -7 139.61 13.87
6 4 7 131.37 17.12
-6 -4 -8 22.5 6.34
6 4 -8 34.9 8.47
6 4 8 31.67 8.09
-6 4 -8 24.19 7.35
6 4 8 33.28 9.59
6 4 -8 28.72 6.2
6 4 9 121.07 15.73
6 4 -9 114.06 15.3
-6 -4 -9 112.12 15.09
-6 4 -9 115.78 16.08
6 4 9 101.1 14.61
6 4 -9 103.2 11.57
6 4 9 90.4 15.04
-6 -4 -10 31.86 7.71
6 4 -10 31.75 8.38
6 4 10 29.41 7.55
-6 4 -10 23.25 7.12
6 4 10 41.85 9.92
6 4 10 17.83 8.31
6 4 -10 36.37 6.55
6 4 -11 11.71 5.23
6 4 11 8.43 3.5
-6 4 -11 20.76 7.44
6 4 11 10.99 5.05
6 4 -11 17.05 4.32
6 4 11 22.25 9.28
6 4 -11 15.36 8
6 -4 -11 9 4.36
-6 4 -12 257.25 25.57
6 4 12 263.19 25.19
6 4 -12 239.65 27.55
6 4 12 249.45 28.78
6 -4 -12 255.03 29.09
6 4 -12 281.49 13.68
6 4 -12 283.98 24.04
6 4 12 258.56 22.5
-6 4 -13 31.22 6.18
6 4 -13 28.37 7.87
6 4 13 35.16 8.93
6 -4 -13 25.37 9.23
-6 4 -13 19.71 7.53
6 4 13 26.79 8.92
6 4 -13 33.87 10.39
6 4 13 28.82 9.74
6 4 14 99.65 16.03
6 4 -14 91.12 17.33
6 4 14 118.04 20.5
6 -4 -14 87.81 17.59
6 4 -14 103.18 14.29
6 4 14 101.09 13.78
-6 4 -14 90.29 10.81
6 4 -15 37.52 8.56
6 4 15 32.35 8.02
-6 4 -15 36.56 6.77
-6 4 -15 31.1 8.5
6 4 15 42.8 10.86
-6 4 15 36.6 8.67
6 4 -15 39.16 11.68
6 4 15 48.03 12.58
6 -4 -15 40.27 12.25
-6 4 -16 2.67 1.62
6 4 -16 -1.86 4.04
6 4 16 2.82 2.9
-6 4 16 1.26 2.21
-6 4 -16 3.3 2.62
6 -4 -16 4 3.85
6 4 16 -2.66 4.76
6 4 -16 0.61 2
6 4 16 2.62 2.06
-6 4 -17 31.23 6.95
6 4 -17 50.76 13.09
6 4 17 23.88 8.91
6 4 17 25.92 8.09
-6 4 17 37.71 8.6
-6 4 -17 33.57 8.75
6 -4 -17 27.23 9.8
6 4 -17 35.67 8.26
6 4 17 34.85 7.83
6 4 18 15.72 7.83
6 -4 18 9.97 3.57
-6 4 18 22.17 6.5
-6 4 -18 26.83 7.59
6 4 -18 17.57 5.45
6 4 -18 26.63 10.22
-6 4 -18 14.85 4.82
6 4 18 12.07 4.67
6 -4 -18 21.17 8.9
6 4 18 20.93 5.54
6 4 19 -0.09 2.76
6 -4 19 -0.39 2.75
6 -4 19 -1.8 3.44
-6 4 19 -2.09 3.32
-6 4 -19 2.95 3.84
6 -4 -19 1.29 4.02
6 4 -19 -3.57 4.73
6 4 19 7.42 6.63
6 4 -19 -1.81 3.3
6 4 19 -3.18 2.91
-6 4 19 -1.02 2.02
6 4 20 6.35 4.39
6 -4 20 8.52 5.13
6 -4 -20 3.55 3.33
6 4 -20 3.97 2.51
6 4 20 7.25 3.91
6 -4 20 7.36 3.38
6 -4 -20 3.46 1.66
-6 4 20 6.7 4.25
-6 4 -20 5.16 3.63
6 4 -20 8.68 5.49
6 4 20 11.09 5.69
-6 4 20 5.48 2.1
6 -4 21 0.52 1.47
6 -4 -21 2.13 1.38
6 4 21 7.62 5.09
6 4 21 4.95 3.36
6 -4 21 3.5 2.69
-6 4 -21 16.83 5.92
6 -4 -21 9.91 5.98
6 4 -21 14.69 5.82
-6 4 21 11.76 4.45
6 4 -21 12.24 5.65
6 4 21 9.39 5.03
-6 4 21 10.54 5.33
-6 4 22 16.51 5.6
6 -4 22 19.9 7.88
6 -4 -22 11.14 5.47
6 4 22 25.29 10.37
6 4 -22 22.91 5.98
6 4 22 18.93 5.35
6 -4 22 13.71 6.35
6 -4 -22 20.14 8.75
-6 4 22 21.96 6.21
6 4 -22 20.11 8.81
6 4 22 15.81 7.8
-6 4 -22 31.16 7.24
-6 4 23 9.57 5.43
6 -4 -23 8.86 5.43
6 4 -23 4.2 3.23
6 4 23 10.96 8.36
6 -4 23 6.07 4.15
6 -4 -23 2.9 2.7
6 4 -23 5.53 5.01
6 4 23 4.02 3.28
-6 4 23 6.98 3.44
-6 4 -23 12.17 4.72
-6 4 24 15.38 5.41
-6 4 24 7.52 3.2
-6 4 -24 15.42 5.24
6 4 24 6.48 5.98
6 -4 24 3.26 4.49
6 4 -24 0.62 2.7
6 -4 -24 0.53 4.75
6 4 24 19.75 8.56
6 4 24 5.77 4.93
-6 4 25 -0.99 2.01
-6 4 25 5.45 3.7
-6 4 -25 5.15 3.85
6 4 25 4.65 6.47
6 -4 25 2.17 3.11
6 -4 -25 7.06 1.9
6 4 -25 -0.21 3.54
6 4 25 -0.71 1.29
6 4 25 4.17 6.33
6 4 -26 30.21 9.6
6 4 26 20.16 8.65
-6 4 26 32.14 8.65
-6 4 26 28.19 6.67
-6 4 -26 23.05 5.68
6 -4 -26 15.69 7.39
6 4 26 43.71 14.4
6 -4 26 26.15 10.26
6 4 26 33.66 8.85
6 4 27 9.29 5.66
6 4 -27 -3.95 5.27
-6 4 27 -1.71 1.21
-6 4 -27 2.35 2.39
6 4 27 0.83 6.19
6 -4 -27 -4.08 2.85
6 4 28 6.93 5.48
-6 4 28 1.53 3.72
6 4 28 2.37 5.89
6 -4 28 -4.42 1.99
6 -4 -28 -3.29 2.4
6 4 29 11.79 5.99
-6 4 29 3.96 4.71
6 4 29 -2.15 4.4
6 -4 29 11.36 7.3
6 -4 -29 4.13 5.63
6 4 30 2.17 4.51
-6 4 30 5.93 4.8
6 4 30 -0.49 4.63
6 -4 30 -12.47 6.3
6 -4 -30 6.23 7.96
6 4 31 27.99 9.56
-6 4 31 8.52 4.04
6 4 31 35.11 15.7
6 -4 31 8.9 5.97
6 -4 -31 9.26 4.72
6 4 32 -1.53 2.18
-6 4 32 1.03 1.39
6 -4 -32 5.31 5.53
6 4 32 -4.96 8.71
6 -4 32 -0.95 3.82
6 4 33 -2.92 3.84
-7 -4 0 -0.97 2.41
7 4 0 2.29 2.86
-7 -4 -1 22.03 5.52
-7 -4 1 30.97 7.24
7 4 1 30.21 7.59
7 4 -1 19.53 6.07
-7 -4 -2 15.59 5.03
-7 -4 2 23.1 6.45
7 4 2 19.13 5.83
-7 -4 -3 99.71 13.34
-7 -4 3 66.63 10.47
-7 4 -3 89.29 14.57
7 4 3 77.48 12.5
-7 -4 -4 0.81 1.96
-7 4 -4 -1.52 2.54
7 4 4 -0.74 0.88
-7 4 -5 10.5 4.68
-7 -4 -5 4.88 3.71
7 4 5 8.36 4.01
7 4 -5 6.26 3.48
-7 -4 -6 -0.06 3.75
-7 4 -6 1.71 2.55
7 4 6 6 3.27
7 4 -6 6.6 3.98
-7 -4 -7 100.85 14.41
-7 4 -7 116.85 17.15
7 4 7 116.05 17.11
7 4 -7 111.99 12.69
-7 -4 -8 63.51 11.89
-7 4 -8 61.24 12.47
7 4 -8 54.8 8.52
-7 -4 -9 5.72 3.12
-7 4 9 -1.22 1.33
-7 4 -9 8.7 4.64
7 4 -9 3.09 2.5
7 4 -10 11.01 3.74
-7 -4 -10 13.74 6.34
-7 4 10 8.26 4.59
-7 4 -10 15.05 6.19
-7 -4 -11 333.55 29.17
7 4 11 331.32 29.11
-7 4 11 379.11 29.63
-7 4 -11 393.36 30.83
7 4 -11 340.69 19.46
-7 4 -11 331.51 19.08
-7 4 -12 -0.91 0.88
-7 -4 -12 6.82 4.53
7 4 12 0.84 2.43
-7 4 12 4.45 3.36
-7 4 -12 6.86 4.95
7 4 -12 6.09 2.87
7 -4 -12 2.22 5.65
7 4 -13 72.93 7.05
7 4 13 61.61 12.99
-7 4 13 80.01 13.37
-7 4 -13 72.4 12.93
7 -4 -13 74.22 16.22
-7 4 -13 62.38 8.64
-7 4 -14 42.17 7.24
7 4 14 53.03 12.8
7 4 14 53.39 13.96
-7 4 14 56.86 10.95
-7 4 -14 43.03 9.92
7 -4 -14 44.35 12.66
-7 4 -15 32.28 6.51
-7 4 -15 39.02 9.39
7 4 15 39.56 11.12
7 4 -15 45.46 13.45
-7 4 15 48.39 10.09
7 4 15 43.55 12.91
7 -4 -15 37.21 12.28
-7 4 -16 8.36 3.26
7 4 16 11.16 6.68
7 4 -16 9.79 7.55
-7 4 16 10.23 4.84
7 4 16 7.35 3.6
-7 4 -16 10.64 5.32
7 -4 -16 3.79 3.38
-7 4 -17 -2.03 1.43
7 4 17 3.06 4.63
-7 4 17 -1.23 2.83
-7 4 -17 2.07 1.97
7 -4 -17 9.07 6.64
7 4 17 -4.8 7.87
-7 4 17 -1.55 2.8
7 4 -17 6.13 7.24
-7 4 -18 13.12 4.15
7 4 18 12.03 6.39
7 4 -18 -1.5 2.93
-7 4 18 17.63 5.71
-7 4 -18 17.55 6.93
7 -4 -18 12.91 7.24
-7 4 18 14.72 4.51
7 4 18 6.74 2.69
-7 4 19 0.27 1.91
-7 4 -19 -0.8 1.37
7 4 19 1.62 2.05
7 4 -19 -2.03 4.33
7 4 19 2.48 2.14
7 -4 -19 -0.89 1.65
-7 4 19 -1.92 2.89
-7 4 -19 -2.49 2.49
-7 4 20 1.96 1.6
7 4 20 -0.12 4.11
7 4 -20 0.81 1.85
7 4 20 2.18 5.15
7 -4 -20 11.59 8.36
-7 4 20 7.45 4.04
-7 4 -20 -2.35 2.52
-7 4 21 12.99 4.65
7 4 21 25.96 9.87
7 4 21 15.71 7.57
7 -4 -21 -2.29 2.28
7 4 -21 10.88 6.27
-7 4 21 6.54 4.24
-7 4 -21 12.2 5.41
-7 4 22 3.08 2.89
-7 4 22 -0.61 1.09
-7 4 -22 0.26 2.79
7 4 22 -1.99 4.54
7 -4 -22 4.52 4.77
7 4 -22 4.34 2.41
7 4 22 6.26 5.01
-7 4 23 6.47 4.25
-7 4 23 9.56 4.45
-7 4 -23 5.11 3.35
7 4 23 3.96 3.03
7 -4 23 6.23 6.56
7 4 -23 6.7 3.62
7 -4 -23 11.03 4.21
7 4 23 0.63 3.98
7 4 23 6.35 3.87
-7 4 24 -0.73 2.18
-7 4 24 -0.07 0.98
-7 4 -24 6.94 3.69
7 4 24 2.2 3.23
7 -4 24 -3.83 5.53
7 4 -24 -3.72 4.61
7 -4 -24 -3.16 4.36
7 4 24 -1.13 3.78
7 4 24 -1.25 2.36
-7 4 25 -2.53 3.06
-7 4 25 1.78 1.75
7 -4 25 12.26 7.2
-7 4 -25 -0.48 1.59
7 4 25 7.83 7.5
7 4 -25 1.57 3.3
7 4 25 -2.04 4.82
7 -4 -25 -5.04 7.82
7 4 25 -2.3 3.85
7 4 26 1.62 1.61
-7 4 26 0.08 1.44
-7 4 26 10.33 4.69
-7 4 -26 4.81 3.58
7 -4 26 -0.97 3.13
7 4 26 -1 4.33
7 -4 -26 -0.96 4.31
7 4 -26 3.26 3.83
7 4 26 -3.25 1.74
7 4 27 9.55 5.29
-7 4 27 8.85 4.97
7 4 27 7.28 5.25
7 -4 -27 7.4 6.06
7 -4 27 -1.04 5.7
7 4 28 4.81 4.43
-7 4 28 3.04 1.96
7 4 28 11.3 7.69
7 -4 28 11.08 6.74
7 4 29 1.74 2.06
-7 4 29 1.25 3.72
7 4 29 11.24 10.05
7 -4 29 0.24 2.81
7 -4 -29 8.66 7.7
7 4 30 8.02 5.38
-7 4 30 12.7 5.94
7 4 30 7.73 7.35
7 -4 -30 4.39 3.48
7 -4 30 18.2 9.4
7 4 31 -8.26 4.97
-7 4 31 5.72 5.57
7 4 31 3.57 3.37
7 -4 31 -1.69 5.51
7 4 32 0.68 1.98
-7 4 32 -4.11 4.15
7 4 33 -0.8 2
-8 -4 0 153.54 17.49
-8 4 0 174.59 21.57
8 4 0 112.51 14.7
-8 -4 -1 62.28 11.11
-8 -4 1 67.95 11.46
8 4 1 59.9 10.84
8 4 -1 59.83 10.42
-8 4 1 83.37 14.52
-8 4 -1 96.22 16.05
-8 -4 2 103.39 14.1
-8 -4 -2 85.25 13.39
-8 4 2 128.87 18.59
-8 4 -2 130.69 18.87
8 4 2 101.3 14.41
8 4 -2 97.19 13.45
-8 -4 -3 8.11 4.06
-8 -4 3 22.54 6.62
8 4 3 10.49 4.92
8 4 -3 7.28 3.54
-8 4 -3 12.75 5.89
-8 4 3 22.17 7.08
-8 -4 -4 4.33 3.08
8 4 4 5.74 3.47
8 4 -4 0.56 2.64
-8 4 -4 4.42 3.64
-8 4 4 7.73 5.73
-8 -4 4 0.61 2.44
-8 -4 -5 4.63 4.56
-8 4 -5 2.56 2.57
-8 4 5 -0.21 3.55
-8 -4 -6 52.72 11.1
-8 4 6 65.97 12.92
-8 4 -6 54.62 11.93
-8 -4 -7 54.04 12
-8 4 -7 52.69 11.78
-8 4 7 36.83 9.91
-8 4 -8 26.82 4.89
-8 -4 -8 25.62 8.51
8 4 -8 31.38 7.05
-8 4 8 49.7 11.71
-8 4 -8 45.27 11.58
-8 4 -9 38.8 5.86
-8 -4 -9 31.82 9.21
8 4 -9 28.78 6.45
-8 4 9 46.1 11.17
-8 4 -9 35.97 9.47
-8 4 -10 70.71 13.68
-8 4 10 61.1 12.26
-8 -4 -10 54.39 12.14
8 4 -10 58.82 8.82
-8 4 -10 50.48 7
-8 4 -11 3.74 1.84
-8 4 -11 4.5 3.47
8 4 -11 7.79 3.53
-8 4 11 9.35 4.79
-8 4 -12 1.86 1.76
-8 4 12 4.88 4.46
8 4 -12 2.17 1.46
-8 4 -12 1.2 1.29
8 4 -13 65.02 8.01
-8 4 13 60.51 12.22
-8 4 -13 63.87 12.78
8 -4 -13 65.27 15.9
-8 4 -13 59.7 8.11
-8 4 -14 14.45 4.31
8 4 -14 11.41 3.24
8 4 14 17.66 7.67
-8 4 14 16.12 5.94
-8 4 -14 12.9 5.74
8 -4 -14 3.03 4.65
-8 4 14 11.91 3.97
-8 4 -15 1.31 1.27
8 4 15 2.46 1.17
-8 4 15 6.12 3.99
-8 4 -15 0.59 3.24
8 -4 -15 -3.87 4.57
-8 4 15 -1.93 3.02
-8 4 16 0.26 1.35
-8 4 -16 -0.85 1.5
8 4 16 -2.71 1.19
8 -4 -16 -1.13 4.72
-8 4 16 -0.03 2.92
-8 4 -16 -1.33 3.87
-8 4 17 0.77 0.96
-8 4 -17 -0.85 1.25
8 -4 -17 3.57 4.11
8 4 17 8.52 6.08
8 4 -17 4.71 3.77
8 4 17 2.54 3.83
-8 4 17 7.29 4.54
-8 4 -17 3.88 1.79
-8 4 -18 1.79 1.63
-8 4 18 -0.59 1.16
8 4 -18 -4.51 1.71
8 4 18 1.51 4.06
8 -4 -18 -0.4 3.77
8 4 18 10.44 7.04
-8 4 18 4.82 4.64
-8 4 -18 2.9 3.68
-8 4 19 8.66 5.18
-8 4 19 16.67 5.44
-8 4 -19 22.33 6.91
8 4 19 22.96 9.95
8 4 19 9 7.2
8 4 -19 11.58 6.32
8 -4 -19 7.11 6.02
-8 4 20 9.89 5.31
-8 4 20 10.24 4.95
-8 4 -20 12.36 5.63
8 4 20 14.39 8.66
8 4 -20 0.37 3.44
8 4 20 15.36 7.46
8 -4 -20 2.85 3.85
-8 4 21 2.19 1.76
-8 4 21 0.28 1.91
-8 4 -21 -0.84 2.51
8 4 21 5.47 4.16
8 -4 -21 7.1 7.13
8 4 -21 8.93 6.17
8 4 21 -1.05 3.75
-8 4 22 4.58 4.25
-8 4 22 -0.03 2.67
-8 4 -22 0.78 2.17
8 4 22 1.61 6.21
8 4 -22 3.58 5.04
8 4 22 7.76 7.12
8 -4 -22 14.12 7.27
8 4 22 -0.69 2.83
-8 4 23 11.77 5.74
-8 4 23 5.86 4.15
-8 4 -23 3.31 3.33
8 4 23 -5.72 6.82
8 4 23 2.93 3.14
8 -4 -23 6.21 3.7
8 4 -23 2.46 7.58
8 4 23 3.67 6.5
-8 4 24 0.57 1.52
-8 4 24 -2.73 3.03
-8 4 -24 5.75 4.77
8 4 24 4.54 2.87
8 -4 -24 0.03 4.67
8 4 -24 5.27 5.39
8 4 24 4.15 5.24
8 4 24 3.07 3.58
8 4 25 10.76 5.17
-8 4 25 7.93 4.56
-8 4 25 7.06 4.24
-8 4 -25 7.56 4.25
8 4 25 0.26 2.97
8 -4 -25 4.18 2.61
8 4 25 3.82 2.49
8 -4 -26 -0.48 3.23
8 4 26 -4.68 3.6
-8 4 26 0.35 1.78
-8 4 -26 -2.55 1.81
8 4 26 0.28 2.21
8 4 27 7.47 5.26
-8 4 27 3.41 4.21
8 4 27 -0.58 3.29
8 -4 -27 0.47 2.09
8 4 28 13.08 5.85
-8 4 28 5.11 1.88
8 4 28 8.03 5.18
8 -4 -28 7.8 6.17
8 4 29 -0.04 2.31
-8 4 29 -0.2 1.69
8 -4 -29 3.42 5.85
8 4 29 -4.74 3.2
8 4 30 4.95 3.61
-8 4 30 -2.24 2.72
8 4 31 -1.66 2.09
-8 4 31 3.06 4.61
8 4 32 6.52 3.64
-9 -4 0 -1.36 2.46
9 4 0 0.84 1.39
-9 4 0 -0.42 2.95
-9 -4 -1 23.92 7.51
-9 -4 1 22.08 6.66
9 4 -1 17.57 6.14
-9 4 1 35.88 11.43
-9 4 -1 18.55 7.21
-9 -4 -2 109.07 16.31
-9 4 2 128.45 19.61
-9 4 -2 127.87 19.07
-9 -4 2 96.1 14.78
9 4 -2 58.96 10.7
-9 -4 -3 95.94 15.2
-9 4 3 120.33 18.68
-9 4 -3 113.47 18.19
-9 -4 3 94.41 14.44
9 4 -3 73.24 11.78
-9 -4 -4 128.99 18.03
-9 -4 4 100.52 14.81
-9 4 4 118.33 18.38
-9 4 -4 138.95 19.94
9 4 -4 86.94 12.68
-9 -4 -5 7.46 3.63
9 4 -5 1.32 2.69
-9 4 5 10.98 5.41
-9 4 -5 6.42 3.45
-9 4 -6 32.69 4.75
9 4 -6 22.39 6.01
-9 4 6 39.26 11.02
-9 4 -6 30.98 9.19
-9 4 7 146.71 20.32
-9 4 -7 167.11 21.82
-9 4 -7 135.38 9.55
-9 4 -8 27.46 4.65
-9 4 8 33.39 9.81
-9 4 -8 28.49 9.32
-9 4 -9 10.42 2.8
-9 4 9 9.6 5.83
-9 4 -9 20.31 8.04
-9 4 -10 18.09 3.82
-9 4 -10 18.58 7.9
9 4 -10 18.68 5.65
-9 4 10 26.81 8.83
-9 4 -11 4.97 2.38
9 4 -11 5.15 2.95
-9 4 11 3.2 4.21
-9 4 -11 2.09 3.27
-9 4 12 15.9 4.78
-9 4 -12 13.39 3.58
9 4 -12 4.52 2.51
9 4 -12 15.94 5.04
-9 4 12 8.8 5.28
-9 4 -12 10.5 5.06
-9 4 13 8.58 3.48
-9 4 -13 10.97 3.51
-9 4 13 8.07 5.31
-9 4 -13 8.35 6.11
-9 4 -14 28.33 8.45
-9 4 -14 33.11 5.96
-9 4 14 33.06 6.74
9 -4 -14 16.78 8.94
-9 4 14 39.38 10.02
-9 4 15 25.31 8.82
-9 4 -15 18.32 7.12
-9 4 15 23.04 5.97
9 -4 -15 22.72 11.11
-9 4 16 0.16 1.9
-9 4 16 1.19 2.33
-9 4 -16 1.06 3.89
9 -4 -16 7.17 6.02
-9 4 17 3.63 2.38
-9 4 17 1.46 2.76
-9 4 -17 0.2 3.05
9 -4 -17 4.8 6.41
-9 4 18 3.51 1.63
-9 4 18 6.54 3.58
-9 4 -18 3.81 3.39
9 4 18 3.85 5.65
9 -4 -18 1.4 2.66
-9 4 19 -2.34 1.52
-9 4 19 -0.59 2.16
-9 4 -19 3.43 1.48
9 4 19 4.86 4.78
9 4 -19 9.27 7.41
9 4 19 11.38 5.83
9 -4 -19 2.35 5.26
-9 4 20 9.19 4.29
-9 4 20 14.23 6.22
-9 4 -20 9.96 5.19
9 4 20 19.64 9.64
9 4 -20 20.16 10.08
9 4 20 7.5 5.28
9 -4 -20 18.17 10.57
9 4 20 5.83 3.6
-9 4 21 6.1 3.45
-9 4 21 13.57 6.35
-9 4 -21 11.47 5.4
9 4 21 0.78 2.69
9 4 21 4.45 4.36
9 4 -21 11.11 7.48
9 -4 -21 -1.86 3.12
9 4 21 0.74 2.21
-9 4 22 36.66 8.61
-9 4 22 58.33 11.59
-9 4 -22 36.12 9.04
9 -4 -22 38.9 13.01
9 4 22 25.24 10.52
9 4 -22 41.49 12.66
9 4 22 45.77 15.37
9 4 22 31.29 8
9 4 23 3.84 4.66
-9 4 23 0.91 2.84
-9 4 23 -1.65 4.22
-9 4 -23 4.9 3.23
9 4 23 5.01 7.65
9 4 -23 -4.15 4.6
9 4 23 14.6 8.2
9 -4 -23 1.58 3.42
9 4 24 -4.84 3.97
-9 4 24 2.69 2.4
9 -4 -24 13.46 7.79
9 4 24 9.04 4.21
9 4 -24 -4.11 6.05
-9 4 24 8.79 4.75
-9 4 -24 6.29 4.2
9 4 24 1.65 3.25
9 4 25 6.81 4.47
-9 4 25 11.5 6.74
9 -4 -25 -2.39 6.32
-9 4 25 2.82 3.22
-9 4 -25 10.48 4.76
9 4 25 5.39 5.82
9 4 -25 10.13 6.55
9 4 25 13.23 6.58
9 4 26 10.7 4.63
-9 4 26 19.81 7.76
9 4 26 25.67 12.55
9 -4 -26 24.87 11.83
9 4 27 10.34 6.17
-9 4 27 -0.28 2.43
9 -4 -27 8.59 7.57
9 4 27 2.98 5.92
9 4 28 4.41 3.43
-9 4 28 -8.51 5.69
9 4 28 12.78 10.97
9 4 29 3.4 2.83
-9 4 29 3.48 3.47
9 4 30 8.03 3.63
-9 4 30 6.77 4.61
-9 4 31 -2.39 1.96
-10 4 0 50.5 12
-10 4 1 6.81 3.63
-10 4 -1 5.64 5.5
-10 4 -2 0.58 0.53
-10 4 2 -2.62 2.19
-10 4 -2 -2.29 4.91
-10 4 -3 -0.44 0.57
-10 4 3 0.61 0.81
10 4 -3 1.92 2.48
-10 4 3 0.91 2.47
-10 4 -4 16.42 2.2
10 4 -4 12.54 4.99
-10 4 4 10.88 6.67
-10 4 -4 18.79 8.04
-10 4 4 15.59 2.9
10 4 -5 53.26 10.07
-10 4 5 64.97 6.07
-10 4 -5 75.39 4.99
-10 4 5 63.32 13.73
-10 4 -5 91.48 17.16
-10 4 6 0.64 0.96
10 4 -6 1.33 1.38
-10 4 -6 -3.17 4.63
-10 4 -6 0.25 0.42
-10 4 7 0.43 0.72
10 4 -7 -0.07 1.15
-10 4 7 1.24 2.2
-10 4 -7 0.49 4.49
-10 4 8 4.16 4.97
-10 4 -8 2.47 1.86
-10 4 8 3.85 2.17
10 4 -8 4.36 3.68
-10 4 9 4.17 3.68
-10 4 9 -0.64 1.27
10 4 -9 1.4 1.49
-10 4 10 29.69 9.33
-10 4 -10 30.01 9.75
-10 4 11 0.26 2.5
-10 4 -11 9.28 5.78
-10 4 12 52.04 12.32
-10 4 -12 51.71 12.6
-10 4 13 11.49 3.97
-10 4 13 19.65 7.24
-10 4 -13 15.95 6.98
-10 4 14 16.26 4.18
-10 4 14 15.57 6.2
-10 4 -14 22.86 8.28
-10 4 15 37.98 7.14
-10 4 15 30.89 9.29
-10 4 -15 61.09 13.58
10 -4 -15 33.53 11.53
-10 4 16 7.56 3.73
-10 4 -16 7.54 4.17
10 -4 -16 -2.07 5.13
-10 4 17 11.59 4.22
-10 4 17 8.66 5.68
-10 4 -17 10.31 5.47
10 -4 -17 6.18 6.8
-10 4 18 0.92 1.35
-10 4 18 8.29 6.21
-10 4 -18 -2.55 2.96
10 -4 -18 -8.14 8.8
10 4 18 -2.38 2.64
-10 4 19 -2.78 2.58
-10 4 19 -1.42 1.49
-10 4 -19 -0.62 1.45
10 -4 -19 -2.2 2.52
10 4 19 -0.21 2.7
-10 4 20 3.85 2.91
-10 4 20 2.26 3.12
-10 4 -20 10.69 5.9
10 4 20 16.37 8.96
10 -4 -20 11.14 7.73
10 4 20 7.47 3.99
10 4 21 7.6 4.01
-10 4 21 2.48 3.56
-10 4 21 8.62 4.95
-10 4 -21 6.19 3.08
10 4 -21 2.35 7.58
10 4 21 4.67 8.31
10 -4 -21 -3.59 7.07
10 4 22 3.56 3.77
-10 4 22 2.41 3.46
-10 4 22 9.63 4.96
-10 4 -22 3.45 1.37
10 4 -22 -1.43 3.87
10 4 22 7.94 6.82
10 -4 -22 3.62 5.97
10 4 23 4.08 2.64
-10 4 23 1.77 2.92
-10 4 23 5.88 5
-10 4 -23 6.88 4.29
10 4 23 4.77 6.01
10 4 -23 11.72 8.56
10 -4 -23 5.93 3.32
-10 4 24 12.87 5.44
-10 4 24 6.83 3.93
-10 4 -24 15.09 6.21
10 4 24 6.4 4.21
10 4 -24 10.9 8.9
10 4 24 7.31 5.56
10 -4 -24 10.4 7.78
-10 4 25 -2.22 4.33
-10 4 -25 -3.54 2.49
10 4 25 -4.74 7.54
10 4 -25 -1.03 6.47
10 -4 -25 -7.64 6.63
-10 4 26 -2.96 4.02
10 4 26 -4.82 8.25
-11 4 0 4.53 5.3
-11 4 1 11.4 7.19
-11 4 -1 13.91 6.87
-11 4 2 5.96 4.5
-11 4 -2 3.96 1.92
-11 4 3 2.36 2.29
-11 4 -3 5.31 4.47
-11 4 4 15.55 6.84
-11 4 -4 15.16 6.83
-11 4 5 -0.02 2.39
-11 4 -5 11.61 7.09
-11 4 6 28.05 10.51
-11 4 -6 40.48 11.79
-11 4 7 18.39 8.07
-11 4 -7 6.79 6.41
-11 4 8 -0.09 2.38
-11 4 -8 5.55 5.26
-11 4 9 -3.32 3.85
-11 4 -9 1.19 3.74
-11 4 10 5.03 4.98
-11 4 -10 -2.35 3.18
-11 4 11 26.73 9.46
-11 4 -11 19.53 7.94
-11 4 12 29.35 9.56
-11 4 -12 22.19 7.83
-11 4 13 -1.65 2.08
-11 4 -13 1.55 2.88
-11 4 14 7.78 5.6
-11 4 -14 2.12 4.95
-11 4 15 -2.97 4.42
-11 4 -15 -0.04 3.77
11 -4 -15 -7.4 5.4
-11 4 16 7.78 4.78
-11 4 -16 14.5 7.44
11 -4 -16 3.52 5.04
-11 4 17 -1.82 3.79
-11 4 -17 10.93 7.1
11 -4 -17 6.05 5.41
-11 4 18 34.03 9.87
-11 4 -18 41.41 11.21
11 -4 -18 41.7 13.89
-11 4 19 8.13 5.55
-11 4 -19 13.1 7.14
11 -4 -19 13.77 9.41
-11 4 20 26.33 8.87
-11 4 -20 35.52 10.22
11 -4 -20 21.77 10.67
-11 4 21 20.1 8.08
-11 4 -21 10.59 5.22
11 4 21 26.83 12.94
11 -4 -21 10.75 7.67
-11 4 22 -0.88 3.29
-11 4 -22 2.05 2.41
11 4 -22 -0.42 5.69
11 4 22 1.35 4.23
11 -4 -22 -7.07 7.82
-11 4 23 12 6.08
-11 4 -23 10.19 5.95
11 4 -23 12.61 10
11 4 23 9.39 6.81
11 -4 -23 0.11 4.04
-11 4 -24 -1.32 2.62
11 -4 -24 10.24 6.87
-12 4 0 -0.17 3.21
-12 -4 0 -16.61 9.02
-12 4 1 3.57 3.4
-12 4 -1 9.81 7.13
-12 -4 -1 -8.21 8.69
-12 -4 1 -3.72 7.03
-12 4 2 3.7 3.93
-12 4 -2 -2.4 3.52
-12 4 3 2.2 4.97
-12 4 -3 6.03 4.51
-12 4 4 7.36 5.24
-12 4 -4 10.01 7.97
-12 4 5 11.17 7.57
-12 4 -5 5.12 4.03
-12 4 6 7.35 6.26
-12 4 -6 -4.47 4.28
-12 4 7 7.07 5.53
-12 4 -7 12.44 7.08
-12 4 8 -1.23 2.15
-12 4 -8 10.15 5.73
-12 4 9 5.03 3.08
-12 4 -9 4.25 3.69
-12 4 10 1.77 2.45
-12 4 -10 0.51 3.43
-12 4 11 28.14 9.73
-12 4 -11 32.09 11.31
-12 4 12 19.16 8.2
-12 4 -12 34.4 10.92
-12 4 13 3.92 2.17
-12 4 -13 18.09 9.01
-12 4 14 -4.06 4.75
-12 4 -14 2.73 5.82
-12 4 15 7.13 5.25
-12 4 -15 -3.47 1.67
-12 4 16 1.38 3.73
-12 4 -16 -3.44 4.73
-12 4 17 -1.6 1.61
12 -4 -17 2.64 5.96
-12 4 18 4.55 4.35
-12 4 -18 2.4 2.72
12 -4 -18 3.95 4.56
-12 4 19 3.11 4.22
-12 4 -19 -1.5 2.15
12 -4 -19 -8.15 4.3
-12 4 20 12.9 5.58
-12 4 -20 13.26 7.49
12 -4 -20 5.56 4.21
-12 4 21 -0.92 3.69
-12 4 -21 1.85 4.03
12 -4 -21 3.26 5.43
-12 4 22 3.23 4.02
-12 4 -22 3.91 5.15
12 4 22 12.21 8.55
-12 4 23 5.3 3.76
-12 4 -23 9.16 5.05
-13 4 0 2.82 4.27
-13 4 1 24.57 9.44
-13 4 -1 14.18 7.05
-13 4 2 11.28 6.75
-13 4 -2 -0.48 3.33
-13 4 3 12.33 6.76
-13 4 -3 20.43 9.05
-13 4 4 7.23 6.5
-13 4 -4 -3.04 1.9
-13 4 5 -2.12 2.79
-13 4 -5 2.25 3.64
-13 4 6 -3.42 2.93
-13 4 -6 1.58 3.14
-13 4 7 30.46 10.78
-13 4 -7 25.84 10
-13 4 8 20.62 8.8
-13 4 -8 3.45 3.93
-13 4 9 43.86 13.78
-13 4 -9 30.26 10.38
-13 4 10 -0.42 2.14
-13 4 -10 -1.97 3.03
-13 4 11 -6.35 6.48
-13 4 -11 5.46 4.03
-13 4 12 19.21 8.68
-13 4 -12 14.78 8.34
-13 4 13 16.4 7.28
-13 4 -13 17.63 8
-13 4 14 31.38 9.9
-13 4 -14 35.33 10.8
-13 4 15 12.63 8.13
-13 4 -15 18.61 8.28
-13 4 16 7.52 3.55
-13 4 -16 19.45 9.08
13 -4 -16 20.8 9.6
-13 4 -17 3.32 2.97
-13 4 17 -2.88 3.93
13 -4 -17 1.49 5.41
-13 4 18 8.81 5.47
13 -4 -18 -1.72 6.97
-13 4 19 6.77 6.5
13 -4 -19 -3.73 7.78
0 -5 0 -0.3 2.47
0 -5 0 0.31 2.76
0 5 -1 -0.24 0.35
0 -5 -1 3.44 2.59
0 -5 1 -1.27 3.37
0 -5 1 0.02 2.84
0 -5 -1 -2.58 3.81
0 -5 2 1.76 1.26
0 -5 -2 -0.78 3.41
0 -5 2 -0.45 3.76
0 -5 -2 -2.44 2.64
0 5 3 6.06 5.2
0 -5 -3 0.96 2.97
0 -5 3 -0.07 1.54
0 -5 3 5 4.98
0 -5 -3 0.15 3.55
0 5 4 -2.15 3.3
0 -5 4 2.24 3.94
0 -5 -4 1.97 2.36
0 -5 4 -2.31 4.22
0 -5 -4 1.92 2.52
0 5 5 1.96 4.59
0 -5 5 0.3 2.1
0 5 5 4.63 4.34
0 -5 -5 1 1.44
0 -5 5 5.85 4.3
0 -5 -5 2.51 3.31
0 5 6 -1.52 2.63
0 -5 -6 -0.47 1.69
0 -5 6 -3.06 3.24
0 5 6 1.69 2.89
0 -5 6 -1.64 1.84
0 -5 -6 -1.4 2.03
0 5 -7 3.49 3.8
0 5 7 5.85 4.53
0 -5 -7 -0.88 2.18
0 -5 7 1.97 3.41
0 5 7 4.73 4.4
0 -5 7 -1.81 3.23
0 -5 -7 -0.76 2
0 5 -8 0.46 1.55
0 5 8 1.01 3.08
0 -5 -8 2.14 1.9
0 5 8 -0.18 4.55
0 -5 8 -1.27 2.33
0 -5 8 -2.44 3.6
0 -5 -8 3.7 4.3
0 5 -9 0.36 2.74
0 5 9 0.8 2.99
0 -5 9 1.23 0.89
0 -5 -9 0.22 2.7
0 5 9 3.92 2.98
0 -5 9 1.2 1.85
0 -5 9 0.63 2.6
0 -5 -9 -1.16 3.46
0 5 -10 -0.71 2.85
0 5 10 0.49 2.65
0 -5 10 1.49 1.75
0 -5 -10 -0.23 4.36
0 5 10 0.53 1.34
0 -5 10 3.34 2.8
0 -5 10 -1.89 4.01
0 -5 -10 0.95 2.52
0 5 -11 0.44 1.19
0 5 11 0.7 3.16
0 -5 -11 -0.41 3.96
0 -5 11 0.27 0.94
0 5 11 6.39 5.67
0 -5 11 0.88 3
0 -5 -11 -3.27 3.87
0 -5 11 -0.37 1.06
0 5 -12 6.08 5.01
0 5 12 0.47 3.42
0 -5 12 2.34 1.81
0 -5 -12 0.06 2.28
0 5 12 -2.7 4.34
0 -5 12 -1.18 1.85
0 -5 -12 7.33 4.58
0 -5 13 -0.61 1.34
0 5 -13 0.53 1.94
0 5 13 2.99 3.36
0 -5 -13 -3.82 5.1
0 5 13 -2.6 4.52
0 -5 13 -2.67 3.85
0 -5 -13 1.97 2.12
0 -5 14 -0.79 1.99
0 5 -14 -1.57 1.15
0 5 14 0.62 1.47
0 -5 -14 -1.74 4.47
0 -5 14 1.21 1.45
0 -5 -14 -0.89 3.05
0 5 14 5.93 5.32
0 -5 15 1.83 2.1
0 5 -15 1.66 1.4
0 5 15 8.61 5.29
0 -5 -15 2.05 3.37
0 -5 15 6.57 5.14
0 -5 -15 4.26 2.91
0 -5 -16 5.36 4.6
0 -5 16 -1.88 3.24
0 -5 16 -2.05 2.57
0 -5 -16 -4.31 4.2
0 -5 -17 -0.29 2.63
0 -5 17 -0.74 2.84
0 -5 -17 -0.34 2.98
0 -5 -18 3.36 5.46
0 -5 18 -1.96 3.43
0 -5 -18 5.02 3.68
0 -5 -19 1.09 2.8
0 -5 19 3.44 2.76
0 -5 -19 1.96 3.54
0 -5 19 -0.33 1.25
0 -5 20 0.83 2.06
0 -5 20 2.4 3.11
0 -5 -20 -0.65 3.1
0 -5 21 4.86 3.54
0 -5 -21 0.53 4.52
0 -5 -21 1.17 3.54
0 -5 22 -0.48 2.03
0 -5 -22 2 3.93
0 -5 23 5.17 4.24
0 -5 -23 -0.76 4.73
0 -5 24 -2.45 4.09
0 -5 -24 3.29 3.93
0 -5 -25 2.85 2.92
0 -5 25 2.1 4.68
0 -5 26 -1.98 2.69
0 -5 -26 1.38 3.09
0 -5 27 1.09 2.69
0 -5 -27 8.91 6.3
0 -5 28 -5.31 6.16
0 -5 -28 1.44 6.13
0 -5 29 4.32 5.01
0 5 29 -1.8 1.65
0 -5 30 -1.3 3.66
0 5 30 9.37 5.22
0 5 31 4.41 4.38
0 -5 31 0.36 2.37
0 5 32 -4.22 3.58
0 -5 32 -0.19 3.51
0 5 33 8.59 7.39
0 5 33 7.28 6.56
0 -5 33 -1.87 4.63
0 5 34 4.05 2.58
0 -5 34 -6.44 8.24
0 -5 35 -6.06 4.97
0 -5 36 -4.22 2.57
0 -5 37 -0.4 2.58
1 -5 0 0.82 2.33
-1 -5 0 -0.79 1.71
-1 -5 0 1.28 3.19
1 -5 0 2.53 3.21
1 5 0 -1.6 2.24
1 -5 1 104.41 17.19
1 -5 -1 85.07 15.42
-1 -5 1 94.19 14.07
-1 -5 -1 102.78 16.58
-1 -5 -1 82.9 13.48
1 -5 -1 83.04 14.24
-1 -5 1 67.6 13.01
1 -5 1 82.24 14.16
1 -5 2 49.88 11.93
1 -5 -2 70.15 13.92
1 5 2 54.96 4.93
-1 5 -2 59.1 6.05
-1 -5 -2 64.67 11.91
-1 -5 2 61.12 11.12
1 -5 -2 65.27 12.73
-1 -5 2 52.41 11.9
-1 -5 -2 76.34 14.59
1 -5 2 54.57 11.53
1 -5 3 17.91 8.08
1 -5 -3 14.89 6.87
-1 -5 -3 18.7 6.82
1 5 -3 0.32 1.83
1 5 3 9.1 5.52
1 5 3 14.46 3.02
-1 5 -3 12.97 2.96
-1 5 -3 0.22 1.29
-1 5 3 10.67 5.81
-1 -5 3 13.04 4.66
1 -5 -3 16.19 6.81
-1 -5 3 20.31 7.65
-1 -5 -3 16.55 6.7
1 -5 3 22.8 6.69
1 -5 4 40.46 10.66
1 -5 -4 41.68 11.11
-1 5 -4 33.76 4.74
1 5 -4 12.99 5.97
1 5 4 33.52 9.72
-1 5 -4 10.69 5.05
-1 5 4 51.11 12.46
-1 -5 -4 37.04 9.04
-1 -5 -4 36.56 9.81
-1 -5 4 43.19 9.48
1 -5 -4 29.15 8.64
-1 -5 4 44.48 11.43
1 -5 4 43.56 9.92
1 -5 5 37.2 10.41
1 -5 -5 19.41 7.88
1 5 -5 3.01 1.55
1 5 5 18.44 6.66
-1 5 -5 30.71 4.74
-1 5 -5 10.2 6.55
-1 5 5 31.92 9.36
-1 -5 5 30.93 7.91
-1 -5 -5 38.39 9.5
1 -5 -5 22.52 7.26
-1 -5 -5 32.56 8.99
1 5 5 8.26 4.94
-1 -5 5 26.96 7.89
1 -5 5 23.65 7.46
1 -5 6 24.45 8.88
1 -5 -6 13.18 7.05
1 5 -6 6.89 5.85
1 5 6 14.07 5.93
-1 5 -6 17.73 3.62
-1 5 -6 8.29 5.37
-1 5 6 17.42 6.41
-1 -5 -6 22.79 7.77
-1 -5 6 14.21 5.27
1 -5 -6 14.38 6.29
-1 -5 6 12.34 6.19
-1 -5 -6 10.89 4.93
1 5 6 17.19 6.72
1 -5 7 -1.3 2.82
1 -5 -7 1.42 3.12
-1 5 -7 -0.64 1.44
1 5 -7 2.05 4.36
1 5 7 -2.03 2.36
-1 -5 -7 1.13 1.62
1 -5 -7 1.76 2.91
-1 -5 7 0.99 2.51
-1 -5 7 2.73 4.72
-1 -5 -7 1.66 3.27
1 5 7 -1.03 1.95
1 -5 8 4.17 4.65
1 -5 -8 -5.11 4.02
1 -5 -8 -3.03 3.99
1 5 -8 1.45 2.73
1 5 8 0.95 3.44
-1 -5 8 1.49 1.13
-1 -5 -8 -0.64 1.43
-1 -5 8 1.9 3.81
-1 -5 8 4.17 2.7
-1 -5 -8 0.06 1.82
1 5 8 0.44 2.87
1 -5 9 2.04 2.84
1 -5 -9 2.53 4.51
1 5 -9 -0.09 1.93
1 5 9 7.6 5.51
1 -5 -9 -1.72 2.99
-1 -5 -9 1.05 1.52
-1 -5 9 0.59 0.79
-1 -5 9 2.63 3.37
-1 -5 -9 0.38 2.65
-1 -5 9 2.6 1.7
1 5 9 2.67 4.72
-1 -5 10 144.92 10.29
1 5 -10 64.14 13.6
1 5 10 139.05 19.45
1 -5 10 159.25 13.31
-1 -5 -10 117.73 17.75
1 -5 -10 149.55 21.21
-1 -5 10 144.85 15.47
1 5 10 145.23 21.59
-1 -5 10 154.55 20.01
1 -5 10 142.97 19.8
1 -5 -10 148.3 20.71
-1 5 10 129.97 19.81
-1 -5 -10 137.6 18.92
1 -5 11 1.1 3.19
1 -5 -11 3.15 2.66
-1 5 11 4.72 5.38
1 5 -11 -0.64 1.47
1 5 11 -0.26 2.47
-1 -5 11 1.43 1.37
1 -5 11 0.25 1.1
1 -5 -11 4.49 4.37
-1 -5 11 0.94 4.04
-1 -5 -11 0.96 3.92
-1 -5 11 1.61 1.87
1 5 11 3.95 3.22
-1 -5 -11 5.24 6.2
1 -5 12 49.72 11.34
1 -5 -12 39.55 10
-1 -5 12 48.46 7.08
1 5 -12 27.76 9.35
1 5 12 34.63 9.76
1 -5 12 41.13 7.42
-1 -5 -12 46.65 12.28
1 -5 -12 49.62 12.74
-1 -5 12 39.3 9.3
-1 -5 -12 38.01 9.88
1 5 12 58.68 14.09
-1 -5 12 42.19 8.06
-1 5 12 40.1 11.36
-1 -5 13 142.84 12.83
1 -5 13 133.1 13.8
1 5 -13 83.89 15.56
-1 -5 -13 151.45 21.35
1 -5 -13 157.44 22.14
1 -5 -13 159.7 21
1 5 13 160.78 23.45
-1 -5 13 155.88 14.89
-1 -5 13 147.17 18.86
-1 -5 -13 136.63 18.44
1 -5 13 134.6 18.94
-1 5 13 180.34 24.29
1 5 13 135.25 19.44
1 5 -14 6.02 4.6
1 5 14 -4.49 4.93
-1 -5 14 0.81 0.85
1 -5 14 1.27 0.87
-1 -5 -14 7.23 5.62
1 -5 -14 -0.43 5.17
-1 -5 14 2.56 2.49
1 5 14 3.73 4.8
-1 -5 14 2.05 2.16
-1 5 14 4.55 2.59
1 -5 14 2.15 4.6
1 -5 -14 2.84 3.28
-1 -5 -14 0.39 1.11
-1 -5 15 19.63 5.33
1 5 -15 28.96 8.75
1 5 15 19.47 8.12
1 -5 -15 24.21 8.73
-1 -5 -15 29.5 10.38
-1 -5 15 21.88 7.18
-1 -5 -15 14.93 6.14
-1 -5 15 21.3 5.57
1 -5 15 36.78 9.43
1 -5 -15 30.5 8.94
-1 -5 16 525.14 28.71
-1 -5 -16 496.87 34.89
-1 -5 -16 534.63 41.19
1 -5 -16 451.51 39.23
-1 -5 16 530.19 25.52
1 -5 16 491.14 35.72
1 -5 -16 491.85 36.16
1 5 -16 369.17 31.81
1 5 16 501.44 36.71
1 5 -17 93.81 15.74
-1 -5 -17 125.71 20.84
1 -5 -17 156.6 23.25
-1 -5 17 161.29 13.65
1 -5 17 133.66 18.72
1 5 17 150.02 20.1
1 -5 -17 127.9 18.56
1 -5 18 134.11 16.49
-1 -5 -18 125.86 20.38
1 5 -18 88.11 15.21
-1 -5 18 151.29 13
1 -5 18 133.78 18.35
1 -5 -18 132.19 21.34
1 5 18 124.87 18.16
1 -5 -18 110.2 17.16
-1 -5 19 0.95 2.68
1 -5 19 12.23 5.74
1 5 -19 9.28 4.76
1 5 19 20.48 7.72
-1 -5 -19 10.64 6.78
1 -5 -19 15.03 6.74
-1 -5 19 15.68 4.14
1 -5 19 5.37 3.83
1 -5 -19 13.22 6.59
1 -5 20 48.36 10.65
-1 -5 20 57.59 11.2
1 -5 20 52.1 10.88
1 5 -20 18.79 7.33
1 5 20 56.68 12.01
-1 -5 -20 63.52 14.47
1 -5 -20 41 12.12
1 -5 -20 53.81 11.95
-1 -5 20 49.96 6.78
-1 -5 21 21.5 7.39
1 -5 21 20.87 7.13
-1 -5 -21 22.12 9.3
1 -5 -21 18.49 7.6
1 -5 21 32.29 8.89
1 -5 -21 36.83 9.91
-1 -5 21 32.69 5.27
-1 -5 22 -1.94 2.62
1 -5 22 5.46 5.3
1 -5 -22 1.4 3.31
1 -5 22 -1.5 2.86
1 -5 -22 -1.38 2.42
-1 -5 -22 5.86 4.7
-1 -5 22 2.25 1.66
1 5 -23 1.92 3.15
1 -5 -23 6.08 4.08
1 -5 23 1.71 2.21
-1 -5 23 0.19 0.48
-1 -5 -23 3.65 4.6
1 -5 23 0.45 2.38
-1 -5 23 1.09 0.74
1 5 23 0.44 1.27
-1 -5 24 -1.96 2.64
1 -5 24 7.57 5.28
-1 -5 -24 5.46 5.19
1 -5 -24 3.11 6.01
1 -5 24 -0.9 2.37
1 5 24 2.01 2.21
1 -5 -24 3.35 2.66
1 5 -24 -0.21 2.18
-1 -5 25 1.59 1.81
1 -5 25 0.71 2.13
-1 -5 -25 4.59 4.03
1 -5 -25 2.96 3.62
1 5 26 -6.32 6.88
-1 -5 26 1.31 3.04
1 -5 26 -0.04 3.49
1 -5 -26 -1.28 2
1 5 27 20.3 13.06
-1 -5 27 7.06 4.46
1 -5 27 12.15 7.22
1 -5 -27 14.4 8.32
1 5 28 -0.04 5.7
-1 -5 28 -3.9 4.03
1 -5 28 -5.03 5.28
1 -5 -28 -0.53 2.31
-1 5 28 9.27 5.52
1 5 29 9.74 6.86
-1 -5 29 13.16 6.47
1 -5 29 4.35 5.25
1 -5 -29 26.71 10.7
1 5 29 9.18 6.06
-1 5 29 7.93 6.1
1 5 30 8.78 6.87
-1 -5 30 15.37 8.4
1 -5 30 10.23 6.6
1 -5 -30 -4.03 5.58
1 5 30 8.66 4.86
-1 5 30 3.73 3.72
-1 5 31 4.24 4.03
1 5 31 9.43 8.88
-1 -5 31 7.17 4.79
1 -5 31 1.26 3.27
1 -5 -31 19.88 9.48
1 5 31 7.33 4.82
1 5 32 2.62 2.45
-1 5 32 6.65 5.34
1 5 32 17.45 11.42
-1 -5 32 0.73 2.33
1 -5 32 11.65 7.26
1 5 33 -0.82 1.26
1 5 33 3.68 2.43
-1 -5 33 1.89 1.75
1 -5 33 2.29 6.95
1 5 34 46.97 17.82
-1 -5 34 32.21 10.37
1 -5 34 34.28 11.11
-1 -5 35 -4.06 3.82
1 -5 35 -0.31 2.49
-1 -5 36 3.72 2.98
1 -5 36 -2.22 6.04
-1 -5 37 -1.78 5.15
1 -5 37 5.87 6.19
-2 -5 0 311.7 24.77
-2 -5 0 356.1 30.76
2 5 0 339.03 27.78
2 -5 0 303.38 27.59
2 -5 0 300.22 29.19
2 -5 1 34.21 9.54
2 -5 -1 31.82 9.65
-2 -5 -1 38.63 9.17
-2 -5 1 30.97 9.29
-2 -5 -1 39.34 10.5
-2 -5 1 41.41 9
2 5 -1 35.46 9.01
2 -5 -1 35.89 9.87
2 -5 1 36.35 9.23
2 5 2 152.01 8.09
-2 5 -2 147.59 11.68
-2 -5 -2 157.76 18.19
-2 -5 2 136.47 15.84
-2 -5 2 162.3 20.46
-2 -5 -2 175.23 21.42
2 -5 -2 144.06 19.35
2 5 -2 135.4 16.92
2 -5 2 153.81 20.71
2 -5 -2 127.81 18.93
2 5 -3 72.34 15.35
2 5 3 81.08 16.05
2 5 3 74.97 6.69
-2 -5 3 78.64 11.9
2 -5 3 55.88 12.24
2 -5 -3 70.89 14.3
-2 5 -3 66.77 7.96
-2 -5 -3 73.47 12.8
2 5 -3 76.61 12.34
-2 -5 3 68.69 12.98
-2 -5 -3 72.84 14.04
2 -5 -3 78.53 14.54
2 5 4 124.65 9.46
-2 5 -4 111.72 10.54
2 -5 4 105.11 17.15
2 5 -4 136.2 20.49
-2 -5 -4 117.52 16.84
-2 -5 4 133.3 14.94
-2 -5 4 130.4 18.8
-2 -5 -4 121.47 17.61
2 -5 -4 127.44 19.07
2 5 4 154.88 21.61
2 -5 -4 135.52 19.28
2 5 5 395.37 18.46
-2 5 -5 414.58 20.56
2 5 5 446.18 37.12
-2 -5 -5 381.25 29.96
-2 -5 5 420.12 26.28
2 5 5 424.99 34.37
-2 -5 5 391.01 31.69
-2 -5 -5 393.32 32.15
2 -5 -5 401.09 33.58
2 5 -5 439.93 37.09
2 -5 5 388.36 33.16
2 -5 -5 410.41 33.9
2 5 6 296.88 17.49
-2 5 -6 289.99 17.38
-2 -5 -6 279.71 26.26
-2 -5 6 301.65 21.99
2 5 6 332.15 30.86
2 -5 -6 312.19 29.93
-2 -5 6 315.67 28.55
-2 -5 -6 309.42 28.54
2 5 -6 321.08 32
2 5 6 271.9 28.89
2 -5 6 275.08 27.73
2 -5 -6 303.15 29.41
2 5 -7 44.79 12.04
2 5 7 44.62 11.67
2 -5 7 44.41 11.09
2 -5 -7 51.64 12.2
-2 -5 7 44.79 10.63
2 5 7 46.74 7.19
-2 5 -7 40.45 6.64
2 5 7 81.62 15.49
-2 -5 -7 43.72 10.94
-2 -5 -7 51.55 11.68
2 -5 -7 43.32 11.17
-2 -5 7 46.84 8.39
2 5 -8 9.36 6.69
2 5 8 -0.83 4.52
2 -5 8 5.88 5.14
2 -5 -8 12.12 5.67
2 5 8 10.23 3.82
-2 5 -8 9.85 3.22
-2 -5 8 8.64 1.74
-2 -5 -8 10.92 5.87
-2 -5 -8 7.88 4.81
-2 -5 8 10.42 3.81
2 5 8 15.06 7.52
2 -5 -8 16.36 7.39
2 5 -9 -0.26 1.57
2 5 9 4.27 3.62
2 -5 9 -2.18 3.08
2 -5 -9 3.56 4.83
-2 5 -9 1.92 2.27
2 5 9 -0.69 1.35
-2 -5 9 1.14 0.8
-2 -5 -9 4.3 5.44
-2 -5 9 0.86 1.9
2 5 9 0.85 3.38
2 -5 -9 2.64 1.7
2 5 -10 43.67 11.82
2 5 10 46.55 11.97
2 -5 10 48.03 11.91
2 -5 -10 45.66 11.4
-2 -5 10 43.89 5.63
-2 5 -10 45.81 7.75
2 5 10 51.1 9.41
2 -5 -10 47.85 12.61
-2 -5 -10 57.92 12.76
-2 -5 10 43.78 7.6
2 5 10 43.21 11.36
2 5 -11 52.16 12.73
2 5 11 66.51 13.75
2 -5 11 61.44 12.63
2 -5 -11 66.37 13.63
2 5 11 81.81 12.55
-2 -5 11 72.56 7.88
-2 -5 11 60.99 8.33
-2 -5 -11 68.85 14.19
2 -5 -11 65.16 14.64
2 5 11 88.38 17.31
2 -5 12 32.65 9.49
2 -5 -12 24.69 8.48
2 -5 -12 20.55 8.84
2 5 -12 26.09 9.4
2 5 12 30.98 9.13
-2 -5 12 34.41 6.11
2 5 12 33.49 8.14
2 -5 12 31.91 7.1
-2 -5 -12 37.54 10.35
-2 -5 12 35.18 6.47
2 5 12 49.06 12.99
2 -5 13 3.27 4.49
2 -5 -13 1 3.47
2 5 -13 3.94 4.84
2 5 13 6.63 4.03
-2 -5 13 0.77 0.94
2 5 13 2.75 2.7
2 -5 13 3.54 2.67
-2 -5 -13 1.59 2.01
-2 -5 13 2.96 1.7
2 -5 -13 2.85 3.34
2 5 13 5.09 4.35
2 -5 14 7.25 4.69
2 -5 -14 5.1 4.6
2 5 -14 0.14 1.81
2 5 14 0.64 2.71
-2 -5 14 -0.11 0.67
2 5 14 4.14 4.82
-2 -5 14 0.9 1.34
-2 -5 -14 2.75 3.97
2 -5 -14 -0.49 3.29
2 -5 15 36.96 9.9
2 -5 -15 42.92 10.99
2 5 -15 29.43 9.55
2 5 15 46.38 11.75
-2 -5 15 31.24 6.93
2 5 15 53.16 12.56
-2 -5 15 38.39 5.45
-2 -5 -15 35.6 10.96
2 -5 -15 53.24 14.01
-2 -5 16 466.3 27.39
2 5 16 652.28 43.74
2 5 -16 564.51 41.41
-2 -5 16 593.21 18.71
2 -5 -16 586.72 45.22
2 -5 -16 534.6 38.51
2 -5 16 537.53 38.21
2 5 16 548.54 39.01
-2 -5 -16 589.66 43.63
2 -5 17 4.32 3.1
2 -5 -17 0.47 1.95
2 5 17 7.42 5.45
2 5 -17 5.87 4.1
2 5 17 -0.79 3.78
2 -5 17 3.94 3.19
-2 -5 -17 -0.79 4.36
-2 -5 17 3.12 1.1
2 -5 -17 -0.7 2.28
2 -5 18 83.67 15.11
2 -5 -18 76.36 14.22
2 5 18 106.06 19.17
2 5 -18 50.05 12
2 5 18 79.21 14.86
2 -5 18 68.38 12.31
-2 -5 -18 82.06 16.81
2 -5 -18 76.04 16.8
2 5 19 15.64 5.75
-2 -5 19 -0.11 1.69
2 5 19 13.63 8.22
2 5 -19 21.58 8.44
2 5 19 17.24 7.29
2 5 -19 17.79 6.59
2 -5 19 15.88 6.3
-2 -5 -19 17.92 7.43
2 -5 -19 10.27 6
2 -5 19 8.54 4.73
2 -5 -19 14.19 6.18
2 5 20 88.55 12.78
-2 -5 20 74.39 12.29
2 5 20 112.44 20.96
2 5 -20 90.38 13.73
2 5 -20 91.06 15.92
2 5 20 71.48 14.03
2 -5 20 77.28 13.58
-2 -5 -20 72.17 15.73
2 -5 -20 83.71 17.2
2 -5 20 84.7 14.92
2 -5 -20 65.11 13.12
-2 -5 21 -0.74 2.52
2 5 21 5.08 5.67
2 5 -21 -3.64 3.63
2 5 21 6.35 4.66
2 5 21 -0.08 1.7
2 -5 21 0.84 3.74
2 5 -21 -0.75 3.34
-2 -5 -21 10.55 6.42
2 -5 21 1.97 2.35
2 -5 -21 9.15 4.8
2 -5 -21 0.52 1.76
-2 -5 22 0.02 1.41
2 5 22 4.63 6.02
2 5 -22 0.51 1.9
2 5 22 0.14 2.31
2 -5 22 1.49 2.46
-2 -5 -22 -3.22 4.37
2 -5 -22 0.15 2.19
2 -5 22 1.22 4.1
2 -5 -22 9.19 6.1
2 5 22 -2.49 1.92
2 5 -22 -0.96 1.87
-2 -5 23 14.85 6.54
2 5 23 16.96 9.31
2 5 -23 12.75 6.6
2 5 23 3.53 2.62
2 -5 23 7.37 4.85
2 5 23 8.31 3.83
2 5 -23 4.61 1.84
2 -5 -23 11.02 7.58
2 -5 23 3.54 2.51
2 -5 -23 11.8 5.54
2 5 24 7.07 3.6
-2 -5 24 -0.39 1.67
2 5 24 -2.65 4.95
2 5 -24 3.77 2
2 -5 24 0.16 2.57
2 5 -24 2.79 2.97
2 5 24 6.2 5.39
2 -5 -24 2.88 5.37
2 -5 -24 7.19 5.11
-2 -5 25 10.84 5.92
2 -5 25 15.16 7.09
2 -5 -25 6.31 5.88
2 5 26 0.66 5.47
-2 -5 26 2.6 4.62
2 -5 26 1.84 2.68
2 -5 -26 5.41 6.41
2 5 27 -3.19 7
-2 -5 27 4.36 5.5
2 -5 27 3.32 3.83
2 -5 -27 2.49 3.14
-2 5 27 4.49 3.61
2 5 28 71.12 19.27
-2 -5 28 56.19 13.14
2 -5 28 67.37 15.74
-2 5 28 67.97 13.16
2 -5 -28 80.5 17.85
2 5 29 4.47 5.27
-2 -5 29 1.52 3.71
2 -5 29 3.1 3.99
2 -5 -29 4.92 6.43
2 5 29 3.02 2.02
-2 5 29 3.64 5.08
-2 5 30 9.35 6.16
2 5 30 23.45 12.32
-2 -5 30 12.73 6.86
2 -5 30 9.21 6.37
2 -5 -30 21.24 10.26
2 5 30 12.39 6.39
-2 5 31 3.67 3.05
2 5 31 16.43 9.9
-2 -5 31 3.06 2.48
2 -5 31 13.22 8.4
2 -5 -31 2.08 3.2
2 5 31 1.68 3.62
2 5 32 2.79 4.02
-2 5 32 -3.99 4.41
2 5 32 -4.45 6
-2 -5 32 0.97 4.67
2 -5 32 7.29 4.53
2 -5 -32 5.39 5.96
2 5 33 3.87 6.46
-2 -5 33 -7.67 6.47
2 -5 33 5.34 6.52
2 -5 -33 -0.37 2.38
-2 -5 34 -3.63 5.67
2 -5 34 -4.71 6.59
-2 -5 35 -16.32 8.09
2 -5 35 0.84 4.63
-2 -5 36 -2.89 3.51
2 -5 36 -1.85 3.12
3 -5 0 3.19 2.19
-3 -5 0 -0.69 1.15
3 -5 1 85.81 15.89
3 -5 -1 74.38 14.21
-3 -5 -1 96.56 14.01
-3 -5 1 87.23 12.5
3 5 -1 77.85 13.3
3 5 -2 274.62 30.08
-3 -5 -2 279.43 23.98
-3 -5 2 247.8 20.87
3 5 -2 311.38 25.83
3 5 2 308.7 31.7
3 -5 2 272.01 27.45
3 -5 -2 246.9 26.43
3 -5 -2 252.2 26.19
3 -5 3 12.02 6.94
3 -5 -3 3.78 1.3
-3 5 -3 7.04 3.15
-3 -5 -3 8.91 5.21
-3 -5 3 10.54 4.69
3 5 -3 12.59 5.38
3 -5 -3 4.26 4.75
3 5 -3 12.66 8.16
3 5 3 21.27 8.54
3 -5 4 41.17 10.77
3 -5 -4 48.98 11.49
-3 5 -4 48.22 7.77
3 5 4 44.91 6.02
-3 -5 -4 35.29 8.77
-3 -5 4 41.49 8.07
3 5 4 43.79 11.01
3 5 -4 45.8 9.3
3 -5 -4 47.71 12.11
3 5 -4 55.07 13.83
3 5 4 53.47 13.17
3 -5 5 6.7 5.46
3 -5 -5 4.87 3.46
3 5 5 8.06 3.13
-3 5 -5 1.19 1.37
-3 -5 -5 11.51 5.5
-3 -5 5 6.19 3.3
3 5 5 7.47 5.32
3 -5 -5 2.14 2.15
3 5 -5 10.91 4.75
3 5 -5 7.36 5.28
3 5 5 -0.82 3.77
-3 5 -6 60.92 9.13
3 5 6 54.86 7.71
3 -5 6 42.29 10.95
3 -5 -6 56.7 12.42
-3 -5 6 62.81 9.61
-3 -5 -6 76.54 13.49
3 5 -6 74.23 11.16
3 5 6 58.55 13.23
3 -5 -6 59.43 13.45
3 5 -6 72.73 15.89
3 5 6 63.57 14.21
-3 5 -7 102.61 11.91
3 5 7 114.18 11.94
3 -5 -7 102.57 17.43
-3 -5 -7 131.23 18.08
-3 -5 7 115.3 12.23
3 5 7 118.27 18.34
3 -5 -7 118.47 19.35
3 5 7 131.55 20.84
3 -5 7 120.75 17.94
3 5 -7 120.86 20.07
3 5 8 30.61 9.77
3 -5 8 26.65 8.68
3 -5 -8 22.44 8.74
3 5 8 50.04 12.45
-3 5 -8 36.76 7.3
3 5 8 26.3 6.3
-3 -5 -8 29.01 9.02
-3 -5 8 37.56 7.06
3 -5 -8 16.56 7.26
3 5 -8 34.84 11.59
3 5 -9 12.99 8.35
3 5 9 2.18 2.98
3 -5 9 3.23 3
3 -5 -9 8.81 4.97
-3 5 -9 9.53 3.9
3 5 9 7.24 3.64
-3 -5 -9 5.26 2.98
-3 -5 9 9.64 3.31
3 5 9 15.79 6.68
3 -5 -9 8.39 5.16
-3 5 -10 120.57 13.9
3 5 10 139.22 14.97
3 -5 -10 135.97 19.72
-3 -5 -10 145.22 19.98
-3 -5 10 133.43 11.32
3 5 10 152.24 21.61
3 -5 -10 158.95 22.85
3 5 -10 141.99 21.82
3 5 10 133.56 20.76
3 -5 10 149.14 19.89
3 5 -11 3.96 4.34
3 5 11 0.54 3.09
3 -5 11 1.66 3.15
3 -5 -11 -11.3 5.61
-3 5 -11 0.5 2.21
3 5 11 2.47 2.85
3 -5 -11 1.46 3.51
-3 -5 -11 1.33 3.87
-3 -5 11 0.62 0.87
3 5 11 1.2 4.19
3 5 -12 12.28 6.81
3 5 12 14.75 7.18
3 5 12 9.25 4.36
3 -5 12 15.22 6.4
3 -5 -12 19.33 8.44
-3 5 -12 11.31 5.11
3 5 12 12.21 5.12
-3 -5 12 9.49 2.67
-3 -5 -12 16.61 8.57
3 5 -12 18.39 6.71
3 5 12 12.94 6.81
3 -5 -12 12.71 6.48
3 5 -13 76.44 16.3
3 5 13 79.86 15.94
-3 5 -13 60.56 10.76
3 -5 13 72.47 14.06
3 5 -13 60.13 11.93
3 -5 -13 75.62 14.74
3 5 13 68.43 12.09
-3 -5 -13 53.11 13.53
3 -5 -13 70.25 15.23
3 5 13 73.78 12.74
3 5 -14 19.09 6.49
3 5 -14 26.17 10.26
3 5 14 26.33 9.43
3 -5 14 24.88 8.47
3 -5 -14 18.95 8.04
3 5 14 31.12 8.35
-3 -5 -14 25.8 9.67
3 -5 14 0.59 1.81
3 -5 -14 18.68 7.96
3 5 14 29.96 7.76
3 5 -15 51.38 13.29
3 5 15 32.7 10.91
3 -5 15 40.18 10.88
3 -5 -15 33.34 10.15
3 5 15 40.02 9.07
3 5 15 37.7 9.51
3 5 -15 47.58 10.38
-3 -5 -15 38.55 11.01
3 -5 15 33.36 8.11
3 -5 -15 30.63 10.04
3 5 16 180.07 21.39
3 -5 16 152.14 18.42
-3 -5 -16 152.72 22.65
3 -5 -16 182.84 25.38
3 5 -16 203.42 25.56
3 5 16 183.41 23.63
3 -5 16 172.95 21.82
3 -5 -16 159.21 21.62
3 5 16 161.04 18.39
3 5 -16 169.63 19.52
3 5 -17 35.23 10.82
3 5 17 23.08 8.46
3 -5 17 15.58 7.09
3 -5 -17 26.97 9.31
3 5 17 20.1 6.65
3 5 -17 25.33 7.86
3 5 17 30.38 10.12
3 -5 17 18.79 6.75
-3 -5 -17 40.38 12.09
3 -5 -17 16.71 8.56
3 -5 18 70.59 13.96
3 -5 -18 59.59 13.68
3 5 -18 68.38 14.8
3 5 18 50.65 12.05
3 5 18 89.22 16.54
3 -5 18 78.31 13.97
3 -5 -18 79.14 17.09
3 5 18 58.12 10.61
3 5 -18 82.97 13.27
3 -5 19 72.68 13.81
3 -5 -19 98.53 17.11
3 5 -19 94.7 16.95
3 5 19 79.07 15.64
3 5 19 98.14 18.41
3 5 -19 90.28 13.66
3 -5 19 85.58 14.76
3 5 19 65.68 11.36
3 -5 -19 72.78 16.25
3 -5 20 25.28 8.41
3 -5 -20 20.73 8.13
3 5 -20 11.33 6.39
3 5 20 23.87 7.8
3 5 20 20.91 9.21
3 5 20 16.12 5.12
3 5 -20 21.57 6.63
3 -5 20 12.97 5.89
3 -5 -20 29.82 11.13
3 -5 21 8.51 5.19
3 -5 -21 5.07 4.12
3 5 21 5.15 3.93
3 5 -21 5.53 3.39
3 5 -21 7.12 4.82
3 5 21 1.59 3.17
3 5 21 3.28 4.51
3 -5 21 13.01 6.3
3 -5 -21 11.13 6.87
3 -5 22 30.01 8.67
3 -5 -22 20.7 7.28
3 5 -22 24.48 8.46
3 5 22 23.54 8.14
3 5 22 23.49 9.86
3 -5 22 33.12 10.07
3 -5 -22 39.94 11.97
3 5 22 25.05 6.11
3 5 -22 42.81 8.93
3 5 -23 -1.57 3.28
3 5 23 -0.36 2.56
3 -5 -23 0.4 2.51
3 5 23 1.57 3.14
3 -5 23 -3.5 4.74
3 5 23 -0.92 3.47
3 5 -23 2.16 2.27
3 -5 23 -6.32 4.84
3 -5 -23 -4.99 3.91
3 5 24 11.44 7.45
3 5 -24 14.36 5.46
3 5 24 7.2 3.76
3 -5 24 9.97 3.99
3 5 -24 9.64 4.14
3 -5 -24 14.92 7.29
3 -5 -24 14.74 6.5
-3 -5 25 17.58 7.52
3 5 25 6.58 6.05
3 5 -25 12.21 5.98
3 5 25 8.76 4.53
3 -5 -25 18.69 8.56
3 -5 25 8.45 4.76
-3 -5 26 -2.46 2.67
3 5 26 2.65 4.78
3 5 -26 3.88 4.52
3 5 26 -1.19 3.4
3 -5 26 0.4 2.66
3 -5 -26 0.31 2.64
-3 -5 27 -2.39 3.68
3 5 27 8.17 8.33
3 5 -27 4.45 3.42
3 -5 27 -2.2 4.01
3 -5 -27 -0.08 4.79
-3 5 27 -0.49 1.34
-3 -5 28 6.3 4.5
3 5 28 4.08 6.31
3 -5 28 3.92 3.69
3 -5 -28 7.55 5.43
-3 5 28 5.58 3.54
-3 5 29 -0.88 2.12
-3 -5 29 5.55 5.27
3 5 29 -2.34 5.79
3 -5 29 2.15 4.51
3 -5 -29 -2.86 5.19
3 5 29 1.42 3.26
-3 5 30 8.24 5.58
-3 -5 30 10.34 5.95
3 5 30 11.19 7.71
3 -5 30 14.86 7.64
3 -5 -30 5.86 6.4
3 5 30 13.91 6.18
-3 5 31 15.71 7.28
-3 -5 31 2.1 1.87
3 5 31 -0.72 5.62
3 -5 31 2.96 5.63
3 -5 -31 13.33 8.34
3 5 31 6.64 4.79
3 5 32 1.44 1.53
-3 5 32 4.39 4.56
3 -5 -32 1.45 4.37
-3 -5 32 7.39 5.48
3 5 32 11.73 10.89
3 -5 32 0.9 3.21
3 -5 33 -3.85 2.43
3 -5 -33 -0.43 2.36
-3 -5 34 8.27 5.77
3 -5 34 12.65 5.71
3 -5 -34 4.77 4.57
-3 -5 35 9.41 7.4
3 -5 35 18.38 8.68
-3 -5 36 7.77 5.87
-4 -5 0 67.97 6.96
4 -5 0 79.61 14.85
-4 -5 0 73.83 11.94
4 5 0 71.69 15.18
4 5 0 106.31 16.42
-4 -5 1 29.07 4.31
4 5 1 33.55 9.39
4 5 -1 40.42 10.33
4 -5 1 21.14 7.89
4 -5 -1 21.76 9.2
-4 -5 1 20.68 6.12
-4 -5 -1 30.55 8.03
4 5 -1 18.3 9.43
4 5 1 33.96 11.18
-4 -5 2 180.43 10.06
-4 -5 2 170.01 16.78
-4 -5 -2 210.2 21.04
4 5 -2 230.58 22.19
4 5 2 206.15 26.54
4 -5 2 189.06 22.44
4 -5 -2 174.19 21.98
4 5 2 203.96 22.14
4 5 -2 218.56 23.27
4 5 -2 165.22 23.69
4 5 -3 3.41 3.97
-4 -5 3 1.7 0.56
4 -5 3 1.56 2.81
4 -5 -3 8.34 5.26
4 5 3 0.69 2.4
-4 -5 3 7.46 3.63
-4 -5 -3 4.78 3.9
-4 5 -3 2.71 0.95
4 5 -3 2.66 2.08
4 5 -3 4.31 5.6
4 5 3 14.02 8.2
4 5 3 7.58 4.92
-4 -5 4 282.16 12.36
-4 5 -4 266.23 20.52
-4 -5 4 329.71 22.24
-4 -5 -4 284.38 25.1
4 5 4 289.35 27.3
4 5 -4 300.59 23.85
4 5 -4 305.19 32.82
4 5 4 312.13 32.3
4 5 -4 323 28.09
4 -5 4 264.98 26.23
4 -5 -4 292.29 28.53
4 5 4 327.49 28.28
-4 5 -5 196.1 17.29
-4 -5 5 170.78 9.89
4 5 5 194.05 15.22
-4 -5 -5 225.16 22.84
4 5 5 215.95 24.42
4 5 -5 203.18 19.45
4 5 -5 210.88 27.16
4 5 5 217.66 27.18
4 -5 -5 157.63 21.83
4 -5 5 164.73 21.1
4 -5 -5 188.77 23.16
4 5 5 191.64 21.47
4 5 -5 209.99 22.7
4 5 6 76.64 9.96
4 5 6 84.01 14.37
4 -5 6 62.85 13.12
4 -5 -6 83.79 15.63
4 5 -6 99.9 15.56
-4 5 -6 69.1 10.57
-4 -5 -6 72.05 13.41
4 5 -6 86.47 11.91
4 5 6 73.23 13.97
4 5 -6 83.14 17.07
4 5 6 81.83 17.02
4 -5 -6 71.44 14.85
4 5 7 8.36 3.9
4 5 -7 10.77 4.8
4 -5 7 7.43 4.94
4 -5 -7 5.72 4.63
-4 5 -7 7.79 3.57
4 5 7 8.45 3.32
-4 -5 -7 13.21 5.48
4 5 -7 9.08 4.1
4 -5 -7 7.39 5.26
4 5 -7 11.31 7.16
4 5 7 14.3 7
4 5 7 9.35 6.14
4 -5 8 37.41 9.79
4 -5 -8 53.54 12.71
-4 5 -8 51.75 9.23
4 5 8 52.55 9.03
-4 -5 -8 59.37 12.42
4 5 8 59.19 13
4 -5 -8 45.69 12.27
4 5 -8 55.75 8.87
4 5 -8 52.37 13.74
4 5 8 69.66 16.43
4 5 8 54.29 11.33
4 5 -8 56.46 11.82
4 -5 9 66.08 13.07
4 -5 -9 79.33 15.28
-4 5 -9 67.91 10.73
4 5 9 62.53 9.81
4 5 9 79.56 13.27
4 5 -9 72.07 13.3
4 5 9 79.47 15.32
4 -5 -9 70.59 15.7
4 5 -9 75.79 16.48
4 5 9 50.19 12.36
-4 5 -10 95.38 13.21
4 5 10 82.71 11.93
4 -5 10 66.27 13.45
4 -5 -10 87.24 15.87
4 5 10 86.32 14.06
4 5 -10 93.12 14.77
4 5 10 86.05 16.15
4 -5 -10 72.05 15.39
4 5 -10 72.75 16.65
4 5 10 104.21 18.92
4 5 11 101.42 14.78
-4 5 -11 100.74 13.83
4 5 11 105.94 13.98
4 -5 11 84.57 14.94
4 -5 -11 111.58 18.22
4 -5 -11 118.64 20.58
4 5 -11 120.09 16.63
4 5 -11 99.49 19.13
4 5 11 86.57 17.35
4 5 -12 50.53 10.63
-4 5 -12 41.45 8.89
4 -5 12 56.93 12.45
4 -5 -12 48.06 12.27
4 5 12 58.66 11.06
4 -5 -12 40.51 12.33
4 5 -12 45.04 13.21
4 5 12 61.79 15.09
4 5 12 66.76 11.79
4 -5 -13 2.38 2.92
-4 5 -13 1.18 1.86
4 -5 13 0.04 3.56
4 -5 -13 4.92 4.36
4 5 13 2.85 2.45
4 5 13 4.72 3.72
4 5 -13 0.2 1.38
4 5 -13 2.37 3.66
4 5 13 1.96 4.33
-4 5 -14 -1.3 2.7
4 -5 14 0.68 3.07
4 -5 -14 -4.4 5.12
4 5 14 1.92 1.76
4 5 14 -1.57 2.57
4 5 -14 2.96 2.61
4 -5 -14 7.86 6.5
4 5 -14 -2.83 5.09
4 5 14 -1.89 2.56
4 5 15 31.02 11.09
-4 5 -15 22.7 6.93
4 -5 15 22.63 8.07
4 -5 -15 21.14 8.03
4 5 15 13.27 4.74
4 -5 -15 22 8.95
4 5 15 18.51 6.29
4 5 -15 25.54 7.89
4 5 -15 17.59 8.31
4 5 -16 25.78 9.29
4 5 16 36.1 11.43
-4 5 -16 34.45 8.97
4 -5 16 32.68 9.33
4 -5 -16 23.52 8.94
4 5 16 31.92 8.18
4 5 -16 41.69 9.49
4 5 16 26.96 7.69
4 -5 16 26.27 7.9
4 -5 -16 32.18 11.59
4 5 -17 -1.04 3.99
4 5 17 9.35 4.92
4 5 17 6.56 3.71
4 5 -17 2.55 2.66
4 -5 17 1.77 2.35
4 -5 -17 -1.52 2.68
4 5 17 0.62 2.2
4 -5 -17 8.76 6.67
4 -5 17 5.63 4.07
4 5 -18 47.5 13.48
4 5 18 38.28 11.44
4 -5 18 40.84 11.06
4 -5 -18 43.92 11.93
4 5 18 42.61 11.38
4 -5 18 53.88 12.44
4 -5 -18 49.17 14.09
4 5 18 53.37 9.92
4 5 -18 41.35 9.4
4 5 -19 106.83 19.57
4 5 19 109.96 18.86
4 5 19 118.09 19.54
4 -5 19 94.69 16.35
4 -5 -19 109.56 17.77
4 5 19 94.02 13
4 5 -19 116.1 15.21
4 -5 19 85.15 15.12
4 -5 -19 90.73 18.66
4 5 -20 76.17 15.84
4 5 20 75.08 15.58
4 -5 20 71.02 13.69
4 -5 -20 65.37 13.85
4 5 20 66.59 15.19
4 -5 20 76.71 14.79
4 5 20 62.51 10.58
4 -5 -20 76.13 17.6
4 5 -20 69.67 11.43
4 5 -21 -1.3 2.85
4 5 21 13.14 6.33
4 -5 21 10.09 5.58
4 -5 -21 12.16 5.9
4 5 21 13.23 7.97
4 -5 21 9.96 5.72
4 5 -21 11.05 4.48
4 5 21 16.47 5.43
4 -5 -21 10.64 7.32
4 -5 22 23.63 7.55
4 -5 -22 34.71 9.35
4 5 -22 30.95 9.57
4 5 22 29.06 9.48
4 5 22 37.01 12.02
4 5 -22 40.33 8.78
4 5 22 39.48 8.21
4 -5 22 35.22 10.6
4 -5 -22 26.77 10.47
4 -5 23 7.92 4.72
4 -5 -23 5.98 5.15
4 5 -23 1.5 2.2
4 5 23 0.35 2.38
4 5 -23 2.79 1.4
4 5 23 10.63 4.76
4 5 23 0.42 3.08
4 -5 23 0.02 3.66
4 -5 -23 2.53 2.63
4 5 -24 12.39 6
4 5 24 17.63 7.21
4 5 24 29.37 11.75
4 -5 24 15.75 8.13
4 -5 -24 22.71 9.65
4 5 -25 4.78 3.69
4 5 25 -3.71 4.68
4 5 25 7.45 6.87
4 -5 25 0.38 2.47
4 -5 -25 -0.74 4.86
-4 5 25 -2.04 1.95
4 5 -26 0.31 1.56
4 5 26 -2.12 2.94
4 5 26 -8.45 6.23
4 -5 26 7.71 5.95
-4 5 26 3.42 2.59
-4 5 -26 -1.27 2.19
4 -5 -26 5.42 6.69
-4 5 26 6.64 4.11
4 5 -27 -1.6 1.63
4 5 27 4.88 3.89
4 -5 27 7.07 4.7
4 -5 -27 13.3 8.08
-4 5 -27 5.31 2.68
-4 5 27 12.36 5.61
-4 5 28 9.11 4.42
4 5 28 9.24 7.73
4 -5 28 10.34 8.05
4 -5 -28 9.53 6.51
4 5 28 17.71 7.33
-4 5 29 5.99 3.65
4 5 29 9.51 8.03
4 -5 29 6.75 6.29
4 -5 -29 -3.02 5.73
4 5 29 3.12 3.38
-4 5 30 -1.81 2.8
4 5 30 -2.42 6.48
4 -5 30 2.4 2.11
4 -5 -30 -1.65 4.65
4 5 30 -2.69 2.85
4 5 31 3.14 3.75
-4 5 31 4.51 2.94
-4 -5 31 -1.83 2.18
4 5 31 3.73 3.2
4 -5 31 -0.97 4.99
4 -5 -31 -3.37 5.69
4 5 32 1.62 3.08
-4 5 32 5.94 3.34
-4 -5 32 8.66 6.57
4 5 32 10.74 11.56
4 -5 32 15.55 8.12
4 -5 -32 17.98 9.83
-4 -5 33 1.02 4.37
4 5 33 0.24 7.22
4 -5 33 -2.85 5.04
4 -5 -33 8.14 6.85
4 -5 -34 -3.08 5.29
-4 -5 34 -0.15 4.58
4 -5 34 0.88 1.83
-4 -5 35 4.37 2.44
4 -5 -35 0.66 3.49
-5 -5 0 0.09 0.94
5 5 0 2.56 2.14
5 5 0 2.32 3.04
-5 -5 -1 -0.05 1.31
-5 -5 1 3.52 2.04
5 5 1 0.25 1.98
5 5 1 3.43 3.15
5 5 -1 0.87 1.67
5 5 -1 0.14 3.43
5 5 1 3.73 4.04
-5 -5 -2 99.01 10.47
-5 -5 2 87 8.8
5 5 2 121.81 16.84
5 5 2 93.97 14.95
5 5 -2 76.15 13.36
5 5 -2 109.69 19.81
5 5 2 73.03 15.81
5 5 3 -1.77 3.65
-5 -5 -3 1.5 2.09
-5 -5 3 -1.12 1.61
-5 5 -3 -0.99 2.2
5 5 3 -0.19 3.18
5 5 3 4.43 4.11
5 5 -3 4.34 5.98
5 5 -3 -3.23 3.19
5 5 -3 6.37 5.28
-5 -5 -4 -0.85 1.96
-5 -5 4 -0.32 0.79
-5 5 -4 2.44 1.87
5 5 4 5.46 3.12
5 5 -4 2.54 1.9
5 5 4 -0.27 2.82
5 5 -4 -2.49 3.65
5 5 4 1.19 3.84
5 5 -4 -2.86 3.17
-5 5 -5 20.45 6.49
-5 -5 5 16.31 3.76
5 5 5 22.13 7.44
5 5 -5 25.71 8.02
5 5 5 24.65 8.2
5 5 -5 18.03 5.75
5 5 -5 14.21 8.09
5 5 5 27.68 10.16
5 -5 6 -1.09 2.22
-5 5 -6 2.42 1.99
5 5 6 10.95 5.53
5 5 -6 3.8 5.68
5 5 6 6.63 5.61
5 5 -6 4.38 2.69
5 5 -6 3.5 5.64
5 5 6 10.2 7.5
-5 5 -7 19.49 5.71
5 -5 7 21.3 8.06
5 -5 -7 22.17 8.01
5 5 7 21.86 7.34
5 5 -7 26.83 8.5
5 5 7 19.38 5.85
5 5 7 13.93 6.84
5 5 -7 19.79 6.1
5 5 -7 37.38 12.07
5 5 7 24.9 9.58
5 -5 -7 33.61 10.29
5 5 8 4.18 3.48
5 5 -8 -0.29 1.35
-5 5 -8 0.79 2.11
5 -5 8 3.96 4.72
5 -5 -8 2.59 2.25
5 5 8 -0.54 1.53
5 5 8 1.97 1.22
5 5 -8 4.41 5.91
5 5 -8 3.93 2.13
5 5 8 0.82 4.11
5 -5 -8 8.64 4.31
5 5 9 39.43 9.57
5 5 -9 48.47 10.45
-5 5 -9 38.22 8.77
5 -5 9 27.37 9.18
5 -5 -9 37.89 11.4
5 5 9 39.42 8.63
5 5 9 38.51 10.46
5 5 -9 39.22 11.75
5 5 9 30.79 10.17
5 5 -9 42.24 7.54
5 -5 -9 23.63 9.08
5 5 10 12.75 5.1
5 5 -10 16.44 6.45
-5 5 -10 13.59 5.45
5 -5 10 11.92 5.64
5 -5 -10 13.96 7.47
5 5 10 21.4 6.72
5 5 -10 15.22 8.44
5 5 10 12.5 7.3
5 -5 -10 7.42 3.78
5 5 -10 11.71 3.97
5 5 11 18.53 6.24
5 5 -11 21.69 7.07
-5 5 -11 24.82 7.39
5 -5 11 6.36 3.69
5 -5 -11 25.11 9.27
5 5 11 20.2 6.34
5 -5 -11 24.11 8.72
5 5 -11 15.99 7.54
5 5 11 19.24 7.88
5 5 12 14.59 6.29
5 5 -12 19.72 6.61
-5 5 -12 22.66 7.52
5 -5 12 6.19 2.71
5 -5 -12 11.72 5.29
5 5 12 23.79 7.32
5 -5 -12 21.8 8.64
5 5 -12 8.43 6.27
5 5 12 12.36 6.13
-5 5 -13 45.81 10.23
5 -5 13 43.83 11.65
5 -5 -13 39.76 11.16
5 5 13 36.61 9.23
5 -5 -13 51.43 14.62
5 5 -13 45.09 12.96
5 5 13 48.77 12.85
5 5 13 47.5 10.47
5 5 -13 55.35 11.27
-5 5 -14 22.29 7.39
5 -5 14 20.66 8.11
5 -5 -14 17.19 7.37
5 5 14 12.48 5.79
5 -5 -14 18.58 8.48
5 5 14 22.7 7.09
5 5 -14 25.47 7.81
5 5 -14 19.05 7.99
5 5 14 19.18 9.93
-5 5 -15 18.43 7.37
5 -5 15 15.29 7.07
5 -5 -15 19.12 8.17
5 5 15 28.38 8.58
5 5 15 12.24 4.87
5 5 -15 15.93 6.32
5 -5 -15 21.63 8.37
5 5 -15 26.7 10.46
5 5 15 22.12 9.26
5 -5 16 0.62 1.38
5 -5 -16 -1.1 2.73
5 5 16 1.29 3.27
5 5 16 9.53 5.68
5 5 -16 5.13 3.61
5 -5 -16 7.22 5.87
5 5 -16 -0.03 3.89
5 5 16 3.92 5.3
5 -5 17 17.14 6.91
5 -5 -17 17.24 6.66
5 5 17 22.46 8.83
5 5 -17 29.12 8.48
5 5 17 26.86 7.33
5 -5 -17 22.17 9.99
5 5 -17 20.7 8.44
5 5 17 13.64 7.78
5 -5 18 62.73 13.67
5 -5 -18 59.14 13.56
5 5 18 98.25 17.2
5 5 -18 83.93 13.41
5 5 18 93.37 13.78
5 -5 -18 72.88 17.07
5 5 -18 89.66 19.17
5 5 18 73.55 16.54
5 -5 19 3.93 4.12
5 -5 -19 1.79 1.93
5 5 -19 5.96 3.79
5 5 19 7.74 4.56
5 5 19 3.86 4.62
5 -5 19 3.47 4.13
5 -5 -19 2.99 3.01
5 5 -19 8.14 4.99
5 5 19 -1.5 4.11
5 5 -20 0.42 3.29
5 5 20 4.38 4.63
5 -5 20 4 4.53
5 5 20 2.73 3.36
5 -5 -20 6.91 4.94
5 5 -20 6.23 3.74
5 5 20 1.77 2.81
5 -5 20 6.3 3.98
5 -5 -20 1.86 2.46
5 5 -21 -4.3 4.8
5 5 21 0.63 3.9
5 5 -21 0.48 2.54
5 5 21 -0.04 1.25
5 -5 21 -0.49 3.35
5 -5 -21 -2.14 3.42
5 5 21 -3.15 5.31
5 -5 21 7.89 5.3
5 -5 -21 7.13 6.96
5 5 -22 5.68 5.1
5 5 22 -3.18 2.18
5 5 -22 1.34 3.44
5 -5 -22 4.67 5.23
5 5 22 0.26 4.32
5 -5 22 0.02 3.29
5 -5 -22 1.52 2.79
5 5 -23 3.63 1.49
5 5 23 1.53 2.5
5 5 23 2.58 5.63
5 -5 23 2.13 2.59
-5 5 23 4.81 2.63
-5 5 -23 -0.07 3.08
5 -5 -23 -1.39 2.99
5 5 -24 5.67 4.94
5 5 24 -2.89 3.25
5 5 24 13.14 6.8
5 -5 24 -4.04 4.39
-5 5 24 -0.13 1.29
-5 5 -24 0.15 2.66
5 -5 -24 -9.05 7.1
-5 5 24 -0.41 1.73
5 5 -25 1.13 5.96
5 5 25 -3.07 3.38
5 5 25 -1.57 1.9
5 -5 25 6.9 7.09
5 -5 -25 1.81 2
-5 5 25 2.4 1.86
-5 5 -25 -0.47 1.15
-5 5 25 -1.78 2.33
5 5 -26 4.9 4.32
5 5 26 -3.04 4.24
5 5 26 17.6 8
5 -5 26 22.72 9.71
5 -5 -26 8.21 4.04
-5 5 26 5.26 2.27
-5 5 -26 3.09 2.33
-5 5 26 4.41 1.97
-5 5 27 0.63 2.44
5 5 27 2.61 3.03
5 -5 27 -1.55 2.38
-5 5 28 6.92 4.85
5 5 28 -2.66 5.4
5 -5 28 6.22 4.95
5 -5 -28 -1.1 4.39
5 5 28 3.17 1.88
-5 5 29 2.07 2.69
5 5 29 -5.34 4.6
5 -5 29 2.9 5.35
5 -5 -29 7.6 4.06
5 5 29 -0.19 1.86
-5 5 30 1.24 2.6
5 5 30 -5.64 2.42
5 -5 30 -5.57 6.7
5 -5 -30 -1.81 5.74
5 5 30 -1.39 2.43
5 5 31 2.81 3.71
-5 5 31 1.45 2.97
5 5 31 -1.76 7
5 -5 31 0.55 2.74
5 -5 -31 -2.13 6.82
5 5 32 6.69 5.31
-5 5 32 -1.63 3.79
5 5 32 2.18 3.37
5 -5 32 13.28 6.77
5 -5 -32 1.71 2.23
5 -5 33 9.58 6.27
5 -5 -33 7.24 6.53
5 -5 -34 4.94 5.19
6 5 0 61.39 11.43
-6 -5 0 65.63 9.05
6 5 0 76.22 16.22
6 5 1 22.79 7.77
-6 -5 -1 21.57 5.38
-6 -5 1 14.76 4.33
6 5 -1 21.35 9.4
6 5 1 22.46 9.8
6 5 -1 13.93 5.49
-6 -5 -2 27.77 6.24
-6 -5 2 27.23 5.77
6 5 2 28.95 8.13
6 5 -2 21.64 9.01
6 5 2 49.81 12.97
-6 5 -3 -2.11 1.78
-6 -5 -3 -0.71 1.35
6 5 3 3.26 2.42
-6 -5 3 -0.22 1.31
6 5 3 0.71 1.44
-6 -5 -4 0.55 2.06
-6 -5 4 -0.98 2.1
-6 5 -4 -3.59 4.04
6 5 4 4.72 4.12
6 5 -4 3.62 6.33
6 5 4 2.35 5.85
-6 -5 -5 11.15 4.54
6 5 -5 16.64 7.45
-6 5 -5 5.52 3.99
-6 -5 5 5.72 2.21
6 5 5 9.76 4.48
6 5 -5 6.51 3.84
6 5 5 8.2 5.79
-6 -5 -6 24.06 6.32
6 5 -6 21.71 9.33
-6 5 -6 18.09 6.77
6 5 6 18 7.13
6 5 -6 17.29 5.48
6 5 6 40.66 12.84
6 5 -7 70.13 11.16
-6 -5 -7 62.36 10.68
-6 5 -7 56.07 10.86
6 5 -7 68.79 15.7
6 5 7 61.37 15.68
-6 5 -8 137.44 17.59
6 5 -8 143.26 15.53
6 5 8 132.89 22.93
6 5 -8 116.55 20.32
-6 5 -9 4.72 3.65
6 5 9 5.38 5.39
6 5 9 6.78 4.36
6 5 -9 1.49 2.41
6 5 -9 3.89 3.35
6 -5 -9 8.09 6.66
-6 5 -10 227.58 23.22
6 5 10 229.41 22.32
6 5 -10 223.42 17.1
6 5 -10 259.92 30.81
6 5 10 214.55 28.72
6 -5 -10 266.74 30.83
-6 5 -11 1.57 1.44
6 5 11 0.68 1.4
6 5 -11 1.21 2.97
6 5 11 -1.48 1.99
6 5 -11 -1.24 0.98
6 -5 -11 -3.94 2.13
6 5 -12 29.16 11.78
-6 5 -12 22.45 6.94
6 5 12 35.38 9.58
6 -5 -12 28.28 10.69
6 5 12 50.58 14.54
6 5 13 10.34 4.88
6 5 -13 3.9 6.98
6 5 13 7.73 5.72
6 -5 -13 9.05 6.57
6 5 14 1.3 1.93
6 5 -14 -1.16 2.57
6 5 14 -3.65 5.25
6 -5 -14 -2.45 5.47
-6 5 -15 2.23 1.78
6 5 15 1.61 2.1
6 -5 -15 0.22 3.75
6 5 -15 -1.23 5.7
6 5 15 -3.28 3.89
-6 5 -16 31.19 6.94
6 5 16 39.63 10.36
6 -5 -16 44.08 13.32
6 5 -16 43.04 13.4
6 5 16 29.87 11.34
6 5 17 3.35 4.67
6 -5 -17 7.05 4.78
6 5 -17 5.14 5.1
6 5 17 0.53 2.12
6 5 18 5.73 5.43
6 -5 -18 -0.11 2.16
6 5 -18 5.22 3.23
6 5 18 4.79 6.76
6 5 19 27.58 9.76
6 -5 -19 26.12 10.81
6 5 -19 21.27 9.86
6 5 19 14.07 6.57
6 5 20 -1.07 2.3
-6 5 20 -0.02 1.32
-6 5 -20 0.03 1.6
6 -5 -20 8.84 6.4
6 5 -20 9.03 5.24
6 5 21 7.61 5.01
6 -5 -21 12.82 7.08
-6 5 21 3.96 2.56
-6 5 -21 0.21 2.34
6 5 -21 11.29 7.15
6 5 21 13.7 7.7
6 5 22 -0.6 2.83
-6 5 22 0.44 1.63
-6 5 -22 -9.39 4.49
6 -5 -22 2.61 4.77
-6 5 22 2.25 4.08
6 5 -22 7.8 6.49
6 5 22 3.97 5.02
6 5 -23 -6.93 4.5
6 5 23 7.74 5.27
6 5 23 -6.19 5.23
6 -5 23 -3.39 4.03
6 -5 -23 6.29 6.51
-6 5 23 2.07 2.55
-6 5 -23 3.2 1.53
-6 5 23 3.25 1.37
6 5 -24 9.44 6.44
6 5 24 16.58 7.43
6 5 24 7.83 6.79
6 -5 24 0.34 3.37
6 -5 -24 -1.07 1.93
-6 5 24 6.65 2.87
-6 5 -24 9.55 4.49
-6 5 24 3.94 3.09
-6 5 25 -0.38 2.69
6 5 -25 9.05 7.46
6 5 25 -0.05 1.52
6 5 25 5.15 5.38
6 -5 25 4.41 2.24
6 -5 -25 -3.65 2.74
-6 5 25 -1.66 2.73
-6 5 -25 14.45 5.25
-6 5 26 5.36 3
6 5 -26 7.36 6.34
6 5 26 -2.66 6.47
6 5 26 10.66 5.99
6 -5 26 -2.33 4.18
6 -5 -26 2.3 3.24
-6 5 26 8.88 4.41
-6 5 -26 3.03 2.76
-6 5 27 -0.68 1.88
6 5 27 -4.77 6.9
6 -5 27 -5.18 4.82
6 -5 -27 3.47 3.25
6 5 27 4.75 4.45
-6 5 28 -1.98 3.85
6 5 28 11.22 7.32
6 -5 28 -1.04 2.92
6 -5 -28 7.58 7.46
6 5 28 -0.97 2.63
-6 5 29 19.26 7.13
6 5 29 16.79 9.41
6 -5 29 3.76 3.26
6 -5 -29 30.5 11.95
6 5 29 19.86 7.12
6 5 30 15.2 7.04
-6 5 30 7.93 5.6
6 5 30 -4.2 2.43
6 -5 30 1.44 3.32
6 -5 -30 7.77 6.44
6 5 31 5.4 4.92
-6 5 31 9.24 5.01
6 5 31 -3.16 5.81
6 -5 31 -1.15 4.62
6 -5 -31 0.7 4.62
6 -5 32 36.25 13.23
6 -5 -32 25 10.56
-7 -5 0 2.55 2.48
7 5 0 -0.07 1.63
7 5 0 1.95 1.96
-7 -5 -1 -1.04 0.98
-7 -5 1 1.47 1.69
7 5 1 0.38 2.43
7 5 -1 1.97 1.98
7 5 -1 7.28 6.15
7 5 1 5.73 7.17
-7 -5 -2 28.41 6.84
-7 -5 2 23.61 5.4
7 5 2 21.57 6.61
7 5 -2 21.65 6.88
7 5 -2 36.79 11.8
7 5 2 22.13 8.72
-7 -5 -3 38.6 8
-7 -5 3 34.72 7.3
-7 5 -3 39.74 9.63
7 5 3 29.75 8.88
7 5 -3 32.74 8.28
7 5 -3 49.3 13.46
7 5 3 56.47 14.47
-7 -5 -4 3.56 3.49
-7 -5 4 3.88 3.36
-7 5 -4 -0.31 1.85
7 5 -4 2.59 4.4
7 5 4 1.1 4.89
7 5 4 6.52 4.18
-7 -5 -5 28.84 7.23
-7 5 -5 25.2 8.26
-7 -5 5 19.18 5.39
7 5 -5 18.76 7.87
7 5 5 21.73 9.4
-7 -5 -6 77.06 12.39
7 5 -6 74.3 16.37
7 5 6 77.76 17.49
-7 -5 -7 56.56 11.14
7 5 -7 51.59 14.13
7 5 -7 57.9 10.37
7 5 7 38.35 12.84
-7 -5 -8 105.18 15.33
7 5 -8 118.51 14.6
7 5 -8 117.46 20.98
7 5 8 98.19 19.89
-7 -5 -9 3.48 4.12
7 5 -9 3.17 5.38
7 5 9 3.22 6.01
7 5 -9 4.5 1.77
7 5 -10 180.04 16.26
7 5 -10 170.1 25.21
7 5 10 211.51 29.11
7 -5 -10 173.64 25.68
7 5 -11 30.24 10.88
7 5 11 37.44 12.89
7 5 -11 38.56 7.37
7 -5 -11 23.53 9.36
7 5 12 4.45 4.36
7 5 -12 5.23 7.01
7 5 12 3.29 2.32
7 5 -12 2.39 2.33
7 -5 -12 8.06 7.06
7 5 13 10.88 4.68
7 5 -13 12.03 7.11
7 5 13 14.19 8.65
7 -5 -13 14.83 8.07
-7 5 -14 16.49 4.91
7 5 14 11.66 6.46
7 5 -14 13.59 8.51
7 5 14 26.12 11.64
7 -5 -14 9.27 7.5
-7 5 -15 40.91 8.06
7 5 15 39.5 10.42
7 5 -15 42.24 13.74
7 5 15 40.53 14.32
7 -5 -15 29.07 9.94
-7 5 -16 9.88 4.22
7 5 16 13.01 6.14
-7 5 16 3.81 3.33
-7 5 -16 8.03 4.88
7 5 -16 16.29 8.35
7 5 16 5.81 6.48
7 -5 -16 15.09 7.43
-7 5 -17 8.26 5.63
7 5 17 4.22 4.3
-7 5 17 3.31 3.85
7 5 -17 0.9 5.14
7 -5 -17 6.51 6.6
7 5 17 8.46 6.42
-7 5 -18 23.8 7.72
7 5 18 11.34 6.03
-7 5 18 26.16 8.48
7 -5 -18 32.54 12.93
7 5 -18 23.07 10.66
7 5 18 19.09 10.5
7 5 19 -1.55 2.88
-7 5 19 1.63 1.8
-7 5 -19 -4.29 3.75
7 -5 -19 10.05 9.01
7 5 -19 7.74 5.88
7 5 19 1.41 3.38
7 5 20 4.89 5
-7 5 20 -4.16 3.39
-7 5 -20 -1.88 3.67
7 -5 -20 8.19 6.72
7 5 20 5.07 4.24
7 5 -20 3.25 5.84
-7 5 20 8.18 4.16
7 5 21 -2.37 3.51
7 -5 -21 7 7.33
-7 5 21 2.76 4.14
-7 5 -21 -3.19 3.06
7 5 -21 1.16 3.55
7 5 21 -6.29 7.56
-7 5 21 0.95 3.42
7 5 22 3.98 4.99
7 -5 -22 -1.46 2.58
-7 5 22 2.02 2.91
-7 5 -22 -3.29 4.11
7 5 -22 4.31 2.81
7 5 22 -0.06 4.16
-7 5 22 -1.1 2.25
-7 5 23 -0.82 2.39
7 5 23 1.97 3.69
7 -5 -23 -6.13 5.88
-7 5 23 2 1.25
-7 5 -23 -3.25 2.05
7 5 -23 -0.74 2.08
-7 5 24 -1.38 3.49
7 5 24 0.66 3.22
-7 5 24 4.16 3.3
-7 5 -24 -4.31 3.8
7 -5 -24 -10.6 6.34
7 5 -24 3.95 5.22
7 5 24 0.15 4.21
-7 5 -25 0.24 2.41
-7 5 25 -0.17 1.4
7 5 25 -3.24 5.43
7 -5 -25 2.65 5.67
-7 5 25 3.95 3.04
7 5 -25 -0.52 2.75
7 5 25 3.57 4.71
7 5 -26 2.81 4.54
-7 5 26 -3.28 2.84
-7 5 -26 7.68 4.3
7 5 26 2.01 3.57
7 -5 -26 3.15 6.05
7 5 26 2.66 3.87
-7 5 27 3.7 5.01
7 5 27 0.46 4.78
7 -5 -27 14.78 8.85
7 5 27 5.13 4.53
-7 5 28 1.22 2.67
7 5 28 -6.27 7.91
7 -5 -28 -0.52 3.42
7 5 28 -9.79 6.71
7 5 29 -0.73 2.61
-7 5 29 -3.49 4.59
7 5 29 6.62 4.59
7 -5 29 13.11 8.43
7 -5 -29 -3.03 6.19
7 5 30 24.6 8.74
-7 5 30 19.92 7.37
7 5 30 15.16 10.44
7 -5 30 11.3 7.04
7 -5 -30 19.73 9.83
7 5 31 -3.61 3.61
-7 5 31 4.94 5.63
7 -5 -31 0.29 4.76
-8 -5 0 676.71 35.77
8 5 0 630.72 38.65
-8 -5 -1 6.72 4.71
-8 -5 1 1.69 2
8 5 1 4.29 3.85
8 5 -1 -3.39 4.05
-8 -5 -2 57.52 10.69
-8 -5 2 48.2 9.38
8 5 -2 43.61 9.88
-8 -5 -3 23.46 7.06
-8 -5 3 17.32 5.55
8 5 -3 22.65 7.27
-8 -5 -4 11.29 5.83
-8 -5 4 11.16 4.13
8 5 -4 16.08 5.88
-8 -5 -5 46.9 10.46
-8 -5 5 50.19 9.29
8 5 -5 48.66 10.23
-8 -5 -6 307.97 26.58
-8 -5 6 268.69 21.76
8 5 -6 283.34 32.84
8 5 6 316.53 35.16
8 5 7 28.42 11.8
-8 -5 -7 32.42 9.36
8 5 -7 14.55 7.38
-8 -5 -8 20.22 7.26
-8 5 -8 29.85 9.86
8 5 -8 12.38 8.66
8 5 8 10.78 6.72
-8 -5 -9 1.05 1.24
-8 5 9 4.62 4.77
-8 5 -9 8.38 5.29
8 5 -9 8.59 6.56
8 5 9 14.15 8.57
8 5 -9 5.85 3.56
-8 -5 -10 2.63 3.01
-8 5 10 2.07 2.85
-8 5 -10 12.04 6.68
8 5 -10 5.81 7.68
8 5 10 14.56 7.67
8 5 -10 9.38 3.97
-8 5 11 2.14 2.15
-8 5 -11 -5.95 5.75
8 5 -11 2.58 4.77
8 5 11 5.98 6.55
8 5 -11 -0.78 2.29
8 -5 -11 -4.62 3.87
-8 5 -12 7.35 3.35
8 5 -12 1.65 1.99
-8 5 12 9.12 4.09
-8 5 -12 8.1 4.63
8 5 -12 3.36 2.09
8 5 12 6.64 6.99
8 -5 -12 8.97 6.52
-8 5 -13 7.87 3.6
-8 5 13 9.71 4.82
-8 5 -13 4.87 3.95
8 5 -13 15.73 8.13
8 5 13 0.87 3.2
8 5 -13 4.05 2.29
8 -5 -13 -3.61 5.11
-8 5 -14 21.76 5.56
-8 5 14 17.5 6.69
-8 5 -14 26.58 9.34
8 5 -14 21.39 9.78
8 5 14 16.54 8.79
8 -5 -14 16.45 8.5
-8 5 -15 5.5 3.04
8 5 15 10 5.74
-8 5 15 5.26 3.7
-8 5 -15 11.17 5.87
8 5 -15 12.71 7.53
8 5 15 10.78 7.5
8 -5 -15 12.14 7.02
-8 5 -16 8.48 2.88
-8 5 -16 9.1 5.14
8 5 16 12.07 5.24
-8 5 16 13.86 6.63
8 5 16 6.79 5.69
8 -5 -16 8.82 7.63
8 5 -16 8.56 7.8
8 5 17 -6.45 6.09
-8 5 17 -4.88 4.19
8 5 -17 12.87 4.36
-8 5 -17 -1.44 3.46
8 5 17 -1.75 4.73
8 -5 -17 1.66 6.02
8 5 18 2.32 2.97
8 5 -18 2.82 7.43
-8 5 18 19.62 8.08
8 5 18 12.76 8.99
-8 5 -18 11.08 4.18
8 -5 -18 -0.99 3.99
-8 5 18 6.19 3.5
8 5 19 3.59 3.72
8 5 -19 5.66 3.89
8 -5 -19 -0.77 6.15
8 5 19 -2.58 4.37
-8 5 19 -2.2 3.67
-8 5 -19 -2.43 4.4
-8 5 19 -1.71 3.77
8 5 20 8.58 4.65
8 -5 -20 2.16 6.27
8 5 -20 6.94 6.49
8 5 20 11.76 5.77
-8 5 20 10.46 4.06
-8 5 -20 10.96 5.38
-8 5 20 8.45 4
-8 5 21 0.96 1.04
8 5 21 8.1 6.56
8 -5 -21 -0.6 5.13
8 5 -21 -1.43 2.73
-8 5 21 6.58 4.18
-8 5 -21 1.53 2.55
-8 5 22 3.9 2.87
8 5 22 2.11 2.59
8 -5 -22 -0.5 4.05
8 5 -22 2.26 6.05
8 5 22 0.52 3.12
-8 5 22 14.02 5.81
-8 5 -22 4.14 4.15
-8 5 23 -4.13 3.4
-8 5 23 1.22 1.53
-8 5 -23 6.66 4.43
8 5 23 0.45 3.26
8 -5 -23 -0.07 2.66
8 5 -23 5.97 7.61
8 5 23 2.25 4.18
-8 5 24 16.89 6.4
-8 5 24 12.51 5.1
-8 5 -24 9.47 5.82
8 5 24 1.75 3.66
8 -5 -24 11.13 8.1
8 5 -24 10.08 6.99
8 5 24 -2.44 6.58
-8 5 25 -0.81 2.82
-8 5 25 0.99 2.94
-8 5 -25 -3.13 2.9
8 5 25 1.34 6
8 -5 -25 4.59 6.39
8 5 -25 -0.64 6.39
8 5 25 5.21 4.02
8 5 25 0.31 2.79
-8 5 26 4.09 3.21
8 5 26 5.79 5.04
8 -5 -26 -5.27 6.4
8 5 26 2.47 2.83
-8 5 27 -1.55 2.94
8 5 27 -5.22 5.84
8 -5 -27 3.6 2.28
8 5 27 4.45 4.62
8 5 28 31.35 9.16
-8 5 28 34.32 9.54
8 5 28 29.11 12.31
8 -5 -28 24.51 10.75
8 5 29 2.68 3.06
-8 5 29 -0.65 2.82
8 5 29 2.74 5.45
8 -5 -29 7.13 6.46
8 5 30 19.69 8.4
-8 5 30 6.6 4.72
8 -5 -30 14.6 7.6
8 5 31 2.92 3.02
-9 -5 0 -0.41 2.96
-9 5 0 2.45 4.94
9 5 -1 33.61 9.29
-9 -5 -1 28.4 7.96
-9 -5 1 37.5 8.81
-9 5 1 38.77 11.41
-9 5 -1 36.42 10.82
-9 -5 -2 119.96 16.27
-9 -5 2 101.39 14.31
-9 5 2 156.24 22.53
-9 5 -2 149.76 22.56
9 5 -2 100.17 15.16
-9 -5 -3 26.85 7.97
-9 -5 3 26.13 7.14
9 5 -3 22.96 7.41
-9 5 3 22.51 8.33
-9 5 -3 28.03 9.88
-9 -5 -4 40.48 9.85
-9 -5 4 43.03 8.91
9 5 -4 47.29 10.26
-9 5 4 44.12 12.1
-9 5 -4 65.94 14.78
-9 -5 -5 7.33 3.96
-9 -5 5 -1.39 3.29
9 5 -5 5.38 4.73
-9 5 5 9.27 5.75
-9 5 -5 -5.64 5.75
-9 -5 -6 76.44 13.53
-9 -5 6 64.38 11.35
9 5 -6 80.01 13.19
-9 5 6 98.51 17.55
-9 5 -6 80.46 15.89
-9 -5 7 2.97 1.86
9 5 -7 3.77 3.13
-9 5 7 10.21 6.44
-9 5 -7 11.55 7.1
-9 5 8 98.88 17.01
-9 5 -8 109.62 18.7
-9 5 -9 3.3 2.01
-9 5 9 -3.66 2.7
-9 5 -9 -4.93 2.83
-9 5 -10 10.4 3.31
9 5 10 2.17 4.16
-9 5 10 3.76 5.43
-9 5 -10 9.48 6.79
-9 5 11 -1.27 1.7
9 5 -11 3.64 5.24
9 5 11 0.34 5.91
-9 5 -11 2.8 4.96
9 5 -12 10.07 8.49
9 5 12 23.07 10.74
-9 5 12 22.85 8.33
-9 5 -12 18.3 7.71
9 -5 -12 21.58 11.01
9 5 -13 6.32 7.27
9 5 13 8.84 6.86
-9 5 13 3.98 5.83
-9 5 -13 6.1 5.03
9 -5 -13 -4.5 4.42
9 5 -14 17.66 9.27
9 5 14 20.28 10.13
-9 5 14 19.34 7.27
-9 5 -14 14.09 6.35
9 -5 -14 8.94 6.92
9 5 -15 11.57 9.84
9 5 15 4.68 4.19
-9 5 15 9.08 3.9
-9 5 -15 4.39 5.61
9 -5 -15 1 1.8
-9 5 15 2.78 2.42
9 5 -16 31.62 11.91
9 5 16 41.52 14.15
9 -5 -16 27.62 10.53
-9 5 16 42.79 11.01
-9 5 -16 38.54 10.47
-9 5 16 31.57 6.97
9 5 -17 -1.39 5.65
9 5 17 12.57 7.81
9 -5 -17 12.39 9.33
-9 5 17 8.59 5.82
-9 5 -17 5.14 4.28
-9 5 17 10.56 4.47
-9 5 18 -1.56 3.01
9 5 -18 -3.55 3.73
9 5 18 3.91 3.3
9 -5 -18 -5.39 5.27
-9 5 18 6.91 5.34
-9 5 -18 4.29 3.49
-9 5 19 8.57 4.24
9 5 19 3.46 2.34
9 5 -19 14.23 10.48
9 5 19 8.43 7.24
9 -5 -19 10.34 7.65
-9 5 19 4.38 1.66
-9 5 -19 2.49 2.45
-9 5 20 1.16 2.67
-9 5 -20 0.24 4.02
-9 5 20 -3.21 2.36
9 5 20 4.11 4.96
9 5 -20 4.15 6.28
9 5 20 -1.19 4.88
9 -5 -20 9.98 8.02
-9 5 21 28.44 7.83
-9 5 21 28.69 9.14
-9 5 -21 23.57 7.76
9 -5 -21 32.71 12.54
9 5 21 29.79 11.56
9 5 -21 8.35 3.16
9 5 21 22.32 12.61
-9 5 22 2.59 2.34
-9 5 22 -0.28 1.65
-9 5 -22 3.92 3.84
9 5 22 -7.05 6.52
9 -5 -22 7.94 8.71
9 5 -22 10.79 8.21
9 5 22 6.23 7.24
-9 5 23 0.76 4.77
-9 5 23 -2.74 3.37
-9 5 -23 1.09 1.98
9 5 23 19.32 9.65
9 -5 -23 -2.97 8.79
9 5 -23 3.36 8.21
9 5 23 0.68 5.48
-9 5 24 3.98 1.43
-9 5 24 -1.53 2.15
-9 5 -24 -0.2 1.45
9 5 24 4.69 5.7
9 -5 -24 2.81 5.87
9 5 24 -6.11 8.1
9 5 24 0.29 2.62
-9 5 25 7.51 4.68
-9 5 -25 1.11 4.02
9 5 25 0.2 5.44
9 -5 -25 11.02 7.03
9 5 -25 1.58 4.27
9 5 25 -1.18 2.44
9 5 26 10.71 5.86
-9 5 26 17.85 6.55
9 5 26 11.38 8.12
9 -5 -26 16.6 9.38
9 5 27 0.42 4.15
-9 5 27 5.51 2.88
9 5 27 7.22 6.84
9 -5 -27 8.17 7.44
9 5 28 7.78 4.78
-9 5 28 10.59 6.07
9 -5 -28 7.79 8.66
9 5 29 7.05 6.92
-9 5 29 -5.28 3.6
-10 5 0 2.73 4.35
-10 -5 1 0.48 3.45
-10 5 1 -0.67 2.03
-10 5 -1 -5.72 2.26
-10 -5 2 38.47 9.16
-10 5 2 26.49 10.38
-10 5 -2 34.24 11.86
-10 -5 3 -2.45 4.47
-10 5 3 7.31 7.48
-10 5 -3 -3.93 3.3
-10 5 -4 143.85 22.3
-10 -5 4 105.46 14.86
-10 5 4 120.64 20.54
-10 5 5 5.01 5.88
-10 5 -5 18.7 8.22
-10 5 6 3.96 3.27
-10 5 -6 20.69 7.33
-10 5 7 4.34 4.93
-10 5 -7 1.4 3.81
-10 5 8 41.28 11.36
-10 5 -8 32.5 9.88
-10 5 9 0.81 3.46
-10 5 -9 22.8 9.11
-10 5 10 -0.16 1.68
-10 5 -10 -0.49 1.8
-10 5 10 0.32 1.45
-10 5 11 3.83 4.92
-10 5 -11 1.91 1.82
-10 5 11 0.71 1.93
-10 5 12 -3.42 3.41
-10 5 -12 0.87 2.6
-10 5 12 5.54 2.35
-10 5 13 -0.6 1.57
10 5 -13 5.04 5.22
10 5 13 3.31 7.34
10 -5 -13 8.32 7.1
-10 5 13 -1.96 2.7
-10 5 -13 8.4 6.08
-10 5 14 -1.39 2.89
10 5 -14 0.7 3.42
10 5 14 1.58 2.75
10 -5 -14 -0.2 2.57
-10 5 14 8.21 5.63
-10 5 -14 -4.31 4.26
-10 5 15 6.64 3.74
10 5 -15 5.27 6.47
10 5 15 8.23 6.87
10 -5 -15 7.33 5.59
-10 5 15 11.11 6.2
-10 5 -15 6.22 5.16
-10 5 16 12.54 5.1
-10 5 -16 10.16 6.42
-10 5 16 16.65 5.35
10 5 -16 29.68 12.89
10 5 16 18.33 9.88
10 -5 -16 15.27 9.22
-10 5 17 -2.33 2.4
-10 5 17 7.53 5.27
-10 5 -17 9.19 6.17
10 5 -17 3.86 6.7
10 -5 -17 11.76 10.64
10 5 17 12.49 8
-10 5 18 -0.26 1.43
-10 5 18 -2.18 2.62
-10 5 -18 6.76 4.77
10 5 -18 4.51 6.42
10 5 18 9.88 7.66
10 -5 -18 3.99 3.04
-10 5 19 -2.08 1.87
-10 5 19 -0.49 2.39
-10 5 -19 0.39 2.46
10 5 -19 -4.57 3.72
10 5 19 -5.45 7.93
10 -5 -19 8.91 8.6
-10 5 20 3.08 3.68
-10 5 20 5.35 4.9
-10 5 -20 -6.34 3.73
10 5 -20 5.86 6.71
10 5 20 -1.86 3.36
10 -5 -20 0.79 4.24
-10 5 21 6.58 3.72
-10 5 21 0.81 2.67
-10 5 -21 -0.4 2.05
10 5 -21 -6.8 5.57
10 5 21 4.75 7.05
10 -5 -21 -13.09 8.28
-10 5 22 2.45 3.51
-10 5 22 4.4 4.55
-10 5 -22 6.17 4.25
10 5 -22 -6.45 6.3
10 -5 -22 -4.14 5.8
10 5 22 5.66 2.79
10 5 22 4.4 3.38
-10 5 23 8.61 4.18
-10 5 -23 7.79 4.47
10 -5 -23 -4.74 6.1
10 5 -23 0.95 5.45
10 5 23 -5.28 4.58
-10 5 24 9.48 4.89
-10 5 -24 9.07 5.74
10 -5 -24 -1.87 2.72
10 5 -24 4.06 5.32
10 5 24 10.2 11.36
10 5 25 5.88 4.61
10 -5 -25 0.99 4.32
10 -5 -26 53.84 16.38
-11 5 0 2.18 2.22
-11 5 1 -4.15 6.09
-11 5 -1 -4.1 4.1
-11 5 2 9.44 6.43
-11 5 -2 8.03 5.04
-11 5 3 7.3 4.95
-11 5 -3 1.77 1.83
-11 5 4 -2.43 2.42
-11 5 -4 5.52 6.83
-11 5 5 3.23 2
-11 5 -5 4.72 5.6
-11 5 6 1.86 1.75
-11 5 -6 8.83 5.14
-11 5 7 2.17 4.54
-11 5 -7 7.72 5.34
-11 5 8 2.84 1.95
-11 5 -8 4.42 4.15
-11 5 9 18.91 6.78
-11 5 -9 9.25 6.3
-11 5 10 11.89 7.2
-11 5 -10 3.36 2.57
-11 5 11 -1.61 2.22
-11 5 -11 -2.36 5.56
-11 5 12 7.21 7.01
-11 5 -12 6.05 5.23
-11 5 13 7.25 5.35
-11 5 -13 1.85 4.61
-11 5 14 7.85 3.28
-11 5 -14 18.03 8.13
11 5 14 5.5 4.38
11 -5 -14 12.35 9.1
-11 5 15 2.53 3.54
-11 5 -15 4.1 5.59
11 5 -15 1.92 4.68
11 5 15 4.18 5.3
11 -5 -15 3.6 7.3
-11 5 16 18.4 8.03
-11 5 -16 12.67 7.45
11 5 -16 9.46 5.76
11 5 16 12.64 9.33
11 -5 -16 7.66 3.19
-11 5 17 2.77 4.1
-11 5 -17 0.65 3.55
11 5 -17 8.61 4.56
11 -5 -17 2.34 3.14
-11 5 18 15.05 7.83
-11 5 -18 8.62 6.29
11 5 -18 10.12 8.35
11 5 18 20.07 11.52
11 -5 -18 6.78 7.62
-11 5 19 -0.16 2.49
-11 5 -19 -1.01 3.63
11 5 19 -6.9 6.3
11 -5 -19 8.72 7.19
-11 5 20 3.87 2.28
-11 5 -20 3.62 3.02
11 5 -20 12.26 7.17
11 5 20 0.17 4.3
11 -5 -20 -7.3 10.4
-11 5 21 1.64 1.53
-11 5 -21 7.14 4.32
11 5 -21 8.15 10.8
11 5 21 5.85 6.07
11 -5 -21 -1.17 4.78
-11 5 22 4.99 4.93
-11 5 -22 -7.17 6.12
11 5 -22 -1 9.22
11 5 22 -2.22 5.56
11 -5 -22 0.57 4.73
-11 5 23 0.69 3.38
-11 5 -23 0.72 3.12
11 5 -23 -2.36 7.06
11 5 23 8.5 7.39
11 -5 -23 5.86 2.66
-11 5 -24 3.07 2.86
11 -5 -24 1.34 5.05
11 5 -24 -0.42 3.94
-12 5 0 -4.09 3.77
-12 5 1 6.73 4.74
-12 5 -1 3.11 2.58
-12 5 2 9.21 6.85
-12 5 -2 8.89 7.72
-12 5 3 7.36 6.57
-12 5 -3 1.05 4.47
-12 5 4 7.66 4.02
-12 5 -4 3.29 4.66
-12 5 5 23.91 10.41
-12 5 -5 20.12 9.54
-12 5 6 8.54 5.55
-12 5 -6 19.91 8.52
-12 5 7 6.88 6.48
-12 5 -7 0.38 5.44
-12 5 8 17.9 8.31
-12 5 -8 21.7 9.17
-12 5 9 2.2 3.59
-12 5 -9 10.38 7.39
-12 5 10 36 11.5
-12 5 -10 10.07 6.37
-12 5 11 -2.39 2.47
-12 5 -11 2.79 2.99
-12 5 12 12.27 6.42
-12 5 -12 8.1 6.68
-12 5 13 18.98 8.24
-12 5 -13 1.44 4
-12 5 14 3.3 3.69
-12 5 -14 9.12 6.74
12 -5 -14 3.68 3.03
-12 5 15 -0.66 2.16
-12 5 -15 2.9 2.98
12 -5 -15 -0.81 6.04
-12 5 16 16.37 8.39
-12 5 -16 17.85 7.81
12 5 16 16.07 6.85
12 -5 -16 18.4 9.88
-12 5 17 -2.29 5.99
-12 5 -17 -1.04 2.49
12 5 -17 -4.55 3.96
12 5 17 0.91 2.8
12 -5 -17 -1.1 8.36
-12 5 18 13.53 6.78
-12 5 -18 12.62 6.74
12 5 -18 19.11 11.3
12 5 18 12.19 8.44
12 -5 -18 6.58 7.7
-12 5 19 0.42 2.08
-12 5 -19 7.96 5.39
12 5 -19 5.41 11.95
12 5 19 2.88 4.78
12 -5 -19 -3.26 7.58
-12 5 20 -4.09 4.96
-12 5 -20 1.86 3.89
12 5 -20 -3.4 5.86
12 5 20 -5.7 7.63
12 -5 -20 13.99 9.98
-12 5 21 -4.07 4.75
-12 5 -21 3.96 4.1
12 5 -21 3.16 7.19
12 5 21 -10.93 7.51
12 -5 -21 -12.53 8.51
-13 5 0 0.29 3.3
-13 5 1 -4.4 5.67
-13 5 -1 1.21 3.15
-13 5 2 2.96 4.32
-13 5 -2 -6.08 6.76
-13 5 3 -1.03 4.05
-13 5 -3 -4.64 6.2
-13 5 4 10.2 6.67
-13 5 -4 1.19 2.4
-13 5 5 5.01 4.06
-13 5 -5 -1.16 3.89
-13 5 6 3.18 6.43
-13 5 -6 7.55 6.17
-13 5 7 5.97 4.63
-13 5 8 1.75 4.69
13 -5 -14 5.5 4.72
13 -5 -15 -6.81 4.77
0 6 0 230.89 8.95
0 -6 0 274.73 28.19
0 -6 0 281.25 30.33
0 6 0 266.02 29.84
0 -6 -1 401.91 34.13
0 -6 1 335.77 30.36
0 -6 1 330.05 33.09
0 -6 -1 352.37 34.1
0 6 -1 352.75 34.05
0 6 1 375.87 35.56
0 -6 -2 190.08 23.44
0 -6 2 216.91 24.17
0 -6 2 199.16 25.71
0 -6 -2 238.3 28.17
0 6 -2 214.06 26.73
0 6 2 194.44 25.45
0 6 -3 35.98 11.64
0 6 3 37.86 11.29
0 -6 -3 38.96 11.59
0 -6 3 31.39 9.7
0 -6 3 37.74 11.33
0 -6 -3 30.31 10.76
0 -6 -4 446.29 36.45
0 -6 4 452.64 34.79
0 -6 4 460.96 38.37
0 -6 -4 424.76 37.16
0 6 -4 381.75 36.05
0 6 4 400.29 36.36
0 6 -5 39.21 11.52
0 6 5 50.83 13.1
0 -6 -5 62.9 13.6
0 -6 5 69.49 13.12
0 -6 5 46.2 12.15
0 -6 -5 41.03 11.51
0 6 -6 26.86 10.23
0 6 6 26.49 10.97
0 -6 -6 24.01 9.32
0 -6 6 12.93 6.15
0 -6 6 15.44 7.6
0 -6 -6 9.39 5.56
0 6 -7 42.09 11.53
0 6 7 29.08 9.71
0 -6 -7 39.64 10.22
0 -6 7 29.63 8.7
0 -6 7 31.78 10.18
0 -6 -7 31.08 9.74
0 6 7 37.26 10.81
0 6 -8 41.73 11.68
0 6 8 51 13.44
0 -6 -8 67.05 14.93
0 -6 8 51.01 10.93
0 -6 8 54.57 13.48
0 -6 -8 48.56 12.15
0 6 8 58.44 14.23
0 6 -9 23.56 9.39
0 6 9 28.53 9.76
0 -6 -9 23.56 9.01
0 -6 9 36.69 8.8
0 -6 9 30.39 10.01
0 -6 -9 32.01 10.3
0 6 9 39.62 12.16
0 -6 -10 209.55 26.82
0 -6 10 216.86 22.62
0 -6 10 194 24.63
0 -6 -10 195.57 25.08
0 6 -10 200.32 26.15
0 6 10 178.22 24.64
0 6 -11 -0.87 4.12
0 6 11 2.4 5.02
0 -6 -11 5.42 6.52
0 -6 11 -2.02 3.36
0 -6 11 0.24 3.72
0 -6 -11 6.8 2.35
0 6 -12 35.84 11.76
0 6 12 35.71 11.18
0 -6 12 27.01 5.34
0 -6 -12 31.05 11.23
0 -6 12 38.52 11.44
0 -6 -12 34.2 10.72
0 -6 12 23.39 7.43
0 -6 -13 173.49 23.85
0 -6 13 152.95 13.21
0 -6 -13 161.11 23.7
0 -6 13 163.61 22.85
0 -6 13 194.15 20.22
0 6 -13 186.47 24.82
0 6 13 166.97 23.87
0 -6 14 277.07 18.59
0 -6 -14 267.43 31.14
0 -6 14 258.49 28.94
0 -6 -14 222.3 26.97
0 -6 14 294.22 24.76
0 6 -14 240.72 28.62
0 6 14 249.8 28.88
0 -6 15 145.64 14.4
0 -6 -15 152.87 24.04
0 -6 15 167.32 23.17
0 -6 -15 170.88 23.56
0 -6 15 164.72 18.77
0 -6 16 153.97 15.24
0 -6 -16 160.79 22.93
0 -6 16 168.91 18.4
0 -6 -16 130.75 22.44
0 -6 16 130.12 20.12
0 -6 -17 228.45 29.61
0 -6 17 153.61 21.51
0 -6 -17 179.65 24.11
0 -6 17 175.64 18.39
0 -6 -18 302.05 34.49
0 -6 18 282.23 28.99
0 -6 -18 297.66 30.54
0 -6 18 321.35 24.28
0 -6 -19 343.55 37.18
0 -6 19 337.18 30.83
0 -6 -19 323.75 31.28
0 -6 19 355.48 25
0 -6 20 36.17 8.26
0 -6 -20 40.27 12.63
0 -6 20 35.61 10.26
0 -6 -20 42.88 11.63
0 -6 20 44.3 8.68
0 -6 21 2.45 2.67
0 -6 -21 9.06 4.75
0 -6 21 5.17 4.24
0 -6 -21 15.54 7.47
0 -6 21 3.61 2.72
0 -6 22 4.44 3.95
0 -6 -22 -2.19 5.2
0 -6 22 0.2 2.97
0 -6 23 83.71 13.85
0 -6 -23 92.33 19.74
0 -6 23 101.36 12.04
0 -6 24 45.81 10.84
0 -6 -24 33.31 11.85
0 -6 25 2.63 1.97
0 -6 -25 12.37 6.95
0 -6 26 9.01 6.18
0 -6 -26 1.22 1.96
0 -6 -27 27.48 10.82
0 -6 27 20.7 7.6
0 -6 28 28.39 9.55
0 -6 -28 33.85 12.14
0 -6 29 -7.82 5.44
0 -6 -29 7.72 7.07
0 -6 30 4.17 3.19
0 -6 -30 15.42 9.92
0 6 31 -3.64 9.79
0 -6 31 1.47 2.23
0 6 31 -1.54 3
0 6 32 49.62 18.09
0 -6 32 31.86 10.86
0 6 33 13.69 10.29
0 -6 33 6.02 2.08
0 -6 34 6.71 6.12
1 -6 0 3.15 4.95
1 6 0 1.11 2.19
-1 6 0 -1.3 3.05
-1 -6 0 0.5 1.48
1 -6 0 0.78 3.22
-1 -6 0 -1.44 2.05
1 -6 1 30.41 9.99
1 -6 -1 30.73 10.91
1 6 -1 24.04 9.26
1 6 1 15.47 7.35
-1 6 -1 42.67 13.3
-1 6 1 28.19 10.32
-1 6 -1 30.86 4.61
-1 -6 -1 39.59 10.25
1 -6 -1 31.06 9.75
-1 -6 1 31.51 9.45
-1 -6 -1 30.8 10.52
1 -6 1 23.58 8.51
-1 -6 1 23.99 7.46
1 6 2 170.96 7.62
-1 6 -2 193.07 11.18
-1 -6 -2 209.18 23.93
-1 -6 2 179.86 21.02
1 -6 -2 215.16 25.37
1 -6 2 197.18 23.71
-1 -6 2 195.64 25.05
-1 -6 -2 235.56 27.49
1 -6 2 183.75 24.5
1 -6 -2 218.78 26.99
1 6 -2 188.99 25.2
1 6 2 202.09 26.11
-1 6 -2 166.02 23.43
-1 6 2 199.1 25.75
1 6 2 203.13 23.73
1 -6 3 11.08 6.61
1 -6 -3 14.47 6.66
1 6 -3 25.97 9.36
1 6 3 10.6 6.46
1 6 3 13.78 2.66
-1 6 -3 11.94 2.45
-1 6 -3 15.12 7.33
-1 6 3 11.88 6.99
-1 -6 -3 12.25 6.96
-1 -6 3 12.41 5.11
1 -6 -3 7.06 4.4
-1 -6 3 12.7 6.39
-1 -6 -3 12.68 7.13
1 -6 3 19.82 7.49
1 6 3 13.68 7.03
1 -6 4 1.98 2.48
1 -6 -4 -0.54 1.97
1 6 4 1.85 1.24
1 6 -4 -0.46 4.65
1 6 4 -4.2 4.84
-1 6 -4 0.96 0.86
-1 6 -4 1.99 1.61
-1 6 4 2.17 3.3
-1 -6 -4 4.39 3.96
-1 -6 4 -1.11 1.92
1 -6 -4 3.1 4.3
-1 -6 4 0.35 3.43
-1 -6 -4 0.58 1.46
1 -6 4 -1.39 2.91
1 6 4 1.37 2.69
1 -6 5 35.22 10.61
1 -6 -5 57.74 14.2
1 6 5 48.29 6.7
-1 6 -5 53.08 5.81
1 6 -5 43.75 12.19
1 6 5 39.29 12.84
-1 -6 -5 54.09 12.99
-1 -6 5 53.01 10.82
1 -6 -5 42.36 12.34
-1 -6 5 33.84 9.93
-1 -6 -5 46.94 12.09
1 -6 5 41.96 10.16
1 6 5 65.88 14.63
1 -6 6 40.57 11.62
1 -6 -6 37.13 11.3
1 6 6 50.84 7.41
-1 6 -6 43.38 5.55
1 6 -6 48.41 13.05
1 6 6 39.54 12.19
-1 -6 -6 56.04 13.45
-1 -6 6 53.94 11.05
1 -6 -6 38.32 11.52
-1 -6 6 39.43 10.99
-1 -6 -6 69.55 14.91
1 6 6 57.8 13.86
1 -6 6 50.47 11.36
1 -6 7 24.52 9.35
1 -6 -7 28.57 10.36
1 6 -7 26.15 9.07
1 6 7 36.85 12.82
-1 -6 -7 18.82 7.77
1 -6 -7 27.02 9.58
-1 -6 7 28.06 8
-1 -6 7 24.97 7.73
-1 -6 -7 16.59 7.26
1 6 7 15.86 7.19
1 -6 7 28.6 8.76
1 -6 8 21.18 7.74
1 -6 -8 21.29 9.3
1 6 -8 13.23 7.74
1 6 8 13.21 7.27
-1 -6 -8 16.6 7.49
1 -6 -8 17.26 7.88
-1 -6 8 13.98 5.33
-1 -6 8 18.12 8.05
-1 -6 -8 14.33 6.14
1 6 8 17.31 8.17
1 -6 8 24.35 7.58
1 -6 9 16.28 8.38
1 -6 -9 7.17 2.73
1 6 -9 9.05 6.29
1 6 9 19.25 8.93
-1 -6 -9 14.51 7.84
1 -6 -9 12.68 7.56
-1 -6 9 10.52 5.52
-1 -6 9 6.73 3.6
-1 -6 -9 6.78 5.42
1 6 9 17.03 7.39
1 -6 9 7.78 4.28
1 6 -10 45 12.81
1 6 10 54.3 13.74
-1 -6 -10 53.79 13.12
1 -6 -10 53.73 14.2
-1 -6 10 63.29 14.4
-1 -6 -10 51.22 12.62
-1 -6 10 62.68 11.11
1 -6 10 65.87 14.86
1 -6 -10 37.71 10.77
1 6 -11 17.52 8.16
1 6 11 14.56 7.91
-1 -6 11 15.32 3.07
-1 -6 -11 18.56 9.39
1 -6 -11 8.69 5.16
-1 -6 11 11.68 6.44
-1 -6 -11 10.82 5.48
-1 -6 11 12.32 4.68
1 -6 11 19.15 8.18
1 -6 -11 19.61 7.79
1 6 -12 42.79 12.23
1 6 12 41.11 12.41
-1 -6 12 29.9 4.8
-1 -6 -12 34.34 10.31
1 -6 -12 23.97 8.83
-1 -6 12 39.09 11.77
-1 -6 -12 35.26 11.21
-1 -6 12 39.16 8.72
1 -6 12 38.71 10.86
1 -6 -12 27.78 9.79
1 6 -13 15.02 8.72
1 6 13 13.65 8
-1 -6 13 9.89 3
-1 -6 -13 16.56 9.03
1 -6 -13 13.8 9.06
-1 -6 13 13.44 7.04
-1 -6 -13 18.31 8.32
-1 -6 13 11.67 5.06
1 -6 13 12.7 5.81
1 -6 -13 7.64 4
1 6 -14 59.38 14.38
1 6 14 46.57 13.63
-1 -6 14 52.96 7.55
1 -6 14 60.26 9.41
-1 -6 -14 57.54 14.8
1 -6 -14 60.43 14.73
-1 -6 14 35.98 10.15
-1 -6 -14 62.81 13.9
-1 -6 14 62.88 10.49
1 -6 14 40.04 11.6
1 -6 -14 53.33 13.34
1 6 -15 41.48 11.86
1 6 15 46.11 11.72
-1 -6 15 52.81 8.02
1 -6 15 59.15 9.63
-1 -6 -15 56.89 14.3
1 -6 -15 62.31 15.2
-1 -6 15 61.79 14.17
-1 -6 -15 50.17 12.52
-1 -6 15 45.4 8.96
1 -6 15 61.47 13.88
1 -6 -15 49.05 13.16
1 6 -16 26.84 10.27
1 6 16 34.12 10.91
-1 -6 16 25.01 6.27
-1 -6 -16 41.71 13.29
-1 -6 16 22.31 8.75
1 -6 -16 30.29 9.8
-1 -6 -16 13.2 6.73
-1 -6 16 24.15 6.21
1 -6 16 18.73 8.18
1 -6 -16 22.89 8.28
-1 -6 17 512.28 28.28
-1 -6 -17 493.26 43.25
1 -6 -17 536.09 45.4
-1 -6 17 560.45 28.71
-1 -6 -17 527 40.08
1 -6 17 509.29 39.81
1 -6 -17 503.5 40.71
1 6 -17 509.29 41.39
1 6 17 520.15 41.11
1 6 -18 4.69 4.13
1 6 18 14.87 8.14
1 -6 18 -1.31 1.81
-1 -6 -18 18.6 11.57
1 -6 -18 9.57 6.84
-1 -6 18 8.85 4.43
1 -6 18 3.78 2.2
1 -6 -18 10.07 6.71
1 6 -19 0.48 2.08
1 6 19 5.94 5.12
1 -6 19 2.11 1.94
-1 -6 -19 -0.44 3.05
1 -6 -19 3.43 5.97
-1 -6 19 2.79 2.81
1 -6 19 7.68 3.92
1 -6 -19 16.88 7.88
-1 -6 20 2.01 2.95
1 -6 20 -1.19 2.19
1 6 -20 5.32 5.21
-1 -6 -20 -0.43 2.57
1 -6 -20 -2.62 2.83
-1 -6 20 1.88 2.42
1 -6 20 0.97 3.91
1 -6 -20 5.75 3.5
-1 -6 21 22.2 6.64
1 -6 21 11.07 5.45
1 -6 -21 12.59 7.32
-1 -6 -21 8.86 7.8
1 -6 21 17.96 6.82
-1 -6 21 14.78 4.4
1 -6 -21 16.82 6.27
-1 -6 22 74.02 12.84
1 -6 22 58.75 11.58
-1 -6 22 68.61 7.75
-1 -6 -22 73.63 17.42
1 -6 -22 80.27 17.85
1 -6 22 57.95 12.64
1 -6 -22 55.85 12.7
1 6 23 -0.07 5.13
-1 -6 23 6.17 5.18
1 -6 23 2.79 2.76
-1 -6 -23 -3.25 7.4
1 -6 -23 -2.2 4.2
1 -6 -23 -4.56 2.16
1 6 24 1.18 5.88
-1 -6 24 -0.1 3.35
1 -6 24 -2.39 1.67
-1 -6 -24 10.98 8.14
1 -6 -24 -2.54 4.51
1 6 25 3.66 2.84
-1 -6 25 -5.33 4.28
1 -6 25 -0.81 2.14
-1 -6 -25 2.88 3.35
1 -6 -25 -8.08 5.22
1 6 26 16.14 7.29
-1 -6 26 6.88 4.43
1 -6 26 10.28 6.74
-1 -6 -26 2.09 2.51
1 -6 -26 6.54 6.17
1 6 27 -9.23 7.6
-1 -6 27 0.2 2.55
1 -6 27 5.4 5.88
-1 -6 -27 2.28 2.16
1 -6 -27 -5.81 5.74
1 6 28 1.9 6.57
-1 -6 28 -1.27 2.56
1 -6 28 2.95 1.79
1 -6 -28 -5.14 5.2
1 6 29 10.42 8.25
-1 -6 29 2.51 2.89
1 -6 29 3.16 3.89
1 -6 -29 12.27 7.99
1 6 30 15.08 11.11
-1 -6 30 6.7 5.66
1 -6 30 0.78 4.44
1 -6 -30 -4.69 5.33
-1 6 30 7.35 4.9
1 6 31 -11.43 8.85
-1 -6 31 20.36 8.85
1 -6 31 6.74 3.97
1 -6 -31 -1.56 6.35
1 6 31 8.58 4.55
-1 6 31 9.64 5.33
1 6 32 15.2 8.49
-1 -6 32 2.05 4.08
1 -6 32 13.17 7.77
1 -6 -32 4.66 6.46
1 6 33 -4.5 6.9
-1 -6 33 -0.84 3.22
1 -6 33 -2.16 6.34
1 -6 34 12.5 7.5
1 -6 35 2.09 2.58
2 6 0 24.24 9.86
2 -6 0 7.57 5.55
-2 -6 0 10.92 4.48
-2 -6 0 20.3 7.29
2 -6 0 10.37 4.33
2 6 0 6.26 4.48
2 6 -1 2.27 2.93
2 6 1 2.82 2.76
2 -6 1 7.3 4.54
2 -6 -1 9.38 5.38
-2 -6 -1 1.34 4.01
-2 -6 1 3.79 2.21
-2 -6 1 6.63 4.59
-2 -6 -1 11.22 4.85
2 -6 -1 9.75 5.86
2 -6 1 11.58 5.68
2 6 1 6.94 5.88
2 6 -1 0.11 2.79
2 6 -2 0.96 4.69
2 6 2 2.04 4.42
2 -6 2 0.17 2.37
2 -6 -2 6.84 5.92
-2 6 -2 1.69 1.97
-2 -6 -2 2.2 2.83
-2 -6 2 0.11 2.46
-2 -6 2 -3.1 4.75
-2 -6 -2 1.36 3.19
2 -6 -2 3.21 4.76
2 6 2 -0.91 2.76
2 -6 2 0.85 2.46
2 6 -3 3.93 2.9
2 -6 3 2.28 3.34
2 6 3 3.91 3.54
2 -6 -3 3.17 3.49
-2 6 -3 0.06 1.12
2 6 3 -0.09 0.54
-2 -6 -3 5.08 4.8
-2 -6 3 1.35 3.36
-2 -6 3 -0.07 1.69
-2 -6 -3 -2.51 4.13
2 -6 -3 10.38 6.64
2 6 3 0.36 3.48
2 -6 3 1.61 3.27
2 -6 4 8.95 6.42
2 -6 -4 19.58 8.45
2 6 -4 14.97 7.93
2 6 4 23.46 9.39
2 6 4 12.48 2.94
-2 6 -4 9.79 3.52
-2 -6 -4 6.39 3.7
-2 -6 4 10.29 4.78
-2 -6 4 10.73 6.87
-2 -6 -4 17.41 7.37
2 -6 -4 5.84 5.25
2 6 4 11.35 6.02
2 -6 4 6.15 3.78
2 -6 5 27.13 9.43
2 -6 -5 37.22 10.49
2 6 -5 33.17 10.8
2 6 5 35.44 10.92
2 6 5 30.1 5.03
-2 6 -5 34.96 6.08
-2 -6 -5 32.81 9.72
-2 -6 5 33.64 8.55
-2 -6 5 37.54 10.76
-2 -6 -5 32.86 10.33
2 -6 -5 20.15 7.89
2 6 5 39.52 11.02
2 -6 6 -1.53 2.07
2 -6 -6 0.39 1.69
2 6 -6 7.61 4.27
2 6 6 -2.6 3.1
-2 6 -6 2.62 2.26
2 6 6 -0.06 1.38
-2 -6 -6 1.4 1.95
-2 -6 6 3.8 3.92
-2 -6 6 0.39 1.84
-2 -6 -6 -1.99 3.3
2 -6 -6 1.78 4.03
2 6 6 0.69 2.25
2 -6 7 0.67 3.67
2 -6 -7 -2.46 1.51
2 6 -7 8.22 6.4
2 6 7 -5.25 5.9
-2 6 -7 5.82 2.66
2 6 7 0.01 1.06
-2 -6 -7 2.79 2.98
-2 -6 7 -2.25 4.31
-2 -6 -7 0.66 3.07
-2 -6 7 0.48 2.48
2 -6 -7 8.77 7.33
2 6 7 1.81 4.26
2 -6 8 1.58 2.07
2 -6 -8 6.06 6.74
2 6 8 3.42 2.66
-2 6 -8 -1.6 2.19
2 6 8 1.87 1.77
-2 -6 -8 4.75 4.52
-2 -6 8 0.13 2.45
-2 -6 -8 1.67 2.48
-2 -6 8 -3.66 3.87
2 -6 -8 1.46 1.81
2 6 8 -3.26 4.79
2 -6 9 8.75 6.72
2 -6 -9 -0.71 2.59
2 6 -9 5.78 5.24
2 6 9 4.98 7.34
-2 6 -9 1.68 1.98
2 6 9 0.68 1.73
-2 -6 -9 2.7 3.93
-2 -6 9 0.02 2.17
-2 -6 -9 8.91 5.39
-2 -6 9 -2.76 3.22
2 -6 -9 5.03 5.39
2 6 9 8.1 6.77
2 -6 10 10.18 5.37
2 -6 -10 6.66 4.22
2 6 -10 5.2 5.69
2 6 10 1.55 2.28
2 6 10 6.74 3.96
-2 -6 10 11.84 2
-2 -6 -10 14.34 8.02
-2 -6 10 10.44 4.19
2 -6 -10 4.26 4.18
2 -6 11 3.67 4.05
2 -6 -11 8.55 2.42
2 6 -11 6.85 4.52
2 6 11 3.36 4.75
2 6 11 9.1 4.12
-2 -6 11 11.81 2.4
-2 -6 -11 22.1 9.26
-2 -6 11 10.75 3.86
2 -6 -11 9.33 5.53
2 -6 12 -2.1 3.69
2 -6 -12 -2.42 4.66
2 6 -12 3.25 2.25
2 6 12 0.45 1.84
2 6 12 0.49 2.07
-2 -6 12 0.79 0.62
-2 -6 -12 0.04 1.87
-2 -6 12 1.71 2.57
2 -6 -12 -6.48 7.52
2 -6 13 8.05 6.79
2 -6 -13 -1.99 4.6
2 6 -13 12.79 7.3
2 6 13 4.73 5.79
2 6 13 0.13 1.65
-2 -6 13 0.9 1.33
-2 -6 -13 -3.25 2.71
-2 -6 13 1.18 2.07
2 -6 -13 -6.74 6.82
2 -6 14 34.2 10.81
2 -6 -14 36.83 11.03
-2 -6 14 50 7.22
2 6 -14 64.33 15.94
2 6 14 46.2 13.5
2 6 14 41.95 10.7
-2 -6 -14 36.86 11.77
-2 -6 14 45.69 7.68
2 -6 -14 41.3 11.52
2 6 15 180.82 22.04
-2 -6 15 164.78 13.94
2 6 15 116.32 20.79
-2 -6 -15 183.63 25.46
-2 -6 15 175.6 14.25
2 -6 -15 172.72 26.09
2 -6 15 159.41 23.21
2 -6 -15 157.71 23.67
2 6 -15 199.04 26.83
2 -6 16 24.03 8.38
2 -6 -16 27.87 9.98
2 6 16 23.46 8.75
2 6 -16 21.08 8.95
2 6 16 30.13 10.75
-2 -6 16 24.56 5.62
-2 -6 -16 23.33 8.8
-2 -6 16 22.25 5.03
2 -6 -16 13.19 5.8
2 6 17 93.74 17.54
2 6 -17 57.87 15.43
2 6 17 39.33 11.72
-2 -6 17 62.06 9.48
-2 -6 17 66.56 7.48
2 -6 17 62.21 10.89
-2 -6 -17 54.09 14.17
2 -6 -17 73.08 17.17
2 -6 17 52.63 12.29
2 -6 -17 59.91 14.41
2 6 18 1.14 3.42
2 6 -18 3.85 3.14
2 6 18 0.52 2.59
2 -6 18 -0.68 3.13
-2 -6 -18 -0.88 3.97
-2 -6 18 9.02 2.47
2 -6 -18 0.25 2.91
2 -6 18 -1 4.59
2 -6 -18 4.21 1.49
2 6 19 -2.15 1.72
2 6 -19 -0.99 4.28
2 6 19 0.65 3.45
2 -6 19 -0.64 2.68
-2 -6 -19 1.94 2.04
-2 -6 19 -0.11 0.84
2 -6 -19 -6.95 7.8
2 -6 19 -1.69 3.92
2 -6 -19 4.16 3.8
2 6 20 26.87 7.99
2 6 20 31.52 11.11
2 6 -20 16.25 7.85
2 6 20 24.37 9.27
2 -6 20 30.06 8.33
-2 -6 -20 20.71 9.94
2 -6 -20 35.11 12.39
2 6 -20 10.22 4.08
2 -6 20 22.38 8.82
2 -6 -20 27.13 9.57
2 6 -21 1.95 3.79
2 6 21 7.11 6.1
-2 -6 21 7.71 4.47
2 6 -21 5.24 3.65
2 6 21 0.04 1.38
2 -6 21 10.54 5.34
-2 -6 -21 10.46 7.11
2 -6 -21 7.66 5.84
2 -6 21 2.6 6.08
2 -6 -21 1.16 2.62
2 6 21 8.55 4.07
2 6 -22 34.16 9.08
2 6 22 30.98 11.67
-2 -6 22 34.34 8.81
2 6 -22 26.48 9.34
2 6 22 41.3 11.29
2 -6 22 36.48 9.46
-2 -6 -22 31.61 11.51
2 -6 -22 37.54 13
2 -6 -22 36.98 10.9
2 6 23 5.68 4.54
-2 -6 23 10.19 4.56
2 6 -23 19.27 7.27
2 6 -23 18.94 7.65
2 6 23 19.76 8.89
2 -6 23 10.71 4.49
-2 -6 -23 25.81 10.83
2 -6 -23 17.08 8.64
2 6 24 2.79 5.6
-2 -6 24 1.86 4.62
2 6 -24 1.15 2.38
2 -6 24 4.53 3.23
2 -6 -24 -2.07 4.95
2 6 25 3.87 5.08
-2 -6 25 9.64 5.8
2 -6 25 5.53 4.35
2 -6 -25 1.62 2.57
2 6 26 -0.58 4.51
-2 -6 26 -1.73 3.56
2 -6 26 0.24 1.82
2 -6 -26 7.51 5.53
2 6 27 -9.23 7.46
-2 -6 27 6.5 5.03
2 -6 27 0.14 4.11
2 -6 -27 15.71 9.59
2 6 28 4.49 5.09
-2 -6 28 10.82 6.56
2 -6 28 10.88 4.59
2 -6 -28 -0.29 1.97
2 6 29 7.77 11.15
-2 -6 29 1.28 3.1
2 -6 29 -5.52 5.53
2 -6 -29 0.49 3.89
2 6 30 10.55 10.46
-2 -6 30 20.86 8.72
2 -6 30 4.07 3.33
2 -6 -30 8.77 5.99
-2 6 30 14.94 6.87
2 6 31 5.02 8.52
-2 -6 31 -0.54 3.83
2 -6 31 7.48 5.77
2 -6 -31 10.16 6.46
2 6 31 11.25 5.6
-2 6 31 -1.8 3.02
2 6 32 2.54 7.39
-2 -6 32 0.72 1.53
2 -6 32 -5.35 3.23
2 -6 -32 2.47 5.98
2 6 33 1.85 3.99
2 -6 33 -1.44 2.19
2 -6 -33 -2.33 3.8
2 -6 34 4.66 5.75
2 -6 -34 3.36 4.04
3 6 0 25.86 12.48
3 -6 0 5.28 5.31
-3 -6 0 8.86 6.76
3 6 0 3.25 4.83
3 -6 0 10.98 7.91
-3 -6 -1 689.78 40.46
-3 -6 1 685.56 38.84
3 6 1 717.35 45.17
3 6 -1 707.92 53.85
3 6 1 775.92 55.29
3 -6 -1 661.27 45.83
3 -6 1 623.6 45.2
3 -6 -1 664.94 46.99
3 -6 1 694.9 46.11
3 6 -2 8.95 6.38
3 6 2 7.05 6.77
3 -6 2 1.8 5.32
3 -6 -2 5.34 7.5
-3 6 -2 0.64 1.16
-3 -6 -2 2.4 3.39
-3 -6 2 6.38 5.11
3 6 2 3.7 4.83
3 -6 -2 11.16 6.59
3 6 -3 7.08 5.5
3 6 3 5.8 5.24
3 -6 3 2.12 3.52
3 -6 -3 3.03 2.19
-3 6 -3 -0.79 1.98
-3 -6 -3 13.24 6.44
-3 -6 3 4.18 2.85
3 6 3 0.39 3.29
3 -6 -3 3.14 2.91
3 6 -4 119.18 21.85
3 6 4 110.86 20.96
-3 6 -4 91.45 10.89
3 -6 4 78.43 15.98
3 -6 -4 88.83 16.87
3 6 4 106.45 9.07
-3 -6 -4 92.07 15.78
-3 -6 4 76.22 12.28
3 6 4 127.11 19.4
3 -6 -4 102.11 18.51
3 6 -5 84.31 19.02
3 6 5 67.12 16.67
-3 6 -5 71.9 9.96
3 -6 5 60.66 13.94
3 -6 -5 65.69 14.88
3 6 5 81.45 8.75
-3 -6 5 92.82 13.41
-3 -6 -5 76.02 14.66
3 6 5 94.21 17.06
3 -6 -5 78.4 16.62
3 6 -6 35.13 12.08
3 6 6 26.67 10.04
3 -6 6 15.85 6.92
3 -6 -6 21.25 8.59
-3 6 -6 23.45 5.52
3 6 6 15.95 4.15
-3 -6 -6 39.7 10.39
-3 -6 6 27.28 7.14
3 6 6 28.05 9.2
3 -6 -6 15.86 8.54
3 6 -7 9.56 6.9
3 6 7 9.18 7.85
3 -6 7 16.01 7.85
3 -6 -7 20.14 8.23
-3 6 -7 8.63 3.65
3 6 7 6.57 2.59
-3 -6 -7 8.66 5.7
-3 -6 7 16.09 5.52
3 6 7 16.45 8.06
3 -6 -7 7.43 2.61
3 6 -8 59.89 15.69
3 6 8 75.78 17.17
-3 6 -8 79.4 10.66
3 6 8 79.59 10.23
3 -6 8 54.7 13.16
3 -6 -8 66.55 15.27
-3 -6 8 80.62 11.57
-3 -6 -8 71.98 14.58
3 6 8 90.11 17.82
3 -6 -8 92.8 18.01
3 6 -9 5.25 5.26
3 6 9 4.23 4.44
3 -6 9 5.81 5.07
3 -6 -9 10.75 7.13
-3 6 -9 3.73 3.17
3 6 9 2.87 2
-3 -6 -9 11.54 6.05
-3 -6 9 5.35 3.39
3 -6 -9 0.94 2.96
3 6 -10 14.31 8.11
3 6 10 14.96 9.11
3 -6 10 19.64 8.53
3 -6 -10 29.24 10.88
-3 6 -10 17.6 5.63
-3 -6 10 16.85 2.5
3 6 10 11.02 4.18
-3 -6 -10 20.47 8.2
-3 -6 10 21.32 5.48
3 -6 -10 17.45 8.85
3 6 -11 19.95 9.22
3 6 11 9.8 6.67
3 -6 11 20.19 8.6
3 -6 -11 23.46 8.8
-3 6 -11 18.64 6
-3 -6 11 17.05 3.13
3 6 11 15.74 5.13
-3 -6 -11 13.58 7.57
-3 -6 11 19.48 5.33
3 -6 -11 18.97 8.6
3 6 -12 10.69 8.29
3 6 12 2.08 5.42
3 -6 12 5.72 5.27
3 -6 -12 5.84 5
-3 6 -12 4.73 3.58
-3 -6 12 3.75 1.87
3 6 12 3.91 3.05
-3 -6 -12 12.28 7.36
-3 -6 12 3.96 2.66
3 -6 -12 6.17 5.96
3 6 -13 46.47 12.9
3 6 13 45.63 12.69
3 -6 13 54.75 12.74
3 -6 -13 50.88 13.21
-3 -6 13 52.46 6.93
3 -6 -13 49.7 13.88
3 6 13 60 11.11
-3 -6 13 61.46 7.87
-3 -6 -13 49.28 13.2
3 -6 14 0.12 1.64
3 -6 -14 1.67 4.23
3 6 -14 -2.9 5.81
3 6 14 -0.95 4.95
-3 -6 14 -1.17 1.72
3 6 14 -1.4 2.16
-3 -6 14 0.04 0.63
-3 -6 -14 -1.58 4.14
3 -6 -14 0.71 2.82
3 -6 15 27.32 11.1
3 -6 -15 42.03 12.26
3 6 -15 35.8 12.68
3 6 15 40.11 12.51
-3 -6 15 22.6 5.49
3 6 -15 28.15 9.92
3 6 15 26.3 8.49
-3 -6 15 25.1 4.05
3 -6 -15 27.73 11.7
-3 -6 -15 31.25 11.1
3 -6 16 34.31 11.03
3 -6 -16 39.91 11.7
3 6 -16 42.29 13.4
3 6 16 29.41 10.65
-3 -6 16 31.56 6.53
3 6 16 25.92 7.96
3 6 -16 30.09 9.28
-3 -6 -16 26.44 10.38
3 -6 -16 33.39 11.21
3 -6 17 -3.56 1.72
3 -6 -17 9.87 7.42
3 6 -17 0.73 1.71
3 6 17 4.51 3.46
-3 -6 17 0.75 0.95
3 6 17 3.41 2.11
-3 -6 -17 1.31 3.66
3 6 -17 1.37 2.68
3 -6 -17 4.03 3.82
3 6 -18 13.88 5.22
3 -6 18 2.09 1.77
3 6 -18 12.65 6.24
3 6 18 4.16 4.86
3 6 18 3.36 1.74
-3 -6 -18 13.13 7.96
3 -6 18 8.13 3.79
3 -6 -18 6.78 7.45
3 -6 19 -0.42 5.38
3 6 -19 7.81 7.41
3 6 19 1.56 3.68
3 6 19 -0.89 2.32
3 6 -19 -1 3.51
-3 -6 -19 10.42 8.11
3 -6 19 1.62 2.84
3 -6 -19 5.32 5.17
3 -6 20 -3.87 3.85
3 6 -20 0.65 2.14
-3 -6 20 -1.77 2.08
3 6 -20 2.38 1.91
3 6 20 -0.43 2.75
3 6 20 -0.47 1.67
3 -6 20 1.34 1.91
3 -6 -20 3.91 4.72
-3 -6 21 9.4 4.71
3 6 -21 12.07 6.55
3 6 21 3.75 5.67
3 6 21 3.61 4.75
3 -6 21 16.86 6.68
3 -6 -21 1.42 3.78
3 6 -21 3.78 2.68
-3 -6 22 -3.51 3.19
3 6 -22 9.24 5.86
3 6 22 0.3 2.87
3 6 22 -1.19 3.66
3 -6 22 -0.66 2.81
3 -6 -22 0.63 2.44
-3 -6 23 -0.41 2.52
3 6 23 -0.88 3.79
3 6 -23 -0.48 1.32
3 6 23 7.32 5.72
3 -6 23 -1.06 3.59
3 -6 -23 2.5 3.48
-3 -6 24 -2.34 3.5
3 6 24 4.64 3.31
3 6 -24 -1.96 2.82
3 6 24 -1.82 3.95
3 -6 24 3.18 1.87
3 -6 -24 1.15 1.86
-3 -6 25 4.89 3.99
3 6 25 -2.73 3.93
3 6 -25 8.87 4.26
3 6 25 3.88 3.76
3 -6 25 3.3 3.55
3 -6 -25 8.8 6.22
-3 -6 26 -5.24 3.02
3 6 26 -9.51 8.36
3 6 -26 1.37 1.91
3 6 26 0.56 3.83
3 -6 26 2.24 4.5
3 -6 -26 -1.72 5.3
-3 -6 27 -2.2 3.86
3 6 27 8.83 6.37
3 -6 27 9.26 5.56
3 -6 -27 4.27 5.84
-3 -6 28 3.15 2.54
3 6 28 2.92 4.42
3 -6 28 2.54 3.11
3 -6 -28 2.93 4.19
-3 -6 29 0.02 2.66
3 6 29 -1.91 5.62
3 -6 29 3.86 2.91
3 -6 -29 4.7 3.29
-3 6 29 -3.49 1.25
-3 -6 30 4.76 2.62
3 -6 30 -0.14 3.14
3 -6 -30 5.71 5.39
-3 6 30 -4.29 4.74
3 6 31 8.52 10.03
3 -6 31 15.34 7.55
3 -6 -31 14.32 9.65
3 6 32 15.95 9.17
3 -6 32 14.04 8.96
3 -6 -32 -3.05 4.93
3 -6 33 -0.37 3.37
3 -6 -33 -2.55 2.49
3 -6 34 5.62 6.61
3 -6 -34 -3.95 6.64
-4 -6 0 0.84 1.26
4 6 0 3.77 4.23
4 6 0 10.96 7.66
-4 -6 1 48.25 10.3
-4 -6 -1 61.16 12.17
4 6 1 40.97 10.3
4 6 -1 62.87 12.91
4 6 -1 59.76 16.05
4 6 1 46.75 14.29
-4 -6 2 15.74 6.19
-4 -6 -2 19.91 7.27
-4 6 -2 12.9 4.41
4 6 2 21.38 8.04
4 6 -2 1.75 4.62
4 -6 -2 6.04 5.04
4 6 -2 9.14 7.14
4 6 2 22.8 9.53
-4 -6 3 57.38 10.73
-4 6 -3 72.89 10.66
-4 -6 -3 66.75 13.15
4 6 3 69.97 14.38
4 -6 -3 61.53 14.55
4 6 -3 70.64 17.21
4 6 3 65.41 16.87
-4 6 -4 3.93 3.32
-4 -6 4 0.29 1.25
-4 -6 -4 3.54 3.59
4 6 4 -2.34 1.61
4 -6 -4 1.43 2.89
4 6 -4 -1.21 2.34
4 6 4 -0.57 4.79
-4 6 -5 19.04 5.65
-4 -6 5 28.57 7.19
-4 -6 -5 26.83 8.31
4 6 5 13.96 6.44
4 -6 -5 25.47 9.94
4 6 -5 29.85 11.34
4 6 5 13.3 6.94
-4 6 -6 37.41 7.95
-4 -6 -6 26.6 8.12
4 6 6 21.57 5.32
-4 -6 6 30.58 7.01
4 6 6 34.81 11.02
4 -6 -6 19.94 8.61
4 6 -6 25.21 7.28
4 6 -6 25.61 9.6
4 6 6 41.42 13.4
-4 6 -7 -0.19 0.88
4 6 7 1.36 1.2
-4 -6 7 2.79 3.11
-4 -6 -7 4.26 3.94
4 -6 -7 1.01 2.84
4 6 -7 6.13 7.13
4 6 7 -4.49 6.5
4 6 8 100.73 20.55
-4 6 -8 116.74 14.13
-4 -6 8 98.79 5.59
4 6 8 107.81 12.48
-4 -6 8 103.31 12.14
-4 -6 -8 112.84 18.22
4 -6 -8 118.56 21.39
4 6 -8 133.53 23.6
4 6 -9 35.34 11.65
4 6 9 25.23 10.62
-4 6 -9 18.16 5.35
4 6 9 19.35 5.59
-4 -6 -9 19.99 8.51
4 -6 -9 18.89 7.62
4 6 -10 0.79 6.46
4 6 10 18.85 9.54
-4 6 -10 4.33 1.94
4 6 10 7.27 3.94
-4 -6 -10 11.72 6.44
4 -6 -10 20.11 9
4 6 -11 1.62 2.96
4 6 11 0.03 2.1
-4 6 -11 1.28 1.99
4 6 11 -1 1.14
-4 -6 -11 -0.02 3.6
4 -6 -11 4.56 3.11
4 6 -12 1.12 2.63
4 6 12 -1.43 3.02
-4 6 -12 1.18 1.51
4 6 12 7.24 4.43
-4 -6 -12 8.43 5.77
4 -6 -12 1.8 3.48
4 6 -13 10.47 5.92
4 6 13 13.85 8.28
-4 6 -13 12.02 5.18
4 6 13 14.57 4.68
-4 -6 -13 17.95 7.53
4 -6 -13 14.21 6.22
4 6 -14 16.11 8.95
4 6 14 8.91 5.95
-4 6 -14 15.82 6.35
4 6 14 5.91 3.65
4 -6 -14 17.47 9.11
4 6 -15 25.1 10.89
4 6 15 18.74 10
-4 6 -15 14.99 5.88
4 6 15 10.76 4.92
4 -6 -15 19.62 9.74
4 6 -16 1.78 2.58
4 6 16 2.85 2.29
4 6 16 -4.65 4.06
4 -6 -16 2.47 4.41
4 6 -17 53.61 15.18
4 6 17 45.61 13.07
4 6 17 63.4 12.89
4 -6 -17 37.58 12
4 6 -18 -1.77 5.34
4 6 18 6.02 6.16
4 6 18 2.35 4.14
4 -6 -18 10.09 7.6
4 6 -19 -2.06 3.01
4 6 19 2.74 4.25
4 6 19 3.17 3.38
4 -6 -19 0.98 2.22
4 6 -20 8.65 5.91
4 6 20 1.67 2.14
4 6 20 1.89 2.69
4 -6 20 10.27 5.32
4 -6 -20 5.93 3.46
4 6 -21 1.2 3.43
4 6 21 7.26 5.69
4 6 21 10.12 5.75
4 -6 21 11.96 5.87
4 -6 -21 21.93 9.68
4 6 -22 11.57 7.16
4 6 22 2.86 5.81
4 -6 22 1.72 3
4 6 22 12.77 7.59
4 -6 -22 15.42 9.42
-4 -6 23 28.24 8.08
4 6 -23 23.43 9.88
4 6 23 17.44 8.25
4 6 23 37.02 12.36
4 -6 23 27.56 9.18
4 -6 -23 17.57 9.7
-4 -6 24 9.58 5.11
4 6 -24 4.53 2.38
4 6 24 13.18 7.47
4 6 24 11.54 5.75
4 -6 24 14.96 7.37
4 -6 -24 6.98 4.43
-4 -6 25 -2.96 2.81
4 6 -25 -1.33 4.63
4 6 25 0.53 3.73
4 6 25 -0.33 4.52
4 -6 25 0.64 3.27
4 -6 -25 3.76 3.45
-4 -6 26 0.54 3.3
4 6 -26 -2.81 3.9
4 6 26 -2.92 4.45
4 6 26 -1.08 2.7
4 -6 26 -1.47 2.81
4 -6 -26 -2.3 4.64
-4 -6 27 -1.17 1.59
4 6 27 -4.1 4.17
4 -6 27 2.04 4.35
4 -6 -27 2.78 6.25
-4 -6 28 4.34 2.35
4 6 28 4.91 5.61
4 -6 28 10.23 8.09
4 -6 -28 9.71 7.22
-4 6 28 -2.54 3.27
-4 -6 29 6.78 5.71
4 6 29 -6.07 4.85
4 -6 29 7.95 5.73
4 -6 -29 9.78 8.74
-4 6 29 0.2 2.56
4 6 30 -5.19 3.94
4 -6 30 5.24 5.04
4 -6 -30 -3.57 3.28
-4 6 30 6.02 2.79
4 6 31 -2.36 3.2
4 -6 -31 3.82 6.72
4 -6 32 0.03 4.36
4 -6 -32 -3.04 3.55
4 -6 33 -4.36 5.91
4 -6 -33 5.37 7.69
4 -6 34 -4.41 4.04
4 -6 -34 2.88 4.94
5 6 0 6.91 4.69
5 6 0 5.38 4.94
5 6 1 24.27 8.07
5 6 -1 17.77 7.46
5 6 -1 17.42 9.25
5 6 1 16.79 7.97
-5 -6 2 0.66 0.84
5 6 2 0.13 3.88
5 6 -2 -2.73 3.25
5 6 -2 0.33 2.66
5 6 2 1.56 3.23
-5 -6 3 36.47 4.6
-5 6 -3 48.58 9.67
5 6 3 27.44 8.4
5 6 -3 53.68 15
5 6 3 44.45 13.09
-5 -6 4 0.04 1.01
-5 6 -4 6.25 4.87
5 6 4 7.63 5.18
5 6 -4 -5.02 6.87
5 6 4 -2.2 4.2
5 -6 -4 2.37 4.85
-5 -6 5 26.35 3.8
-5 6 -5 25.71 6.85
5 6 5 31.18 10.43
5 6 -5 34.92 12.52
5 -6 -5 10.53 7.35
5 6 5 30.58 10.23
-5 -6 6 17.19 3.18
-5 6 -6 17.31 5.81
5 6 -6 6.2 3.78
5 -6 -6 24.61 10.55
5 6 -6 19.09 9.73
5 6 6 28.38 10.59
-5 6 -7 9.69 3.77
-5 -6 7 17.67 3.35
5 6 -7 14.05 5.38
5 -6 -7 13.49 7.41
5 6 -7 17.81 9.52
5 6 7 17.49 8.2
-5 6 -8 -1.43 1.26
-5 -6 8 2.69 1.45
5 6 8 2.63 1.99
5 -6 -8 2.57 4.14
5 6 -8 1.01 1.71
5 6 -8 1.23 4.59
-5 6 -9 35.61 8.97
5 6 9 42.71 8.66
5 -6 -9 37.13 12.49
5 6 -9 30.43 11.8
5 6 9 56.88 15.51
-5 6 -10 24.39 7.64
5 6 10 28.55 7.21
5 -6 -10 42.38 13.3
5 6 -10 31.83 11.64
5 6 10 51.4 15.19
-5 6 -11 0.21 2.49
5 6 11 -2.88 3.25
5 -6 -11 3.21 4.72
5 6 -11 1.02 4.54
5 6 11 8.34 7.25
-5 6 -12 8.29 5.12
5 6 12 8.7 4.91
5 -6 -12 6.86 6.26
5 6 -12 17.3 9.15
5 6 12 6.58 3.61
-5 6 -13 12.85 5.53
5 6 13 10.97 5.54
5 -6 -13 18.12 7.67
5 6 -13 29.09 12.73
5 6 13 25.21 11.22
-5 6 -14 2.04 2.41
5 6 14 5.06 3.37
5 -6 -14 4.74 5.66
5 6 -14 3.68 2.77
5 6 14 11.63 8.25
5 6 -15 10.37 7.53
5 6 15 0.87 2.48
-5 6 -15 9.66 5.71
5 6 15 11.79 6.21
5 -6 -15 12.58 6.67
5 6 -16 19.95 10.12
5 6 16 -0.48 4.93
5 6 16 9.24 4.73
5 -6 -16 31.26 12.5
5 6 -17 56.14 16.24
5 6 17 61.49 17.16
5 6 17 52.67 12.19
5 -6 -17 70.52 17.46
5 6 -18 8.69 7.71
5 6 18 -5 8.29
5 6 18 3.49 3.39
5 -6 -18 -3.32 4.62
5 6 -19 9.15 7.62
5 6 19 21.32 11.28
5 6 19 18.55 7.6
5 -6 -19 18.68 7.99
5 6 -20 4.45 6.72
5 6 20 4.04 5.48
5 6 20 1.36 2.23
5 -6 -20 4.13 6.78
5 6 -21 2.66 4.11
5 6 21 3.89 4.05
5 6 21 -1.65 2.68
5 -6 -21 -1.88 4.08
5 6 -22 9.73 7.12
5 6 22 13.65 7.47
5 6 22 9.96 6.07
5 -6 -22 7.03 5.78
5 6 -23 11.13 6.34
5 6 23 13.01 8.41
5 6 23 0.08 5.59
5 -6 -23 -4.03 7.36
5 6 -24 8.44 6.43
5 6 24 7.08 4.24
5 6 24 3.86 3.63
5 -6 24 0.61 2.4
5 -6 -24 7.45 6.56
5 6 -25 4.73 4.33
5 6 25 6.77 4.91
5 6 25 17.17 8.69
5 -6 25 3.65 3.06
5 -6 -25 9.54 7.78
5 6 -26 6.82 3.91
5 6 26 0.7 4.67
-5 6 -26 3.26 3.5
5 -6 -26 -4 6.36
5 -6 26 2.62 3.72
5 6 27 -1.86 5.65
5 -6 27 -2.17 3.11
5 -6 -27 9.91 6.85
-5 6 27 3.51 2.85
5 6 28 -4.07 2.65
5 -6 28 -6.08 6.68
5 -6 -28 3.97 7.03
-5 6 28 -2.06 3.83
5 6 29 -1.82 2.97
5 -6 29 8.65 6.31
5 -6 -29 -1.5 4.59
-5 6 30 -2.38 3.7
5 6 30 5.35 6.13
5 -6 30 1.26 2.83
5 -6 -30 1.47 4.98
5 6 30 4.44 3.98
5 6 31 -0.32 3.91
5 -6 31 -2.13 3.47
5 -6 -31 -1.3 3.91
5 -6 32 24.41 11
5 -6 -32 15.33 8.03
5 -6 33 32.54 11.42
5 -6 -33 40.09 13.88
-6 -6 0 18.35 4.49
6 6 0 18.2 6.67
6 6 0 23.65 10.34
-6 -6 -1 -0.69 1.02
-6 -6 1 -1.67 1.02
6 6 1 0.55 3.02
6 6 -1 0.41 4.34
6 6 -1 6.39 6.51
6 6 1 5.06 7.53
-6 -6 -2 26.59 5.79
-6 -6 2 24.81 4.74
-6 6 -2 21.95 6.57
6 6 2 27.18 9.08
6 6 -2 26.19 7.98
6 6 -2 26.97 11.62
6 6 2 18.77 8.57
-6 -6 3 59.56 7.55
-6 6 -3 56.99 11.42
6 6 3 68.26 14.32
6 6 -3 60.23 12.34
6 6 -3 82.34 18.78
6 6 3 64.64 16.61
-6 -6 4 117.41 10.24
-6 6 -4 108.41 15.38
6 6 -4 68.82 12.98
6 6 -4 123.06 23.54
6 6 4 125.07 23.29
-6 -6 5 15.59 3.6
-6 6 -5 8.92 5.02
6 6 -5 19.01 9.33
-6 -6 6 5.19 1.89
-6 6 -6 1.55 3.08
6 6 -6 2.21 4.27
6 -6 -6 9.97 7.39
-6 6 -7 8.55 4.78
-6 -6 7 13.21 3.68
6 6 -7 14.15 5.66
6 6 -7 13.57 9.44
6 6 7 27.09 11.31
6 -6 -7 7.74 4.65
-6 6 -8 3.87 1.67
-6 -6 8 7.45 2.66
6 6 -8 6.04 3.21
6 6 -8 11.13 7.69
6 6 8 -1.57 3.09
6 -6 -8 13.29 8.47
-6 6 -9 136.58 18.06
6 6 -9 142.46 16.11
6 6 -9 121.39 23.14
6 6 9 159.18 26.73
6 -6 -9 114.44 21.87
-6 6 -10 4.15 3.37
6 6 10 3.49 3.73
6 -6 -10 2.59 2.67
6 6 -10 2.56 3.98
6 6 10 0.92 5.01
6 6 -10 0.92 1.46
-6 6 -11 -1.02 3.59
6 6 11 3.97 3.46
6 -6 -11 3.02 4.27
6 6 -11 0.3 4.3
6 6 11 1.59 2.56
6 6 12 63.73 11.93
6 -6 -12 69.59 16.96
6 6 -12 45.71 14.52
6 6 12 81.3 19.45
6 6 13 -2.04 3.1
6 -6 -13 0.09 4.83
6 6 -13 -10.46 7.44
6 6 13 0.54 2.34
6 6 14 18.17 6.85
6 -6 -14 7.91 7.07
6 6 -14 25.81 10.42
6 6 14 11.09 6.65
6 6 15 4.85 3.27
6 -6 -15 5.12 4.06
6 6 -15 12.17 9.71
6 6 15 7.85 4.65
6 6 16 4.25 3.72
6 -6 -16 -3.26 6.23
6 6 16 0.03 4.15
6 6 17 16.66 6.9
6 -6 -17 14.34 9.47
6 6 -17 24.06 12.06
6 6 17 30.09 11.64
6 6 18 16.9 7.24
6 -6 -18 7.06 4.62
6 6 18 2.98 4.01
6 6 -19 31.22 11.51
6 6 19 20.52 9.41
6 6 19 30.23 9.44
6 -6 -19 14.38 9.46
6 6 -20 25.58 10.49
6 6 20 15.88 8.83
6 6 20 28.84 9.9
6 -6 -20 31.51 12
6 6 -21 2.39 4.1
6 6 21 0.58 1.85
6 -6 -21 1.7 3.85
6 6 -22 -7.92 2.23
6 6 22 -4.89 8.56
6 6 22 9.97 7.31
6 -6 -22 -4.54 7.29
6 6 -23 6.4 7.85
6 6 23 11.05 7.5
6 6 23 -1.26 2.51
-6 6 23 4.02 3.93
-6 6 -23 1.73 2.43
6 -6 -23 -6.05 8.42
6 6 -24 14.55 8.67
6 6 24 11.23 10
6 6 24 -5.86 3.7
-6 6 24 1.98 3.26
-6 6 -24 -2.79 3.47
6 -6 -24 -4.22 5.26
6 6 -25 3.16 2.89
6 6 25 9.14 6.27
6 6 25 9.17 5.99
-6 6 25 3.58 2.08
-6 6 -25 6.23 4.21
6 -6 -25 10.62 8.2
-6 6 25 2.86 3.14
6 6 -26 -0.49 5.19
6 6 26 -0.07 4.78
6 -6 -26 -3.42 5.67
-6 6 -26 4.17 2.78
-6 6 26 12.23 5.76
6 6 27 8.28 10.06
6 -6 -27 10.64 7.69
-6 6 27 18.17 6.61
-6 6 28 -0.99 1.87
6 6 28 0.37 2.36
6 -6 -28 0.46 3.2
-6 6 29 7.74 5.75
6 6 29 9.15 7.58
6 -6 -29 -1.4 7.13
6 6 29 0.7 2.37
6 6 30 3.99 8.49
6 -6 30 18.3 10.27
6 -6 -30 -6.31 5.48
6 -6 31 5.81 3.47
6 -6 -31 -10.85 6.4
6 -6 -32 8.08 6.24
-7 -6 0 2.71 2.52
7 6 0 0.73 2.87
7 6 0 4.08 5.82
-7 -6 -1 118.86 13.11
-7 -6 1 138.35 13.49
7 6 1 123.79 18.99
7 6 -1 141.74 19.33
7 6 -1 146.37 25.57
7 6 1 127.9 23.53
-7 -6 -2 80.2 10.93
-7 -6 2 90.66 10.86
7 6 -2 99.73 16.32
7 6 -2 93.16 19.82
7 6 2 83.72 19.38
-7 -6 -3 3.27 1.53
-7 -6 3 4.75 2.19
7 6 -3 6.08 3.63
7 6 -3 11.13 6.33
7 6 3 -1.38 2.59
-7 -6 -4 1.84 1.98
-7 -6 4 5.94 3.04
7 6 -4 6.12 2.59
7 6 -4 10.5 9.07
7 6 4 6.31 6.19
-7 -6 -5 126.96 15.12
-7 -6 5 118.56 11.99
7 6 -5 144.47 19.23
7 6 -5 130.25 24.16
7 6 5 149.85 25.79
-7 -6 6 -1.01 1.74
7 6 -6 0.7 1.83
7 6 6 5.43 6.03
-7 -6 7 68.02 9.13
7 6 -7 77.43 18.37
7 6 7 78.03 19.63
-7 -6 8 9.45 3.22
7 6 -8 8.63 8
7 6 8 20.09 10.91
7 -6 -8 4.68 2.64
7 6 -9 2.38 3.53
7 6 -9 -4.12 6.02
7 -6 -9 0.28 3.2
7 6 -10 -5.07 6.36
7 6 10 6.44 7.12
7 6 -10 -1.83 2.15
7 -6 -10 6.69 9.85
7 6 -11 -1.36 5.97
7 6 11 -6.64 8.31
7 6 -11 1.99 3.51
7 -6 -11 5.28 3.61
7 6 -12 -2.17 4.18
7 6 12 -1.89 2.63
7 -6 -12 3.79 3.26
7 6 13 6.23 4.52
7 -6 -13 3.55 5.46
7 6 -13 -3.64 4.93
7 6 13 7.76 7.25
7 6 14 19.72 7.38
7 -6 -14 19.88 9.98
7 6 -14 22.8 9.42
7 6 14 19.6 9.94
7 6 15 12.91 6.07
7 -6 -15 18.46 10.03
7 6 -15 7.65 6.72
7 6 15 11.02 6.82
7 6 16 13.52 7.25
7 -6 -16 22.86 10.83
7 6 -16 16.46 9.7
7 6 16 7.7 7.49
7 6 17 32.24 9.66
7 -6 -17 24.95 10.09
7 6 -17 55.49 16.48
7 6 17 45.82 16.33
7 6 18 -1.56 3.77
7 -6 -18 8.52 7.2
7 6 -18 -2.29 4.78
7 6 18 0.04 6.73
7 6 19 1.86 3.58
7 -6 -19 5.16 7.1
7 6 -19 -2.62 2.33
7 6 19 1.43 4.92
7 6 20 15.38 7.41
-7 6 20 14.58 6.22
-7 6 -20 11.93 5.71
7 -6 -20 17.41 9.12
7 6 -20 2.68 3.64
7 6 20 6.24 6.14
7 6 21 0.81 4.45
-7 6 21 -0.26 3.17
-7 6 -21 1.31 2.15
7 -6 -21 0.73 3.73
7 6 -21 -0.7 2.27
7 6 21 -6.57 6.12
7 6 22 5.59 2.86
7 6 22 1.6 3.2
-7 6 22 -4.44 4.73
-7 6 -22 10.31 5.68
7 -6 -22 0.64 3.56
7 6 -22 6.44 7.31
7 6 -23 2.37 3.2
7 6 23 -6.8 4.05
7 6 23 0.96 2.78
-7 6 23 5.56 3.46
-7 6 -23 -5.19 4.41
7 -6 -23 6.76 8.25
-7 6 23 7.63 4.95
7 6 -24 19.55 10.59
7 6 24 16.63 9.25
7 6 24 15.59 8.54
7 -6 -24 5.19 5.25
-7 6 24 4.88 3.6
-7 6 -24 15.45 5.52
-7 6 24 6.98 3.65
7 6 -25 22.53 10.34
7 6 25 45.09 14.44
7 6 25 21.64 9.52
7 -6 -25 9.5 8.56
-7 6 25 19.93 7.07
-7 6 -25 18.99 7.1
-7 6 25 14.55 5.89
-7 6 26 -0.26 1.8
7 6 26 -0.93 6.03
7 -6 -26 -3.05 4.91
-7 6 27 5.29 3.33
7 6 27 2.98 4.09
7 -6 -27 -1.55 4.84
-7 6 28 -9.16 5.69
7 6 28 2.49 5.61
7 -6 -28 4.66 5.52
-7 6 29 8.48 4.29
7 6 29 -0.63 2.65
7 -6 -29 -10.15 8.14
7 6 29 -6.76 4.75
7 -6 -30 13.14 6.86
7 -6 -31 -10.09 7.13
-8 -6 0 25.42 6.52
8 6 0 32.54 12.16
-8 -6 -1 3.5 3.34
-8 -6 1 -1.62 2.57
8 6 -1 1.41 2.51
8 6 1 2.86 5.29
-8 -6 -2 87.28 12.75
-8 -6 2 76.48 11.07
8 6 -2 70.15 13.47
8 6 -2 78.41 19.38
8 6 2 72.01 17.81
-8 -6 -3 7.55 4.47
-8 -6 3 8.19 3.64
8 6 -3 9.19 4.78
8 6 -3 12.39 8.68
8 6 3 17.3 8.06
-8 -6 -4 16.67 5.8
-8 -6 4 18.12 5.7
8 6 -4 15.81 5.88
8 6 -4 24.78 11.18
8 6 4 16.6 9.08
-8 -6 -5 13.89 5.32
-8 -6 5 8.75 4.03
8 6 -5 9.12 4.14
8 6 -5 13.71 7.64
-8 -6 -6 19.2 6.2
-8 -6 6 13.51 3.27
8 6 -6 17.38 7.23
8 6 -6 22.19 10.89
8 6 6 31.57 12.92
-8 -6 -7 129.05 16.63
-8 -6 7 141.79 14.53
8 6 -7 148.04 19.1
8 6 -7 142.1 25.31
8 6 7 151.61 26.41
-8 -6 8 -0.75 1.28
8 6 -8 1.65 2.56
8 6 8 5.04 4.15
-8 -6 9 76.66 10.71
8 6 -9 102.1 21.97
8 6 9 91.11 21.31
8 -6 -9 93.37 20.03
8 6 -10 18.22 9.23
8 6 10 31.61 12.94
8 -6 -10 15.81 8.67
8 6 -11 -0.29 2.91
8 6 11 6.32 6.73
8 -6 -11 -3.48 2.63
8 6 -12 20.07 10.02
8 6 12 13.26 7.42
8 -6 -12 15.04 8.47
8 6 -13 8 7.61
8 6 13 26.1 11.76
8 -6 -13 10.37 6.05
8 6 -14 5.04 4.61
8 6 14 2.93 6.4
8 -6 -14 5.81 4.83
-8 6 15 10.84 5.21
-8 6 -15 20.85 7.58
8 6 -15 17.07 10.33
8 -6 -15 21.05 10.55
8 6 16 5.1 3.5
-8 6 16 7.11 5.09
-8 6 -16 0.07 4.16
8 -6 -16 8.84 5.69
8 6 -16 15.58 8.96
8 6 16 10.6 6.34
8 6 17 2.14 2.07
-8 6 17 6.48 5.85
-8 6 -17 7.98 6.46
8 -6 -17 -8.72 8.57
8 6 -17 -10.67 7.64
8 6 17 -0.23 4.39
8 6 18 3.26 4.95
-8 6 18 -4.92 4.02
8 -6 -18 -0.11 4.84
-8 6 -18 5.4 4.37
8 6 -18 8.51 6.39
8 6 18 1.61 5.5
8 6 19 7.05 3.03
-8 6 19 0.92 2.94
-8 6 -19 -1.22 2.2
8 -6 -19 12.32 8.17
8 6 -19 20.89 11.56
8 6 19 7.63 8.62
8 6 20 0.81 4.24
-8 6 20 -7.44 5.32
-8 6 -20 0.3 2.19
8 -6 -20 14.94 10.62
8 6 -20 3.97 5.81
8 6 20 0.78 5.26
8 6 21 4.55 5.27
-8 6 21 -1.05 3.25
-8 6 -21 -0.46 1.61
8 -6 -21 -0.81 4.61
8 6 -21 -4.61 5.85
8 6 21 2.96 3.8
-8 6 21 -2.07 3.77
8 6 22 -0.97 3.25
8 -6 -22 -1.72 4.16
-8 6 22 -2.54 4.15
-8 6 -22 0.06 3.79
8 6 -22 1.06 4.3
8 6 22 9.39 7.36
-8 6 22 7.43 4.56
8 6 23 3.74 3.45
8 -6 -23 4.6 3.07
-8 6 23 2.39 1.69
-8 6 -23 0.02 1.92
8 6 -23 -4.78 5.71
8 6 23 4.63 3.92
-8 6 23 2.6 4.58
-8 6 24 -0.63 2.3
8 6 24 0.4 3.6
8 -6 -24 -0.19 3.19
-8 6 24 -0.58 3.45
-8 6 -24 2.37 2.16
8 6 -24 -6.78 4.19
8 6 -25 -0.19 7.58
-8 6 25 0.78 1.67
8 6 25 -5.7 3.37
8 -6 -25 -0.99 3.92
-8 6 -25 -6.03 4.57
-8 6 26 11.88 5.75
8 6 26 -2.48 5.68
8 -6 -26 -4.7 7.99
-8 6 27 2.64 2.19
8 6 27 0.54 5.01
8 -6 -27 -3.46 6.92
-8 6 28 7.6 5.24
8 6 28 1.81 4.39
8 -6 -28 -12.26 10.39
8 6 28 -6.88 4.53
8 -6 -29 4.35 5.88
-9 -6 0 2.48 3.32
9 6 0 3.03 5.35
-9 -6 1 102 13.95
-9 -6 -1 90.11 13.3
9 6 -1 76.1 19.46
9 6 1 83.87 19.89
-9 -6 -2 7.68 3.57
-9 -6 2 10.08 4.02
9 6 -2 12.9 8.39
9 6 2 16.05 9.15
-9 -6 -3 10.25 4.75
-9 -6 3 4.93 3.67
9 6 -3 9.98 7.58
9 6 3 10.81 6.59
-9 -6 -4 8.94 4.53
-9 -6 4 11.89 4.72
9 6 -4 12.62 6.48
9 6 -4 17.03 9.29
9 6 4 18.5 9.7
-9 -6 -5 -3.09 2.98
-9 6 -5 -2.8 4.06
9 6 -5 0.83 3.7
9 6 -5 9.77 8.35
9 6 5 -2.81 3.48
-9 6 6 17.12 9.21
-9 6 -6 6.29 6.91
9 6 -6 -1.3 2.95
9 6 -6 5.76 6.13
9 6 6 3.98 5.3
-9 6 7 35.06 11.29
-9 6 -7 30.2 12.09
9 6 -7 13.26 8.37
9 6 7 13.35 6.64
-9 6 8 11.97 7.21
9 6 -8 22.63 10.4
9 6 8 14.66 7.39
-9 6 -8 21.2 9.06
-9 6 9 36.93 11.18
-9 6 -9 48.21 13.78
9 6 -9 34.57 12.68
9 6 9 35.87 13.72
-9 6 10 11.13 5.96
-9 6 -10 11.44 6.3
9 6 -10 6.09 5.62
9 6 10 4.56 7.03
9 -6 -10 -0.59 1.99
-9 6 11 6.69 5.8
-9 6 -11 -6.1 4.87
9 6 -11 2.24 4
9 6 11 7.97 6.78
9 -6 -11 2.92 2.23
-9 6 12 2.24 3.5
-9 6 -12 -0.1 3.63
9 6 -12 4.64 6.76
9 6 12 -2.49 3.03
9 -6 -12 5.96 5.8
-9 6 13 8.5 7.09
-9 6 -13 4.78 3.5
9 6 -13 -0.84 2.14
9 6 13 17.42 11.6
9 -6 -13 2 6.66
-9 6 14 10.16 6.77
-9 6 -14 7.67 4.9
9 6 -14 -1.14 5.41
9 6 14 6.94 8.77
9 -6 -14 3.57 3.63
-9 6 15 0.9 2.51
-9 6 -15 3.19 3.82
9 6 -15 7.4 5.59
9 6 15 -1.83 3.81
9 -6 -15 1.07 5.2
-9 6 16 1.03 2.09
-9 6 -16 13.39 6.83
9 6 -16 4.24 6.15
9 6 16 8.87 9.13
9 -6 -16 11.91 9.83
-9 6 17 31.12 9.34
-9 6 -17 24.29 9.32
9 6 -17 16.2 7.36
9 -6 -17 24.93 10.69
9 6 17 28.65 11.87
-9 6 18 -2.26 2.81
-9 6 -18 3.32 2.67
9 -6 -18 -1.31 2.78
9 6 -18 0.23 4.03
9 6 18 -6.14 7.62
-9 6 18 4.39 2.58
9 -6 -19 9.4 7.54
-9 6 19 -1.82 3.31
-9 6 -19 11.19 6.24
9 6 -19 5.3 3.17
9 6 19 -6.55 7.61
-9 6 19 -3.43 2.86
9 -6 -20 6.95 8.05
-9 6 20 4.34 3.81
-9 6 -20 4.4 4.02
9 6 -20 6.68 8.65
9 6 20 7.2 7.73
-9 6 20 10.36 5.18
-9 6 21 2.12 3.15
9 6 21 -7.14 7.12
9 -6 -21 1.6 3.62
9 6 -21 -1.88 8.78
9 6 21 1.77 6.1
-9 6 21 -0.83 3.22
-9 6 -21 4.75 1.91
-9 6 22 0.2 1.51
9 6 22 2.71 5.06
9 -6 -22 1.46 4.39
9 6 22 -0.97 6.88
-9 6 22 -1.63 4.04
-9 6 -22 -7.71 5.17
-9 6 -23 -6.53 4.92
-9 6 23 -3.16 3.88
9 -6 -23 -0.8 3.51
9 6 23 -4.52 4.06
9 6 -23 -5.12 6.99
9 6 23 3.9 7.92
-9 6 23 2.88 2.73
-9 6 24 2.47 1.82
-9 6 24 9.49 5.96
-9 6 -24 2.97 2.93
9 6 24 -2.6 4.25
9 -6 -24 5.87 6.2
9 6 -24 -9.45 10.09
9 6 24 1.7 3.89
-9 6 25 -1.1 2.77
9 -6 -25 -3.67 5.71
-9 6 26 1.51 1.84
9 6 26 -0.66 2
9 6 26 2.2 4.13
-9 6 27 12.59 5.87
9 -6 -27 2.56 4.79
9 6 27 10.66 7.84
-10 6 0 6.34 7.16
10 6 0 25.87 11.95
-10 6 1 -0.88 2.04
-10 6 -1 4.51 4.35
10 6 -1 2.4 4.32
10 6 1 -5.84 6.15
-10 6 2 -0.29 3.56
-10 6 -2 1.33 3.91
10 6 -2 -7.93 7.15
10 6 2 2.53 5.44
-10 6 3 5.19 4.52
-10 6 -3 11.78 7.46
10 6 -3 7.43 9.07
10 6 3 9.24 6.6
-10 6 4 9.33 5.65
-10 6 -4 21.01 9
10 6 -4 16.01 9.09
10 6 4 8.05 7.18
-10 6 5 7.48 6.09
-10 6 -5 -3.68 5.96
10 6 -5 -4.17 5.15
10 6 5 10.26 8.1
-10 6 6 11.09 7.06
-10 6 -6 -6.05 5.72
10 6 -6 1.96 3.38
10 6 6 7.65 7.25
-10 6 7 -5.52 6.99
-10 6 -7 3.3 4.66
10 6 -7 0.33 3.45
10 6 7 5.78 7.23
10 6 -8 12.83 13.21
10 6 8 -3.8 5.49
-10 6 8 3.28 3.16
-10 6 -8 1.12 3.46
10 6 -9 3.93 5.45
10 6 9 8.58 8.55
-10 6 9 -2.77 4.97
-10 6 -9 4.34 6.24
10 6 -10 14.01 8.23
10 6 10 1.21 3.65
-10 6 10 4.48 4.92
-10 6 -10 10.74 7.16
10 6 -11 3.53 7.02
10 6 11 4.41 5.63
-10 6 11 4.8 4.82
-10 6 -11 7.56 5.63
10 -6 -11 5.67 4.8
10 6 -12 16.57 8.35
10 6 12 10.88 7.45
-10 6 12 5.52 4.3
-10 6 -12 5.14 4.19
10 -6 -12 3.27 3.46
10 6 -13 -3.18 6.61
10 6 13 2.6 7.83
-10 6 13 15.53 6.94
-10 6 -13 16.65 9.13
10 -6 -13 3.04 6.98
10 6 -14 -3.95 6.97
-10 6 14 0.08 2.79
-10 6 -14 -1.24 2.21
10 -6 -14 -10.5 8.24
10 6 -15 1.99 4.06
10 6 15 -0.78 5.39
-10 6 15 6.5 4.8
-10 6 -15 9.49 6.87
10 -6 -15 12.76 7.45
-10 6 15 9.07 4.14
10 6 -16 3.31 6.23
10 6 16 -4.08 5.46
10 -6 -16 -4.17 3.39
-10 6 16 -0.07 2.08
-10 6 16 -1.58 2.6
10 6 -17 14.72 10.61
10 6 17 8.9 3.84
10 -6 -17 18.35 10.32
-10 6 17 0.98 4.95
-10 6 -17 0.38 2.05
10 6 -18 -9.28 7.56
10 -6 -18 -1.37 3.2
-10 6 18 -4.38 3.12
-10 6 -18 0.32 4.05
10 -6 -19 3.74 5.94
10 6 -19 6.29 6.73
10 6 19 -0.27 3.74
-10 6 19 4.42 2.11
-10 6 -19 16.37 7.93
-10 6 20 8.11 5.73
-10 6 -20 -2.73 3.27
10 -6 -20 -3 3.81
10 6 -20 16.95 11.9
10 6 20 -2.06 8.59
-10 6 21 15.9 7.5
-10 6 -21 10.25 4.46
10 -6 -21 14.67 9.7
10 6 -21 15.62 6.71
10 6 21 31.97 14.79
-10 6 22 10.04 6.35
-10 6 -22 0.24 2.42
10 -6 -22 -0.04 3.54
10 6 -22 -2.48 5.59
10 6 22 -3.32 5.68
-10 6 23 12.01 6.38
-10 6 -23 14.58 7.15
10 -6 -23 -6.14 7.32
10 6 -23 9.77 8.98
-10 6 -24 15.7 6.78
10 -6 -24 1.58 5.76
10 6 -24 -2.74 8.46
10 -6 -25 -3.03 5.13
11 6 0 -9.42 9.48
-11 6 0 0.17 3.25
11 6 -1 1.06 4.6
11 6 1 -7.08 5.05
-11 6 1 2.31 3.77
-11 6 -1 5.84 4.01
11 6 -2 2.19 3.57
11 6 2 5.01 5.43
-11 6 2 15.09 5.94
-11 6 -2 13.68 8.72
11 6 -3 13.36 9.06
11 6 3 -6.58 6.32
-11 6 3 -6.17 5.88
-11 6 -3 -2.18 4.87
11 6 -4 -7.75 2.95
11 6 4 -2.6 4.65
-11 6 4 8.4 6.33
-11 6 -4 12.63 8.13
11 6 -5 11.55 8.52
11 6 5 17.27 10
-11 6 5 12.96 7.55
-11 6 -5 15.46 8.38
11 6 -6 11.51 7.65
11 6 6 1.53 4.56
-11 6 6 -1.11 2.95
-11 6 -6 1.61 3.61
11 6 -7 2.06 5.04
11 6 7 7.88 9.02
-11 6 7 -6.38 4.6
-11 6 -7 -1.18 3.37
11 6 -8 8.79 8.43
11 6 8 6.66 7.14
-11 6 8 -0.94 2.61
-11 6 -8 -1.43 2.62
11 6 -9 6.63 4.36
-11 6 9 0.38 2.6
-11 6 -9 -2.29 3.29
11 6 -10 -2.82 7.08
11 6 10 -6.4 7.52
-11 6 10 -0.05 2.57
-11 6 -10 -1.98 2.18
11 6 -11 4.84 4.34
11 6 11 3.9 5.9
-11 6 11 2.63 2.56
-11 6 -11 4.89 5.91
11 6 -12 7.29 6.68
11 6 12 5.47 8.25
11 -6 -12 11.62 9.44
-11 6 12 17.43 9.21
-11 6 -12 5.67 5.37
11 6 -13 2.07 6.72
11 6 13 5.33 6.53
11 -6 -13 11.37 9.9
-11 6 13 8.06 4.15
-11 6 -13 1.43 3.2
11 6 -14 -6.94 6.71
11 -6 -14 4.64 7.42
-11 6 14 -0.51 2.32
-11 6 -14 2.27 2.23
-11 6 -15 1.79 2.54
11 6 -15 14.65 10.48
11 6 15 10.23 6.67
11 -6 -15 -6.96 4.47
-11 6 15 6.12 5.95
-11 6 16 -5.03 5.14
-11 6 -16 3.83 4.77
11 6 -16 5.43 8.43
11 6 16 1.74 4.37
-11 6 17 9.96 6.76
-11 6 -17 3.97 2.13
11 6 -17 10.86 8.14
11 6 17 13.36 8.34
11 -6 -17 11.68 11.51
-11 6 18 -6.54 6.04
-11 6 -18 10.72 5.71
11 6 -18 7.38 4.31
11 6 18 -7.09 9.84
11 -6 -18 12.63 9.14
-11 6 19 2.16 5.77
-11 6 -19 8.68 6.57
11 6 -19 4.81 6.51
11 6 19 -4.89 6.36
11 -6 -19 4.94 8.03
-11 6 20 1.16 6.1
-11 6 -20 12.29 7.18
11 -6 -20 7.44 6.18
11 6 -20 -2.43 2.91
11 6 20 11.2 11.16
-11 6 21 8.38 6.12
-11 6 -21 16.57 6.43
11 -6 -21 16.68 10.27
11 6 -21 0.44 4.94
11 6 21 20.24 12.02
-11 6 22 -2.48 4.22
-11 6 -22 7.21 6.75
11 6 -22 -7.81 9.16
12 6 0 -0.37 2.14
-12 6 0 8.53 7.71
12 6 -1 6.21 6.36
12 6 1 -3.45 4.26
-12 6 1 -4.38 2.63
-12 6 -1 3.79 3.39
12 6 -2 3.53 4.83
12 6 2 -5.5 8.3
-12 6 2 2.59 3.24
-12 6 -2 -5.47 6.06
12 6 -3 10.44 9.67
12 6 3 -7.83 8.61
-12 6 3 11.07 6.53
-12 6 -3 -0.51 4.01
12 6 -4 7.67 7.06
12 6 4 15.78 10.16
-12 6 4 9.71 5.14
-12 6 -4 7.64 5.35
12 6 -5 5.39 9.67
12 6 5 2.72 4.52
-12 6 5 -0.53 1.82
-12 6 -5 -8.53 7.42
12 6 -6 10.76 8.33
12 6 6 6.98 8.47
-12 6 6 -6.1 6.08
-12 6 -6 -6.95 6.35
12 6 -7 4.24 4.82
12 6 7 -0.36 5.31
-12 6 7 -4.47 3.17
-12 6 -7 -0.03 2.34
-12 6 8 -0.94 5.72
-12 6 -8 9.86 7.23
12 6 -8 2.66 4.59
12 6 8 4.8 7.17
-12 6 9 -1.25 4.69
-12 6 -9 2.99 5.7
12 6 -9 -0.36 6.09
12 6 9 13.13 11.21
-12 6 10 0.49 3.19
-12 6 -10 -3.01 2.55
12 6 -10 -10.28 6.12
12 6 10 4.66 7.95
-12 6 11 5.01 6.92
-12 6 -11 18.46 10
12 6 -11 5.8 5.31
12 6 11 3.42 7.05
-12 6 12 -0.64 1.71
-12 6 -12 12.23 7.63
12 6 -12 27.79 12.94
12 6 12 21.77 12.22
12 -6 -12 7.63 9.43
-12 6 13 7.07 4.93
12 6 13 -1.3 7.41
12 -6 -13 0.82 8.44
12 6 14 -0.14 5.71
0 7 0 90.43 19.85
0 -7 0 72.74 16.31
0 7 -1 0.84 3.14
0 7 1 -0.92 4.14
0 7 1 -0.47 0.39
0 -7 -1 -3.98 5.13
0 -7 1 -1.69 3.82
0 7 -2 0.26 4.66
0 7 2 1.58 4.64
0 -7 -2 -2.13 4.73
0 -7 2 4.87 2.66
0 7 -3 2.42 3.67
0 7 3 4 4.67
0 -7 -3 0.97 1.95
0 -7 3 4.42 5.17
0 7 -4 -0.63 2.26
0 -7 -4 3.08 1.86
0 -7 4 5.08 5.31
0 7 -5 -1.05 4.67
0 7 5 -0.63 3.91
0 -7 -5 -0.02 3.46
0 -7 5 2.94 3.64
0 7 -6 -0.32 4.05
0 7 6 -5.11 4.8
0 -7 -6 -5.4 7.28
0 -7 6 0.54 4.31
0 7 -7 36.22 12.76
0 7 7 33.65 12.51
0 -7 -7 17.75 9.54
0 -7 7 26.65 9.39
0 7 -8 3.45 3.93
0 7 8 0.13 2.81
0 -7 -8 10.21 7.19
0 -7 8 3.47 3.76
0 7 -9 7.64 6.66
0 7 9 0.26 2.81
0 -7 -9 -0.68 2.69
0 -7 9 2.9 2.46
0 7 -10 -0.63 2.29
0 7 10 -2.49 3.11
0 -7 -10 1.18 4.33
0 -7 10 8.7 6.51
0 7 -11 2.21 2.68
0 -7 -11 -2.2 1.9
0 -7 11 -0.16 2.58
0 7 -12 13.98 7.58
0 7 12 6 7.17
0 -7 -12 -1.41 4.14
0 -7 12 2.49 3.44
0 7 -13 -1.13 2.72
0 7 13 2.72 4.47
0 -7 -13 -2.46 2.25
0 -7 13 -0.93 3.86
0 -7 -14 29.97 12.23
0 -7 14 25.89 8.52
0 -7 -15 1.04 4.83
0 -7 15 -2.4 3.29
0 -7 16 -0.47 2.39
0 -7 -16 -4.14 3.87
0 -7 16 2.31 3.51
0 -7 17 -0.1 1.28
0 -7 -17 11.99 10.27
0 -7 17 0.72 5.29
0 -7 -18 13.9 8.88
0 -7 18 16.15 8.94
0 -7 -19 0.21 3.59
0 -7 19 0.59 1.46
0 -7 20 -0.6 1.15
0 -7 -20 3.13 4.17
0 -7 20 -0.53 2.22
0 -7 21 36.07 8.32
0 -7 -21 63.14 17.18
0 -7 21 51.57 10.02
0 -7 22 2.45 3.83
0 -7 -22 4.08 5.6
0 -7 23 1.34 3.27
0 -7 -23 1.74 6.16
0 -7 24 0.22 4.12
0 -7 -24 -1.32 3.04
0 -7 25 4.91 3.83
0 -7 -25 6.99 6.58
0 -7 26 0.97 3.34
0 -7 -26 7.3 6.46
0 -7 27 6.66 5.3
0 -7 -27 1.75 4.79
0 -7 -28 31.28 11.57
0 7 29 -4.5 9.04
0 -7 -29 13.39 11.26
0 7 30 -1.46 4.07
0 -7 -30 0.4 4.43
0 7 31 18.83 10.61
0 7 32 8.78 8.72
1 7 0 -1.44 2.69
-1 7 0 1.92 1.49
-1 -7 0 -1.66 1.83
1 7 -1 3.55 4.71
1 7 1 5.83 5.06
-1 7 -1 1.31 1.23
-1 -7 -1 0.99 2.82
-1 -7 1 6.58 6.01
1 -7 -1 2.11 1.94
1 -7 1 -0.75 5.6
-1 7 -2 45.62 5.11
1 7 -2 27.65 11.55
1 7 2 37.04 12.77
-1 -7 -2 43.31 11.78
-1 -7 2 42.15 11.03
1 -7 -2 52.94 14.28
1 -7 2 48.53 13.26
-1 7 -3 11.62 2.48
1 7 -3 12.1 6.04
1 7 3 10.42 7.69
1 7 3 9.61 1.93
-1 -7 -3 16.29 6.8
-1 -7 3 11.59 6.36
1 -7 -3 5.33 5.92
1 -7 3 8.55 7.53
-1 7 -4 6.04 1.31
1 7 -4 7.49 6.59
1 7 4 5.43 3.58
1 7 4 10.45 2.6
-1 -7 -4 4.59 4.87
-1 -7 4 4.81 2.79
1 -7 -4 11.38 5.88
1 -7 4 2.08 3.69
1 7 5 -1.11 1.69
1 7 -5 6.72 4.78
1 7 5 -3.15 5.27
-1 -7 -5 2.46 4.32
-1 -7 5 -1.16 3.14
1 -7 -5 -0.17 2.55
1 -7 5 -3.16 2.18
1 7 6 1.17 1.03
1 7 -6 2.5 4.2
1 7 6 2.52 6.59
-1 -7 -6 -4.52 5.21
-1 -7 6 5.41 6.06
1 -7 -6 -1.63 2.08
1 7 7 1.74 0.85
1 7 -7 4.46 6.36
1 7 7 -1.78 3.44
-1 -7 -7 1.63 5.5
1 -7 -7 -2.39 2.21
-1 -7 7 0.96 2.8
1 -7 7 2.82 4.32
1 7 8 32.41 6.97
1 7 -8 38.93 12.23
1 7 8 30.76 11.55
-1 -7 -8 51.13 13.4
1 -7 -8 31.76 11.1
-1 -7 8 52.48 11.84
1 -7 8 41.36 11.06
1 7 9 3.86 2.95
1 7 -9 3.41 6.72
1 7 9 7.95 6.45
-1 -7 -9 1.03 2.45
1 -7 -9 -0.24 4.16
-1 -7 9 7.82 5.25
1 -7 9 4.85 3.9
1 7 10 14.61 5.59
1 7 -10 23.44 9.32
1 7 10 25.62 11.2
-1 -7 -10 40.35 13.09
1 -7 -10 28.15 11.25
-1 -7 10 23.71 8.02
1 -7 10 22.5 8.61
1 7 11 122.92 15.66
1 7 -11 124.68 22.41
1 7 11 125.61 23.02
-1 -7 11 121.17 16.89
1 -7 11 134.02 20.08
-1 -7 -11 118.15 21.15
1 -7 -11 101.81 20.17
1 7 12 59.2 11.68
1 7 -12 60.38 15.82
1 7 12 51.4 14.41
-1 -7 -12 51.57 13.85
1 -7 -12 52.21 14.79
-1 -7 12 61.01 12.39
1 -7 12 49.73 11.15
1 7 -13 46.19 14.03
1 7 13 55.42 14.96
-1 -7 -13 55.52 15.08
1 -7 -13 46.62 13.88
-1 -7 13 63.32 12.04
1 -7 13 63.08 12.89
1 7 -14 -0.27 3.4
1 7 14 6.25 3.25
-1 -7 -14 0.19 3.97
1 -7 -14 4.41 5.73
-1 -7 14 8.69 5.19
1 -7 14 1.43 2.75
1 7 -15 37.17 11.86
1 7 15 17.81 9.23
-1 -7 15 24.65 4.76
-1 -7 -15 36.43 12.99
1 -7 -15 24.57 9.74
-1 -7 15 28.94 8.13
1 -7 15 30.34 8.67
1 7 -16 -1.43 4.23
1 7 16 6.13 4.52
-1 -7 16 -0.05 1.05
-1 -7 -16 1.96 5.16
1 -7 -16 -7.01 6.44
-1 -7 16 -1.21 2.69
1 -7 16 -0.82 2.23
1 7 17 -4.19 4.87
1 7 -17 -0.91 3.41
1 7 17 4.65 4.57
-1 -7 17 1.74 1.4
1 -7 -17 -7.05 4.77
-1 -7 17 1.46 3.51
1 -7 17 0.18 1.57
1 7 18 99.56 19.26
-1 -7 18 70.87 9.66
1 7 -18 73.34 16.87
1 7 18 68.49 16.26
-1 -7 -18 57.5 15.83
1 -7 -18 70.37 18.36
-1 -7 18 86.78 11.96
1 -7 18 73.32 13.5
1 7 19 20.91 8.7
1 7 -19 16.41 8.89
1 -7 19 6.77 3.12
-1 -7 -19 14.52 6.22
1 -7 -19 20.95 10.97
-1 -7 19 13.54 4.92
1 -7 19 17.27 6.27
1 7 20 -3.91 5.36
1 -7 20 6.62 3.98
-1 -7 -20 3.38 2.9
1 -7 -20 3.05 3.92
1 -7 20 3.07 6.28
1 7 21 9.55 7.87
-1 -7 21 1.44 2.26
1 -7 21 1.92 1.79
-1 -7 -21 -3.33 3.82
1 -7 -21 7.5 7.07
1 -7 21 0.62 2.93
1 7 22 26.93 11.12
-1 -7 22 24.49 6.99
1 -7 22 20.18 6.71
-1 -7 -22 19.27 10.02
1 -7 -22 -2.06 5.73
1 -7 22 23.7 8.03
1 7 23 31.02 13.22
-1 -7 23 22.11 6.81
1 -7 23 17.49 6.18
-1 -7 -23 24.75 11.57
1 -7 -23 22.01 10.98
1 7 24 66.2 18.28
-1 -7 24 54.43 10.62
1 -7 24 30.23 8.62
-1 -7 -24 36.97 12.76
1 -7 -24 48.72 15.6
1 7 25 7.62 7.03
-1 -7 25 1.22 2.92
1 -7 25 11.04 5.77
-1 -7 -25 3.83 5.97
1 -7 -25 3.18 3.75
1 7 26 7.48 8.1
1 -7 26 2.2 2.05
-1 -7 -26 0.81 4.85
1 -7 -26 4.37 5.4
1 7 27 11.67 9.11
1 -7 27 1.5 1.83
-1 -7 -27 7.15 7.36
1 -7 -27 2.74 6.65
1 7 28 31.04 15.41
1 -7 28 4.78 4.66
-1 -7 -28 8.71 8.44
1 -7 -28 10.12 7.36
1 7 29 -0.29 4.5
1 -7 -29 -0.65 4.86
1 7 30 -1.64 4.22
1 -7 -30 2.81 7.93
1 7 31 -10.75 8.96
1 7 32 0.26 6.09
2 7 0 69.05 17.6
-2 -7 0 72.82 14.44
2 -7 0 77.6 16.41
2 7 -1 -1.25 2.79
2 7 1 6.32 7.56
-2 7 -1 2.45 1.81
-2 -7 -1 1.71 3.09
-2 -7 1 5.07 3.56
2 -7 -1 1.84 1.54
2 -7 1 -0.33 2.44
2 7 1 0.6 2.8
2 7 -2 1.57 2.14
2 7 2 7.78 5.13
-2 7 -2 2.59 1.71
-2 -7 -2 2.87 3.3
-2 -7 2 0.02 3.32
2 -7 -2 3.24 4.19
2 -7 2 4.03 5.27
2 7 2 2.32 3.42
2 7 -3 26.94 10.72
2 7 3 34.51 12.29
-2 7 -3 30.41 5.54
-2 -7 -3 24.85 9.45
-2 -7 3 21.67 7.24
2 -7 -3 22.59 9.87
2 -7 3 27.71 9.85
2 7 3 30.31 10.92
2 7 -4 47.64 14.4
2 7 4 66.69 17.55
2 7 4 55.24 5.31
-2 7 -4 50.66 7.07
-2 -7 -4 58.67 14.12
-2 -7 4 58.67 12.5
2 -7 -4 52.36 13.78
2 -7 4 61.69 14.23
-2 7 -5 183.21 13.27
2 7 5 166.8 10.93
-2 -7 -5 189.01 25.07
-2 -7 5 163.61 20.27
2 -7 -5 194.67 27.7
2 -7 5 156.37 22.6
2 7 -5 189.27 28.55
2 7 5 177.22 27.71
2 7 -6 6.53 6.37
2 7 6 7.41 8.7
-2 7 -6 5.31 2.59
2 7 6 2.63 1.41
-2 -7 -6 2.47 5.28
-2 -7 6 5.68 4.53
2 -7 -6 11.52 6.26
2 -7 6 10.09 6.37
-2 7 -7 76.45 8.85
2 7 7 89.3 9.54
2 7 -7 103.37 21.99
2 7 7 79.24 18.59
-2 -7 7 107.48 16.13
-2 -7 -7 84.91 17.15
2 -7 -7 92.55 18.99
2 -7 7 76.98 15.55
-2 7 -8 3.23 1.51
2 7 -8 -1.73 3.21
2 7 8 2.64 2.09
2 7 8 -0.26 1.54
-2 -7 -8 8.31 6.22
-2 -7 8 0.64 1.75
2 -7 -8 9.14 7.21
2 -7 8 2.03 4.17
2 7 -9 1.67 4.28
2 7 9 -3.41 5.3
2 7 9 -0.07 1.61
-2 -7 -9 6.54 4.03
-2 -7 9 0.89 2.66
2 -7 -9 -4.27 7.08
2 -7 9 1.31 2.4
2 7 -10 53.24 14.8
2 7 10 43.92 13.59
2 7 10 38.66 7.62
-2 -7 -10 38.2 11.11
-2 -7 10 48.84 10.6
2 -7 -10 38.26 12.17
2 -7 10 42.44 11.46
2 7 -11 17.17 10.33
2 7 11 4.15 5.06
2 7 11 1.23 2.17
-2 -7 -11 7.07 5.81
-2 -7 11 11.33 5.61
2 -7 -11 3.43 5.32
2 7 12 230.4 20.68
-2 -7 -12 256.06 31.56
-2 -7 12 270.31 22.68
2 -7 -12 286.49 35.22
2 7 -12 276.04 34.28
2 7 12 264.01 32.89
2 7 -13 35.32 12.94
2 7 13 37.34 12.48
2 7 13 33.47 8.01
-2 -7 -13 41.19 12.73
-2 -7 13 42.96 8.66
2 -7 -13 38.69 13.48
2 7 14 10.94 6.03
2 7 -14 18.35 8
2 7 14 7.4 5.81
-2 -7 14 7.8 2.02
-2 -7 -14 5.01 6.74
-2 -7 14 6.67 4.09
2 -7 -14 8.82 6.68
2 7 15 1 2.59
2 7 -15 -2.41 3.08
2 7 15 3.28 4.97
-2 -7 15 4 2.09
-2 -7 -15 -0.08 2.81
-2 -7 15 1.67 1.39
2 -7 -15 -6.19 6.29
2 7 16 -3.82 3.12
2 7 -16 6.65 6.25
2 7 16 -2.23 4.99
-2 -7 16 2.65 2.26
-2 -7 -16 3.13 5.21
-2 -7 16 3.26 2.61
2 -7 -16 0.21 4.06
2 7 17 2.85 5.35
2 7 -17 9.25 6.25
2 7 17 0.6 3.22
-2 -7 17 0.23 0.7
-2 -7 -17 4.27 4.54
-2 -7 17 1.57 1.92
2 -7 -17 -4.63 3.99
2 7 18 50.05 12.87
2 7 -18 29.96 11.03
2 7 18 42.74 13.44
-2 -7 18 35.33 6.49
-2 -7 -18 24.17 9.66
-2 -7 18 38.25 6.24
2 -7 -18 49.05 14.07
2 7 19 2.23 3.92
2 7 -19 -1.34 2.19
2 7 19 -1.7 3.84
-2 -7 19 0.28 0.92
-2 -7 -19 -4.04 5.82
2 -7 -19 0.19 2.19
2 7 20 16.73 8.7
2 7 -20 14.49 7.91
2 7 20 8.65 3.76
-2 -7 -20 12.69 6.26
2 -7 20 11.26 4.34
2 -7 -20 7.47 5.03
2 7 21 47.78 14.08
2 7 -21 36.49 12.36
2 7 21 10.16 6.85
-2 -7 -21 31.01 11.77
2 -7 21 29.23 8.11
2 -7 -21 33.82 12.47
2 7 22 42.83 14.79
-2 -7 22 44.32 8.95
2 7 -22 46.53 13.53
2 7 22 31.37 10.79
-2 -7 -22 53.12 15.54
2 -7 22 26.13 7.71
2 -7 -22 41.69 14.95
2 7 23 5.4 2.7
-2 -7 23 2.34 2.39
2 7 -23 3.92 6.28
2 7 23 -2.56 2.25
2 -7 23 1.66 1.14
-2 -7 -23 1.52 3.23
2 -7 -23 -0.97 5.34
2 7 24 2.78 3.59
-2 -7 24 -2.42 2.79
2 -7 24 1.94 2.63
-2 -7 -24 0.49 4.79
2 -7 -24 12.51 8.95
2 7 25 -6.35 7.94
2 -7 25 6.22 3.79
-2 -7 -25 0.17 5.38
2 -7 -25 1.99 5.36
2 7 26 5.7 6.09
2 -7 26 5.4 4.8
2 -7 -26 14.16 8.98
2 7 27 -3.98 6.37
2 -7 27 -1.75 3.6
2 -7 -27 3.11 6.57
2 7 28 13.52 8.77
2 -7 28 11.48 6.17
2 -7 -28 12.8 8.05
2 7 29 2.62 8.68
2 -7 29 2.98 3.83
2 -7 -29 -3.07 4.32
2 7 30 17.2 11.3
2 -7 -30 -1.15 3.26
2 7 31 12.9 8.57
2 7 32 6.7 7.71
3 7 0 3.36 5.6
-3 -7 0 -3.4 3.33
3 -7 0 3.1 7.8
3 7 0 -0.67 3.6
3 7 -1 132.5 24.42
3 7 1 101.39 21
-3 7 -1 105.87 11.8
-3 -7 -1 133.99 19.15
-3 -7 1 117.87 18.45
3 -7 1 151.36 23.52
3 -7 -1 110.51 20.12
3 7 1 120.33 20.02
3 7 -1 134.48 19.62
3 7 -2 8.36 6.51
3 7 2 0.79 3.79
-3 7 -2 3.65 1.32
-3 -7 -2 9.89 5.7
-3 -7 2 5.47 4.52
3 -7 -2 2.55 4.64
3 7 2 7.54 6.33
3 -7 2 8.31 6.32
3 7 -2 12.13 6.51
3 7 -3 14.48 8.28
3 7 3 29.39 11.97
-3 7 -3 6.24 3.15
-3 -7 -3 6.7 4.84
-3 -7 3 13.3 5.89
3 -7 -3 4.72 3.38
3 7 3 8.6 6.49
3 -7 3 10.71 7.44
3 7 -4 27.23 10.97
3 7 4 31.36 11.38
-3 7 -4 37.93 7.15
-3 -7 -4 32.24 10.55
-3 -7 4 28.42 8.75
3 -7 -4 32.17 12.1
3 -7 4 28.5 10.63
3 7 -5 31.05 12.26
3 7 5 26.85 10.89
-3 7 -5 19.21 4.51
-3 -7 -5 12.76 5.93
-3 -7 5 35.1 9.5
3 -7 -5 13.82 7.52
3 -7 5 17.59 9.36
3 7 -6 6.43 4.2
3 7 6 3.54 2.98
-3 7 -6 5.94 3.32
3 7 6 5.14 1.91
-3 -7 -6 -0.47 3.11
-3 -7 6 5.32 4.35
3 -7 -6 7.71 4.81
3 7 -7 147.69 26.66
3 7 7 130.77 24.8
-3 7 -7 140.02 14.06
3 7 7 136.26 12.2
-3 -7 7 129.39 16.77
-3 -7 -7 116.45 19.59
3 -7 -7 97.39 19.58
3 7 -8 17.55 10.83
3 7 8 15.82 10.48
-3 7 -8 7.17 2.99
3 7 8 6.25 3.12
-3 -7 -8 12.1 6.89
-3 -7 8 10.06 4.72
3 -7 -8 16.98 8.06
3 7 9 6.27 9.13
-3 7 -9 3.63 2.91
3 7 9 4.65 2.75
-3 -7 -9 -2.19 4.46
-3 -7 9 -0.08 2.17
3 -7 -9 1.86 3.83
-3 7 -10 142.18 15.12
3 7 -10 153.28 27.18
3 7 10 146.28 25.34
3 7 10 137.27 14.21
-3 -7 10 154.05 16.68
-3 -7 -10 113.65 20.55
3 -7 -10 126.07 22.93
3 7 -11 10.91 7.13
3 7 11 0.39 6.48
-3 7 -11 11.27 3.99
3 7 11 9.87 4.27
-3 -7 -11 19.8 10.14
-3 -7 11 12.2 5.44
3 -7 -11 10.73 6.96
3 7 -12 2.24 3.37
3 7 12 0.3 4.05
3 7 12 7.37 4.16
-3 -7 -12 5.73 4.07
-3 -7 12 5.84 2.92
3 -7 -12 17.54 9.11
3 7 -13 6.11 5.18
3 7 13 -2.94 3.27
3 7 13 3.27 3.33
-3 -7 13 0.74 0.54
-3 -7 -13 -1.88 1.65
-3 -7 13 1.48 2.38
3 -7 -13 -2.01 2.54
3 7 -14 18.93 9.3
3 7 14 20.65 9.04
3 7 14 20.38 6.76
-3 -7 14 25.25 3.6
-3 -7 -14 24.89 10.23
-3 -7 14 17.06 4.72
3 -7 -14 11.85 7.39
-3 -7 15 52.81 6.11
3 7 -15 49.63 15.19
3 7 15 42.8 13.12
3 7 15 47.55 10.75
-3 -7 15 65.16 8.35
-3 -7 -15 65.56 16.12
3 -7 -15 44.71 14.71
3 7 -16 27.92 10.83
3 7 16 25.27 10.24
3 7 16 41.34 10.33
-3 -7 16 35.79 5.66
-3 -7 16 36.09 5.59
-3 -7 -16 20.89 9.36
3 -7 -16 39.37 13.85
3 7 -17 9.52 6.94
3 7 17 5.23 7.62
3 7 17 10.96 5.4
-3 -7 17 1.77 2.29
-3 -7 -17 13.58 8.56
3 -7 -17 8.1 7.11
3 7 -18 -7.17 5.64
3 7 18 2.22 3.06
3 7 18 1.29 2.95
-3 -7 18 3.33 1.84
-3 -7 -18 -2.76 4.61
3 -7 -18 -5.37 5.05
3 7 -19 12.49 7.62
3 7 19 0.17 3.79
3 7 19 18.44 7.45
-3 -7 19 7.3 3.32
-3 -7 -19 9.63 7.34
3 -7 -19 4.63 6.01
3 7 -20 1.05 3.59
3 7 20 0.17 3.16
3 7 20 3.8 4.58
-3 -7 -20 7.62 6.47
3 -7 -20 12.23 10.07
3 7 -21 52.82 14.63
3 7 21 49.47 13.46
3 7 21 61.18 15.65
-3 -7 -21 58.28 16.01
3 -7 -21 53.19 14.96
3 7 22 9.96 7.65
-3 -7 22 2.97 3.05
3 7 -22 7.23 7.46
3 7 22 2.81 3.88
3 -7 -22 -1.93 4.5
3 7 23 41.39 13.61
3 7 -23 24.8 9.37
3 7 23 20.23 7
3 -7 23 18.16 6.31
3 -7 -23 31.34 12.97
3 7 24 -1.72 3.85
3 7 -24 1.38 4.97
3 7 24 1.02 2.41
3 -7 24 -2.12 4.1
3 -7 -24 7.11 6.22
3 7 25 -4.45 8.06
3 7 -25 6.81 5.36
3 7 25 4.21 3.21
3 -7 25 -1.11 2.75
3 -7 -25 0.32 2.74
3 7 26 9.54 6.77
3 7 -26 7.16 5.81
3 -7 26 3.58 3.83
3 -7 -26 -3.68 3.49
3 7 27 7 7.37
3 -7 27 3.08 1.9
3 -7 -27 8.13 7.49
3 7 28 -10.94 9.67
3 -7 28 -7.6 5.09
3 -7 -28 -0.8 4.28
3 7 29 -9.05 7.73
3 -7 29 -3.07 4.94
3 7 30 15.24 7.37
3 -7 -30 23.38 11.19
3 7 31 34.16 16.23
4 7 0 0.61 7.17
-4 -7 0 -0.92 1.86
4 7 0 8.29 6.09
4 -7 0 -1.28 4.82
4 7 -1 -2.58 6.41
4 7 1 -0.48 5.12
-4 -7 -1 -1.45 4.08
-4 -7 1 2.98 5.37
-4 7 -1 1.12 1.56
4 7 1 -0.98 1.86
4 7 -1 0.43 4.23
4 -7 -1 1.91 6.54
4 -7 1 2.76 7.92
4 7 -2 63.67 18.31
4 7 2 72.09 19.73
-4 7 -2 67.7 10.57
-4 -7 -2 57.34 13.12
-4 -7 2 56.66 12.24
4 7 2 67.67 16.39
4 7 -2 70.44 15.26
4 -7 -2 58.75 15.04
4 7 -3 29.49 13.55
4 7 3 35.13 13.09
-4 7 -3 22.22 6.34
-4 -7 -3 42.31 10.93
-4 -7 3 21.54 7.04
4 -7 -3 37.57 12.55
4 7 -3 35.06 9.96
4 7 -4 23.03 10.64
4 7 4 20.02 10.61
-4 7 -4 25.01 6.73
-4 -7 -4 35.43 10.76
-4 -7 4 33.34 8.85
4 -7 -4 39.1 12.79
4 7 -4 33.93 9.56
4 7 -5 -0.03 3.59
4 7 5 -3.72 5.44
-4 7 -5 2.83 2.41
-4 -7 -5 1.05 3.9
-4 -7 5 -0.54 2.02
4 -7 -5 4.11 5.34
4 7 -6 109.78 22.71
4 7 6 85.66 20.74
-4 7 -6 84.91 12.45
-4 -7 6 82.5 13.22
-4 -7 -6 83.83 16.14
4 -7 -6 72.55 17.29
4 7 -7 70.51 18.93
4 7 7 55.02 16.53
4 7 7 75.36 9.7
-4 7 -7 75.7 11.8
-4 -7 7 56.18 10.47
-4 -7 -7 61.21 14.09
4 -7 -7 59.11 15.89
4 7 -8 4.79 6.51
4 7 8 14.51 6.23
-4 7 -8 9.52 4.47
4 7 8 10.26 3.95
-4 -7 8 11.5 4.33
-4 -7 -8 9.09 5.39
4 -7 -8 4.39 4.53
4 7 -9 7.74 7.37
4 7 9 3.63 2.51
-4 7 -9 9.04 4.83
4 7 9 4.15 1.03
-4 -7 9 3.54 3.21
-4 -7 -9 6.73 3.31
4 -7 -9 11.89 7.87
4 7 -10 21.78 11.59
4 7 10 23.23 12.14
-4 7 -10 14.75 5.51
4 7 10 12.83 4.41
-4 -7 10 18.03 4.94
-4 -7 -10 19.06 8.03
4 -7 -10 8.25 5.2
4 7 -11 0.56 3.39
4 7 11 9.88 5.83
-4 7 -11 0.3 3.13
4 7 11 2.44 2.2
-4 -7 -11 -1.62 2.63
4 -7 -11 0.44 2.69
4 7 -12 33.9 13.29
4 7 12 23.98 10.73
-4 7 -12 30.91 8.13
4 7 12 33.61 7.96
-4 -7 -12 37.32 11.99
4 -7 -12 38.74 13.27
4 7 -13 51.12 16.13
4 7 13 92.72 20.76
-4 -7 13 61.97 4.95
-4 7 -13 67.12 11.92
4 7 13 58.62 10.79
-4 -7 -13 78.93 16.98
4 -7 -13 55.89 15.56
4 7 -14 2.91 2.91
4 7 14 15.67 9.64
-4 7 -14 -2.95 3.26
-4 -7 14 4.29 1.62
4 7 14 2.46 3.11
-4 -7 -14 9.13 6.41
4 -7 -14 4.01 5.33
4 7 -15 10.18 7.56
4 7 15 -0.44 3.39
-4 -7 15 12.14 3.05
4 7 15 13.18 6.17
-4 -7 -15 9.43 6.8
4 -7 -15 7.57 7.24
4 7 -16 1.65 2.59
4 7 16 -1.79 2.04
-4 -7 16 6.63 2.51
4 7 16 2.52 2.98
4 7 -17 -3.52 2.33
4 7 17 7 7.58
-4 -7 17 1.62 2.04
4 7 17 1.8 3.18
4 -7 -17 1.16 2.08
4 7 -18 -4.3 7.9
4 7 18 5.8 6.98
-4 -7 18 4.46 2.47
4 7 18 -0.68 1.38
4 -7 -18 -1.5 2.17
4 7 -19 11.84 6.47
4 7 19 1.69 3.36
-4 -7 19 5.13 2.49
4 7 19 7.04 3.87
4 -7 -19 -3.48 4.57
4 7 -20 1.74 4.51
4 7 20 9.44 5.47
4 7 20 -1.49 2.93
4 -7 -20 2.65 8.08
4 7 -21 1.08 3.51
4 7 21 10.04 8.02
4 7 21 -3.39 3.03
4 -7 -21 -1.83 4.65
4 7 -22 -6.01 7.22
4 7 22 11.59 5.16
4 7 22 7.22 5
4 -7 -22 7.15 6.04
4 7 -23 -1.6 3.09
4 7 23 11.7 5.59
4 7 23 11.75 7.43
4 -7 -23 1.2 4.57
4 7 -24 1.82 2.29
4 7 24 2.33 5.15
4 7 24 -2.38 3.64
4 -7 -24 6.19 6.78
4 7 -25 0.72 2.07
4 7 25 1.2 5.12
4 7 25 -0.42 2.92
4 -7 -25 -9.63 6.93
4 7 -26 0.5 2.34
4 7 26 7.51 6.28
4 -7 -26 11.3 9.39
4 7 27 7.88 4.87
4 -7 27 -2.19 3.02
4 -7 -27 -0.82 5.13
4 7 28 -6.36 8.01
4 -7 28 10.22 5.92
4 -7 -28 16.6 10.38
4 7 29 0.17 7.02
4 -7 29 -5.36 4.01
4 -7 -29 -2.53 3.2
4 7 30 22.25 13.15
4 -7 30 10.95 7.33
4 -7 -30 -7.28 6.42
4 7 31 5.87 8.02
5 7 0 -3.03 4.95
5 7 0 -2.23 4.27
5 7 1 6.85 4.63
5 7 -1 -1.48 1.82
5 -7 -1 -0.13 2.29
5 7 -1 1.83 6.93
5 7 1 2.99 6.05
-5 7 -2 0.92 1.82
5 7 -2 9.14 6.01
5 -7 -2 7.06 5.2
5 7 -2 -0.47 4.67
5 7 2 3.55 6.7
-5 7 -3 11.1 4.73
5 7 -3 25.87 9.23
5 -7 -3 2.46 3.45
5 7 -3 20.63 9.21
5 7 3 35.56 13.38
-5 7 -4 45 9.17
5 7 -4 48.04 12.21
5 -7 -4 42.72 13.57
5 7 -4 56.36 16.45
5 7 4 39.1 13.71
5 7 5 4.64 4.25
-5 7 -5 1.67 3
5 -7 -5 -1 3.97
5 7 -5 1.96 4.55
5 7 -5 1.77 3.89
5 7 -6 -7.12 7.15
5 7 6 1.49 2.98
-5 7 -6 1.22 2.61
5 -7 -6 3.46 4.37
5 7 -6 -6.24 4.09
5 7 -7 -0.98 6.78
5 7 7 0.44 5.17
-5 7 -7 1.15 2.39
5 -7 -7 -1.98 2.88
5 7 -8 3.91 2.78
5 7 8 -2.5 5
-5 7 -8 -0.3 1.71
5 -7 -8 -1.25 3.11
5 7 -9 6.59 8.27
5 7 9 7.53 5.3
-5 7 -9 4.25 3.99
5 7 9 0.83 1.77
5 -7 -9 3.52 7.15
5 7 10 6.79 6.05
-5 7 -10 4.32 3.08
5 7 10 4.63 3.39
5 -7 -10 -6.11 7.61
5 7 -11 7.46 7.41
5 7 11 4.83 6.62
-5 -7 11 13.76 2.03
-5 7 -11 13.68 4.76
-5 -7 11 10.75 1.82
5 7 11 7.6 3.77
5 -7 -11 5.17 6.17
5 7 -12 27.96 11.54
5 7 12 26.81 12.8
-5 -7 12 26.44 3.56
-5 7 -12 21.2 6.5
5 7 12 13.84 4.82
5 -7 -12 26.32 11.65
5 7 -13 10.82 9.17
-5 -7 13 14.2 2.89
-5 7 -13 12.39 5.38
5 7 13 10.7 4.26
5 -7 -13 13.64 8.19
5 7 -14 3.04 4.97
5 7 14 4.6 5.02
-5 -7 14 1.74 1.72
-5 7 -14 3.94 3.1
5 7 14 0.35 1.94
5 -7 -14 -0.42 4.16
5 7 -15 5.77 3.73
-5 -7 15 3.28 2.09
5 7 15 -1.54 2.68
5 -7 -15 3.63 2.69
5 7 -16 -0.7 4.02
5 7 16 -0.96 5.32
-5 -7 16 0.78 1.32
5 7 16 -2.4 3.03
5 -7 -16 5.57 6.3
5 7 -17 -4.74 7.22
5 7 17 -2.57 2.77
-5 -7 17 -0.13 0.92
5 7 17 4.08 3.15
5 -7 -17 3.85 3.26
5 7 -18 -4.33 4.23
5 7 18 3.07 3.05
5 7 18 0.17 3.06
5 -7 -18 2.85 2.67
5 7 -19 8.26 8.54
5 7 19 34.38 13.06
5 7 19 8.7 6.06
5 -7 -19 11.86 8.5
5 7 -20 19.79 9.81
5 7 20 12.05 6.65
5 7 20 20.92 8.21
5 -7 -20 4.15 2.81
5 7 -21 -3.04 4.91
5 7 21 5.22 5.38
5 7 21 7.83 4.95
5 -7 -21 4.85 5.42
5 7 -22 -4.05 4.04
5 7 22 6.28 5.03
5 7 22 -0.71 2.48
5 -7 -22 -1.3 5.23
5 7 -23 -4.02 6.54
5 7 23 -2.81 5.71
5 7 23 7.5 5.99
5 -7 -23 -2.28 3.02
5 7 -24 14.36 8.47
5 7 24 10.26 5.93
5 7 24 12.89 6.82
5 -7 -24 9.46 4.99
5 7 -25 -4.57 5.39
5 7 25 5.7 5.86
5 7 25 0.71 3.94
5 -7 -25 9.16 5.98
5 7 26 3.02 2.21
5 -7 -26 1.02 3.21
5 7 27 -1.31 5.09
5 -7 -27 -0.77 5.53
5 7 28 -3.52 6.97
5 -7 -28 16.03 10.18
5 7 29 -0.44 4.76
5 -7 -29 15.68 9.97
5 7 30 -10.97 7.89
6 7 0 2.83 5.15
-6 7 -1 8.33 2.87
6 7 -1 7.32 3.01
6 7 -1 -0.73 3.55
6 7 1 10.69 8.98
-6 7 -2 14.23 5.24
6 7 -2 23.46 8.14
6 7 -2 20.12 9.42
6 7 2 19.5 9.37
-6 7 -3 1.67 2.89
6 7 -3 3.24 4.01
6 -7 -3 -3.35 6.33
6 7 -3 1.23 3.1
6 7 3 -0.13 2.09
-6 7 -4 3.44 2.99
6 7 -4 5.11 2.58
6 -7 -4 9.01 7.97
6 7 -4 4.91 5.36
6 7 4 7.75 7
-6 7 -5 11.34 4.6
6 7 -5 15.43 7.04
6 -7 -5 16.54 7.89
6 7 -5 20.11 10.23
6 7 5 16.24 9.13
-6 -7 6 28.6 3.23
-6 7 -6 25.75 7.93
6 7 -6 49.68 11.46
6 -7 -6 32.92 11.92
6 7 -6 34.98 13.1
6 7 6 41.26 14.53
-6 -7 7 0.25 0.51
-6 7 -7 -0.13 1.54
6 -7 -7 -1.13 4.47
6 7 -7 -3.45 4.34
6 7 -7 3.54 4.97
6 7 7 -5.34 8.33
-6 -7 8 15.17 2.44
-6 7 -8 20.57 6.97
6 -7 -8 20.7 9.15
6 7 -8 28.6 12.95
6 7 8 6.02 5.82
-6 -7 9 19.87 3.29
-6 7 -9 14.65 5.87
6 -7 -9 18.15 10.19
6 7 -9 11.13 7.11
6 7 9 10.57 6.71
6 -7 -10 3.67 6.74
6 7 -10 1.92 3.97
6 7 10 -1.87 5.17
6 -7 -11 8.17 10.15
6 7 -11 2.72 5.73
6 7 11 -0.58 4.29
6 7 12 36.35 8.92
6 -7 -12 34.18 11.85
6 7 -12 24.28 10.72
6 7 12 8.39 6.01
6 7 -13 21.38 13.03
6 7 13 15.55 7.62
6 7 13 19.78 7.25
6 -7 -13 3.16 3.99
6 7 -14 -2.33 5.09
6 7 14 -1.42 6.61
6 7 14 2.44 3.34
6 -7 -14 1.46 3.64
6 7 -15 4.64 7.91
6 7 15 5.15 6.3
6 7 15 1.3 3.73
6 -7 -15 4.81 4.41
6 7 -16 0.22 4.1
6 7 16 1.63 4.16
6 7 16 3.8 3.2
6 -7 -16 8.57 5.43
6 7 -17 28.49 12.34
6 7 17 23.3 11.97
6 7 17 12.66 6.33
6 -7 -17 18.71 9.17
6 7 -18 -3.22 7.54
6 7 18 12.14 5.93
6 7 18 15.89 6.17
6 -7 -18 17.94 9.13
6 7 -19 10.92 7.13
6 7 19 17.62 10.05
6 7 19 8.99 5.64
6 -7 -19 6.51 5.11
6 7 -20 1.26 2.37
6 7 20 -2.22 6.01
6 7 20 -1.96 4.07
6 -7 -20 1.97 4.87
6 7 -21 2.6 3.76
6 7 21 -10.67 9.27
6 7 21 8.64 5.23
6 -7 -21 -0.81 5.34
6 7 -22 -3.33 4.64
6 7 22 -0.87 4.3
6 7 22 -2.42 3.12
6 -7 -22 2.21 2.41
6 7 -23 11.22 9.71
6 7 23 4.23 3.03
6 7 23 -0.94 3.23
6 -7 -23 -0.19 4.98
6 7 -24 -2.68 3.53
6 7 24 1.86 3.35
6 7 24 -1.54 3.46
6 -7 -24 -2.9 2.23
6 7 -25 -0.18 2.09
6 7 25 7.28 4.92
6 -7 -25 9.16 5.43
6 7 26 6.49 6.44
6 -7 -26 -4.59 9.29
6 7 27 11.25 8.12
6 -7 -27 4.01 6.72
-6 7 27 9.37 5.78
6 7 28 14.48 10.66
6 -7 -28 16.87 8.86
6 7 29 5.43 6.48
7 7 0 6.98 6.87
7 7 -1 10.89 7.06
7 7 1 0.71 3.89
-7 -7 2 6.57 2.04
7 7 -2 10.43 6.51
7 7 -2 1.62 2.13
-7 -7 3 91.95 9.29
7 7 -3 92.82 16.8
7 7 -3 85.61 21
7 7 3 84.49 21.16
7 7 -4 4.48 4.72
7 7 -4 7.37 6.18
7 7 4 8.81 6.98
7 7 -5 28.59 9.38
7 7 -5 32.89 12.05
7 7 5 31.37 13.38
7 -7 -5 39.97 13.92
7 7 -6 -1.21 2.07
7 7 -6 5.77 6.2
7 -7 -6 -4.17 5.23
7 7 -7 30.3 8.66
7 -7 -7 44.58 14.68
7 7 -7 43.61 15.45
7 7 7 44.4 16.05
7 7 -8 4.17 4.12
7 -7 -8 14.87 7.51
7 7 -8 9.18 8.33
7 7 8 28.99 11.84
7 -7 -9 18.9 9.86
7 7 -9 17.33 8.79
7 7 9 10.71 7.28
7 -7 -10 7.1 9.78
7 7 -10 22.37 12.7
7 7 10 18.09 10.25
7 -7 -11 9.11 5.43
7 7 -11 9.31 8.55
7 7 11 9.9 7.36
7 -7 -12 3.69 7.12
7 7 -12 4.25 5.99
7 7 12 3.78 6
7 -7 -13 4.69 7.18
7 7 -13 20.46 12.8
7 7 13 7.82 6.01
7 -7 -14 10.63 7.44
7 7 -14 45.56 15.53
7 7 14 25.07 11.74
7 7 15 72.45 13.26
7 -7 -15 54.01 16.28
7 7 -15 80.13 20.82
7 7 15 34.97 13.51
7 7 16 4.7 4.16
7 -7 -16 4.72 3.64
7 7 -16 8.03 5.68
7 7 16 -1.28 2.84
7 7 17 4.38 6.73
7 7 17 10.24 6.55
7 -7 -17 2.69 6.79
7 7 -17 -0.04 2.38
7 7 -18 0.75 3.96
7 7 18 1.76 3.99
7 7 18 0.11 5.6
7 -7 -18 4.18 4.48
7 7 -19 8.38 10.82
7 7 19 -1.44 5.34
7 7 19 10.75 6.11
7 -7 -19 10.64 7.88
7 7 -20 5.71 9.67
7 7 20 9.95 7.7
7 7 20 1.6 2.55
7 -7 -20 1.14 2.6
7 7 -21 0.32 3.34
7 7 21 2.53 7.34
7 7 21 4.43 4.74
7 -7 -21 0.19 6.5
7 7 -22 3.22 4.53
7 7 22 6.21 10.21
7 7 22 6.09 7.46
-7 7 -22 5.58 4.71
7 -7 -22 -10.86 9.24
7 7 -23 0.28 4.95
7 7 23 3.86 4.95
7 7 23 -5.13 6.48
-7 7 23 3.86 3.42
-7 7 -23 2.33 4.28
7 -7 -23 2.38 2.85
7 7 -24 -3.82 6.73
7 7 24 -3.37 4.33
7 7 24 -8.26 5.69
-7 7 24 -0.32 3.72
-7 7 -24 6.52 5.03
7 7 -25 -0.12 4.29
7 7 25 2.98 2.09
-7 7 -25 6.83 4.74
-7 7 25 11.63 6.43
7 7 26 -0.58 3.4
7 -7 -26 -4.32 8.75
-7 7 26 -1.91 2.09
7 7 27 5.64 7.03
-7 7 27 -6.39 4.95
7 7 28 -13.12 5.5
8 7 0 60.45 18.1
8 7 -1 9.5 7.95
8 7 1 7.9 6.78
8 7 -2 44.28 15.57
8 7 2 50.77 15.86
8 7 -3 1.55 5.16
8 7 3 12.69 9.81
8 7 -4 36.25 13.97
8 7 4 38 14.53
8 7 -5 103.63 22.06
8 7 5 92.1 22.02
8 7 -6 10.02 9.62
8 7 6 32.34 13.91
8 7 -7 84.62 21.72
8 7 7 72.84 19.82
8 -7 -7 75.79 19.22
8 7 -8 54.48 16.11
8 7 8 41.12 15.14
8 -7 -8 36.5 14
8 7 -9 -0.47 2.51
8 7 9 0.76 4.84
8 -7 -9 8.71 9.07
8 7 -10 -1.46 5.92
8 -7 -10 1.93 3.58
8 7 10 -4.14 4.32
8 -7 -11 11.71 8.84
8 7 -11 6.63 3.96
8 7 11 7.09 3.89
8 -7 -12 31.64 12.35
8 7 -12 38.04 14.06
8 7 12 25.3 12.62
8 -7 -13 6.73 5.78
8 7 -13 11.12 10.52
8 7 13 11.66 9.79
8 -7 -14 7.47 6.46
8 7 -14 7.06 6.91
8 7 14 16.71 11.04
8 -7 -15 22.44 12.22
8 7 -15 19.94 9.22
8 7 15 20.77 11.43
8 7 -16 -5.91 3.66
8 7 16 -1.27 2.94
8 -7 -17 7.01 6.11
8 7 -17 2.56 7.01
8 7 17 -3.48 5.38
8 7 18 0.87 1.63
8 -7 -18 -2.06 4.86
8 7 -18 -0.66 8.5
8 7 18 -1.74 5.66
-8 7 19 2.26 3.75
-8 7 -19 -1.38 2.96
8 -7 -19 -0.12 2.72
8 7 -19 -6.17 7.74
8 7 19 -11.72 9.96
8 7 20 -3.89 9.18
8 7 20 5.97 5.52
-8 7 20 20.24 9.76
-8 7 -20 11.63 7.01
8 -7 -20 20.26 12.31
8 7 -20 4.37 5.24
8 7 -21 -5.06 4.66
8 7 21 15.2 13.17
8 7 21 0.05 2.97
-8 7 21 5.26 3.3
-8 7 -21 11.58 6.91
8 -7 -21 1.95 5.08
8 7 -22 22.03 12.46
8 7 22 3.81 6.57
8 7 22 9.23 5.52
-8 7 22 1.55 2.82
-8 7 -22 17.04 7.88
8 -7 -22 19.72 12.12
8 7 -23 15.89 10.4
8 7 23 -0.04 4.66
8 7 23 18.47 8.71
-8 7 23 -2.02 3.38
8 -7 -23 18.82 10.4
-8 7 -23 13.42 7.3
-8 7 23 -2.33 3.07
8 7 24 3.64 3.93
8 -7 -24 -1.17 3.87
-8 7 -24 13.08 7.55
-8 7 24 4.77 3.09
8 7 25 -0.34 6.17
-8 7 25 1.63 3.2
-8 7 26 6.49 4.08
8 7 26 11.99 7.33
9 7 0 0.71 3.46
9 7 -1 30.16 11.84
9 7 1 32.98 13.91
9 7 -2 60.94 18.55
9 7 2 35.2 13.77
9 7 -3 1.7 3.84
9 7 3 2.44 5.05
9 7 -4 13.85 8.95
9 7 4 26.9 11.85
9 7 -5 -7.98 7.06
9 7 5 18.83 11.3
9 7 -6 23.84 10.99
9 7 6 0.23 4.79
9 7 -7 26.91 11.87
9 7 7 36.52 13.86
9 7 -8 6.37 6.84
9 7 8 14.37 10.23
9 -7 -8 -3.13 6.6
9 7 -9 20.26 11.73
9 7 9 14.43 9.86
9 -7 -9 14.62 9.39
9 7 -10 11.67 6.94
9 7 10 16 8.86
9 -7 -10 1.02 3.93
9 7 -11 -3.42 3.94
9 7 11 1.19 4.47
9 -7 -11 5.21 6.61
9 7 -12 12.8 7.12
9 7 12 18.7 10.21
9 -7 -12 7.53 5.04
-9 7 13 -8.18 8.26
-9 7 -13 1.9 5.45
9 -7 -13 -1.04 2.26
9 7 -13 2.75 5.78
9 7 13 4.48 6.21
-9 7 14 5.12 3.48
-9 7 -14 -1.21 2.04
9 -7 -14 14.08 10.22
9 7 14 13.27 8.55
-9 7 15 0.8 5.08
-9 7 -15 -1.98 5.3
9 -7 -15 9.23 6.8
9 7 -15 8.8 7.43
9 7 15 -0.75 5.76
-9 7 16 -3.92 6
-9 7 -16 -8.54 6.08
9 -7 -16 13.96 10.22
9 7 -16 2.56 7.22
9 7 16 2.6 2.93
-9 7 17 -2.34 3.21
-9 7 -17 7.02 5.84
9 -7 -17 -5.06 4.96
9 7 -17 10.71 9.66
9 7 17 -4.77 2.69
-9 7 18 8.14 3.83
-9 7 -18 2.93 5.08
9 -7 -18 9.79 8.09
9 7 -18 -4.6 4.89
9 7 18 -1.84 6.89
-9 7 19 4.74 5.66
-9 7 -19 -0.13 3.49
9 -7 -19 -4.38 3.56
9 7 -19 -6.42 7.75
9 7 19 2.42 5.43
-9 7 20 6.26 5.85
-9 7 -20 8.11 5.53
9 -7 -20 -3.13 3.42
9 7 20 8.76 7.84
9 -7 -21 -5.83 7.28
-9 7 21 4.2 5.01
-9 7 -21 8.17 6.94
9 7 -21 -1.6 6.44
-9 7 21 2.68 2.75
9 7 21 -4.67 6.01
9 7 22 22.87 11.85
-9 7 22 14.51 6.35
-9 7 -22 11.8 6.9
-9 7 22 9.01 4.94
9 7 -22 1.8 3.89
9 7 -23 -9.08 8.47
9 7 23 -9.16 8.21
9 7 23 -11.58 7.27
-9 7 23 11.03 6.1
-9 7 -23 2.72 5.36
-9 7 23 -3.32 3.79
-9 7 24 19.58 7.13
9 7 24 24.59 9.84
-9 7 -24 12.57 5.99
-10 7 0 -1.53 7.35
10 7 0 -2.22 5.55
-10 7 1 34.3 13.34
-10 7 -1 33.99 11.74
10 7 -1 7.68 5.29
10 7 1 13.73 7.59
-10 7 2 -7.26 6.54
-10 7 -2 0.06 4.7
10 7 -2 0.33 5.43
10 7 2 -5.96 6.65
-10 7 3 10.09 7.08
-10 7 -3 8.89 7.05
10 7 -3 24.55 12.03
10 7 3 12.17 8.77
-10 7 4 10.83 7.41
-10 7 -4 -3.26 4.79
10 7 -4 -0.63 4.86
10 7 4 5.56 4.47
-10 7 5 18.33 9.96
-10 7 -5 -5.79 7.07
10 7 -5 5.68 7.48
10 7 5 -3.92 5.21
-10 7 6 -2.3 3.83
-10 7 -6 1.07 4.24
10 7 -6 1.43 4.35
10 7 6 -2.01 4.47
-10 7 7 -0.27 2.08
-10 7 -7 -0.67 3.49
10 7 -7 4.91 5.87
10 7 7 -3.04 3.08
-10 7 8 -1.66 3.68
-10 7 -8 0.97 2.9
10 7 -8 -2.96 4.89
10 7 8 -0.57 7.92
-10 7 9 20.11 9
-10 7 -9 5.06 2.99
10 7 -9 13.26 9.47
10 7 9 11.01 6.12
10 -7 -9 2.9 4.38
-10 7 10 25.16 11.06
-10 7 -10 -9.18 6.18
10 7 -10 22.23 10
10 7 10 20.18 11.37
10 -7 -10 16.26 9.27
-10 7 11 3.93 3.18
-10 7 -11 12.44 7.56
10 7 -11 0.04 2.18
10 7 11 -1.25 5.94
10 -7 -11 -2.03 7.24
-10 7 12 12.6 6.78
-10 7 -12 19.19 9.29
10 7 -12 11.31 6.19
10 7 12 22.18 11.42
10 -7 -12 28.34 13.08
-10 7 13 1.81 4.43
-10 7 -13 3.04 4.39
10 7 -13 7.68 7.43
10 7 13 14.35 8.09
10 -7 -13 -1.48 2.58
-10 7 14 7.6 5.3
-10 7 -14 -5.4 5.14
10 7 -14 -6.3 5.47
10 -7 -14 -1.92 7.18
10 7 14 7.63 7.31
-10 7 15 -5.34 6.51
-10 7 -15 8.16 6.18
10 -7 -15 17.24 11.3
10 7 -15 10.38 9.59
10 7 15 8.18 8.58
-10 7 16 -17.1 8.18
-10 7 -16 -3.99 4.58
10 -7 -16 -5.68 7.06
10 7 -16 9.79 10.4
10 7 16 19.35 12
-10 7 17 -1.99 4.04
-10 7 -17 1.68 2.88
10 -7 -17 0.78 2.84
10 7 -17 6.24 9.63
10 7 17 -2.89 9.33
-10 7 18 -2.89 5.32
-10 7 -18 11.65 6.83
10 7 -18 4.41 5.57
-10 7 19 16.68 7.7
-10 7 -19 6.85 6.42
10 7 -19 2.23 5.75
10 7 19 -4.04 6.61
-10 7 20 9.86 6.82
-10 7 -20 11.38 6.41
10 7 -20 7.86 6.19
10 7 20 -2.79 5.9
-10 7 21 4.03 3.55
-10 7 -21 8.52 5.84
10 7 -21 9.7 9.09
10 7 21 5.79 9.15
10 7 -22 0.05 7.28
-10 7 -22 -3.06 5.76
-11 7 0 6.81 6.97
11 7 0 1.91 3.29
-11 7 1 8.94 6.44
-11 7 -1 -0.19 6.14
11 7 -1 19.56 11.8
11 7 1 16.22 10.3
-11 7 2 6.83 3.42
-11 7 -2 -5.25 5.18
11 7 -2 15.08 10.06
11 7 2 -12.27 9.34
-11 7 3 -3.11 3.1
-11 7 -3 4.9 6.42
11 7 -3 4.44 5.02
11 7 3 8.32 8.33
-11 7 4 -5.38 5.32
-11 7 -4 13.28 7.77
11 7 -4 -5.94 7.65
11 7 4 2.3 2.62
-11 7 5 0.32 3.21
-11 7 -5 3.78 4.46
11 7 -5 -3 2.57
11 7 5 2.41 3.38
-11 7 6 -4.09 3.04
-11 7 -6 -1.01 2.74
11 7 -6 6.24 4.52
11 7 6 5.97 5.93
-11 7 7 0.03 3.5
-11 7 -7 2.88 4.82
11 7 -7 5.02 5.15
11 7 7 1.05 4.06
-11 7 8 -7.61 8.62
-11 7 -8 11.84 7.65
11 7 -8 12.24 8.75
11 7 8 -1.37 6.8
-11 7 9 20.27 9.77
-11 7 -9 15.64 10.14
11 7 -9 17.66 11.52
11 7 9 14.33 10.44
11 -7 -9 -2.67 5.35
-11 7 10 4.18 4.79
-11 7 -10 26.56 12.57
11 7 -10 25.7 12.96
11 7 10 11 8.52
11 -7 -10 19.52 9.23
-11 7 11 3.91 3.64
11 7 -11 1.93 6.38
11 7 11 7.89 6.27
-11 7 -11 4.54 4.58
11 7 -12 -1.79 8.66
11 7 12 -1.57 5.08
-11 7 12 6.64 6.04
-11 7 -12 6.03 7.13
11 7 -13 -6.43 8.21
11 7 13 -5.91 6.52
-11 7 13 11.05 7.64
11 7 14 -22.79 12.36
-11 7 14 7.27 7.54
0 8 0 60.77 17.58
0 -8 0 32.92 11.3
0 8 -1 71 17.86
0 8 1 78.13 19.23
0 -8 -1 79.61 17.87
0 -8 1 76.91 16.86
0 8 -2 40.86 14.01
0 8 2 51.72 15.72
0 -8 -2 34.9 11.78
0 -8 2 40.82 12.69
0 8 3 -0.83 0.97
0 8 -3 13.51 10.58
0 8 3 -5.12 6.71
0 -8 -3 9.3 7.63
0 -8 3 0.54 1.61
0 -8 -4 183 26.91
0 -8 4 232.78 28.43
0 8 -4 204.92 31.46
0 8 4 190.28 29
0 8 -5 101.49 22.36
0 8 5 107.51 22.34
0 -8 -5 99.33 20.55
0 -8 5 117.24 20.48
0 8 -6 46.08 14.99
0 8 6 47.08 15.69
0 -8 -6 18.03 8.4
0 -8 6 43.08 13.08
0 -8 -7 307.48 36.34
0 -8 7 302.51 32.54
0 8 -7 344.86 39.45
0 8 7 273.89 35.43
0 8 -8 43.05 15.23
0 8 8 63.01 18.05
0 -8 -8 51.2 14.34
0 -8 8 55.71 14.29
0 8 -9 6.75 6.98
0 8 9 15.34 10.42
0 -8 -9 3.52 5.4
0 -8 9 8.13 5.81
0 8 -10 7.28 5.4
0 8 10 0.71 4.61
0 -8 -10 3.56 6.56
0 -8 10 -0.4 2.42
0 8 -11 61.83 16.15
0 -8 -11 51.72 15.8
0 -8 11 68.29 14.77
0 -8 -12 100.01 21.38
0 -8 12 92.95 16.81
0 -8 -13 3.94 4.01
0 -8 13 5.78 5.22
0 -8 -14 -3.19 5.38
0 -8 14 -1.22 2.43
0 -8 -15 25.67 12.21
0 -8 15 15.85 6.8
0 -8 -16 17.31 9.32
0 -8 16 25 8.35
0 -8 -17 21.43 10.64
0 -8 17 35.05 9.79
0 -8 -18 17.62 9.3
0 -8 18 5.69 4.42
0 -8 -19 28.83 12.56
0 -8 -20 14.58 8.69
0 -8 -21 5.97 6.63
0 -8 -22 10.93 9.2
0 -8 -23 36.72 14.94
0 -8 -24 46.96 14.99
0 -8 -25 20.53 11.67
0 8 26 53.59 18.02
0 -8 -26 32.49 13.43
0 8 27 19.16 11.47
0 8 28 8.84 4.43
0 8 29 100.69 25.4
0 8 30 0.63 6.62
1 8 0 0.16 1.86
-1 8 0 0.93 1.07
-1 -8 0 0.41 2.21
1 -8 0 0.51 2.18
-1 8 -1 26.82 3.09
1 8 -1 36.34 14.49
1 8 1 32.73 13.05
-1 8 1 32.55 4.69
-1 -8 -1 12.68 7.95
-1 -8 1 30.87 9.95
1 -8 -1 15.6 8.05
1 -8 1 25.12 9.73
1 8 -2 27.39 11.58
1 8 2 18.39 10.71
-1 -8 -2 16.27 6.78
-1 -8 2 26.77 9.19
1 -8 -2 18.26 9.48
1 -8 2 10.29 7.47
1 8 -3 5.57 7.66
1 8 3 10.49 6.03
-1 -8 -3 6.29 5.84
-1 -8 3 8.47 5.69
1 -8 -3 12.02 6.92
1 -8 3 9.82 6.47
1 8 -4 1.4 6.31
1 8 4 0.68 2.72
1 8 4 3.13 1.16
-1 -8 -4 12.75 7.83
-1 -8 4 2.9 5.76
1 -8 -4 3.46 4.73
1 -8 4 8.53 7.32
1 8 -5 46.69 15.66
1 8 5 51.48 15.26
1 8 5 30.18 4.04
-1 -8 -5 49.51 14.14
-1 -8 5 52.15 13.72
1 -8 -5 30.37 10.93
1 -8 5 47.91 13.55
1 8 6 3.57 1.41
1 8 -6 -0.68 3.3
1 8 6 9.9 7.18
-1 -8 -6 1.45 3.76
-1 -8 6 3.71 6.09
1 -8 -6 5.92 4.99
1 -8 6 0.67 3.69
1 8 7 1.83 1.47
1 8 -7 8.52 5.72
1 8 7 10.65 9.8
-1 -8 -7 11.04 7.9
-1 -8 7 10.47 6.31
1 -8 -7 9.08 6.24
1 -8 7 6.61 5.47
1 8 8 9.87 3.28
1 8 -8 11.62 8.93
1 8 8 12.44 9.27
-1 -8 -8 11.22 7.34
1 -8 -8 12.17 6.78
-1 -8 8 14.12 6.66
1 -8 8 15.39 8.04
1 8 9 130.87 13.42
1 8 9 175.91 28.66
-1 -8 9 151.27 21.07
1 -8 9 203.18 26.62
-1 -8 -9 152.79 25.08
1 -8 -9 160.63 26.49
1 8 -9 160.16 28.52
1 8 10 41.78 7.83
1 8 -10 35.89 12.17
1 8 10 32.7 12.47
-1 -8 -10 31.83 12.04
1 -8 -10 40.9 13.52
-1 -8 10 39.59 10.82
1 -8 10 50.99 13.9
1 8 11 2.64 2.85
1 8 -11 1.71 3.58
1 8 11 3.95 3.41
-1 -8 -11 0.35 2.73
1 -8 -11 5.01 6.04
-1 -8 11 2.24 2.75
1 -8 11 1.98 2.85
1 8 12 -0.24 2.68
1 8 -12 3 5.12
1 8 12 2.93 3.05
-1 -8 -12 3.57 4.21
1 -8 -12 -1.99 6.53
-1 -8 12 -0.28 5.62
1 -8 12 3.3 2.03
1 8 13 10.61 4.51
1 8 -13 -3.12 4.12
1 8 13 23.64 11.32
-1 -8 -13 26.9 12.38
1 -8 -13 11.87 6.88
-1 -8 13 17.01 5.99
1 -8 13 11.56 6.19
1 8 14 18.57 6.6
1 8 -14 14.43 9.44
1 8 14 19.93 8.83
-1 -8 -14 15.16 7.65
1 -8 -14 30.57 13.36
-1 -8 14 1.99 1.32
1 -8 14 13.95 7.14
1 8 15 2.95 2.68
1 8 -15 12.55 10.11
1 8 15 -7.21 6.33
-1 -8 -15 9.15 7.9
1 -8 -15 7.37 7.05
-1 -8 15 -1.12 2.41
1 -8 15 6.23 5.93
1 8 16 3.82 3.21
1 8 -16 -3.58 4.78
1 8 16 1.42 4.61
-1 -8 -16 6.98 5.91
1 -8 -16 -4.09 6.62
-1 -8 16 0.31 1.28
1 -8 16 6.47 4.91
1 8 17 6.64 5.29
1 8 -17 8.92 7.74
1 8 17 10.12 5.79
-1 -8 -17 11.58 7.71
1 -8 -17 2.37 5.65
-1 -8 17 5.67 3.97
1 -8 17 10.18 6.46
1 8 18 25.7 9.84
-1 -8 -18 14.92 7.67
1 -8 -18 8.13 4.69
1 -8 18 4.3 5.06
1 8 19 2.61 5.6
-1 -8 -19 -6.3 7.04
1 -8 -19 -6.86 5.01
1 -8 19 0.29 2.41
1 8 20 -2.22 2.41
-1 -8 -20 -5.34 7.94
1 -8 -20 3.54 4.45
1 -8 20 -3.66 5.08
1 8 21 0.03 4.24
-1 -8 -21 5.86 7.62
1 -8 -21 -7.74 8.36
1 8 22 26.23 11.4
-1 -8 -22 7.73 6.37
1 -8 -22 27.98 11.35
1 8 23 67.04 18.65
-1 -8 -23 46.64 16.35
1 -8 -23 58.46 18.58
1 8 24 36.93 15.94
-1 -8 -24 5.96 5.27
1 -8 -24 38.78 15.43
1 8 25 42.93 16.17
-1 -8 -25 39.34 15.21
1 -8 -25 30.57 12.83
1 8 26 -15.58 8.63
-1 -8 -26 7.19 7.74
1 -8 -26 -3.36 4.92
1 8 27 21.25 11.44
1 8 28 16.57 9.09
1 8 29 -3.66 6.08
1 8 30 -5.32 6.53
1 8 31 -11.73 8.98
2 8 0 1.6 4.68
-2 8 0 2.49 2.43
-2 -8 0 7.8 5.58
2 -8 0 2.82 3.71
2 8 -1 4.07 6.21
2 8 1 7.8 6.98
-2 8 -1 -1.96 2.14
-2 -8 -1 0.4 2.98
-2 -8 1 4.29 4.63
2 -8 -1 16.21 9.3
2 -8 1 7.61 6.83
2 8 -2 29.53 12.76
2 8 2 33.23 12.35
-2 8 -2 49.72 6.82
-2 -8 -2 39.11 11.86
-2 -8 2 42.58 11.6
2 -8 -2 42.19 13.11
2 -8 2 46.65 14.34
2 8 -3 -1.92 1.68
2 8 3 -2.14 6.87
-2 8 -3 -1.46 2.13
-2 -8 -3 7.55 7.13
-2 -8 3 -2.34 3.72
2 -8 -3 -2.69 2.89
2 -8 3 -2.1 5.1
2 8 -4 24.01 10.83
2 8 4 13.02 8.06
-2 8 -4 19.19 4.08
-2 -8 -4 8.83 4.3
-2 -8 4 11.68 5.36
2 -8 -4 25.2 10.73
2 -8 4 18.81 8.8
-2 8 -5 53.02 6.36
2 8 -5 59.97 17.04
2 8 5 61.47 17.42
-2 -8 -5 40.82 12.57
-2 -8 5 52.6 12.78
2 -8 -5 54.51 16.46
2 -8 5 39.35 11.77
-2 8 -6 28.63 4.68
2 8 -6 20.94 9.47
2 8 6 28.64 12.65
2 8 6 27.81 4.25
-2 -8 -6 19.71 7.58
-2 -8 6 28.01 8.92
2 -8 -6 26.6 10.05
2 -8 6 29.91 10.61
2 8 -7 15.8 8.59
2 8 7 20.62 11.54
2 8 7 16.69 3.89
-2 -8 -7 11.52 7.13
-2 -8 7 13.51 6.02
2 -8 -7 15.34 7.76
2 -8 7 8.68 5.85
2 8 8 83.77 9.22
2 8 -8 78.44 20.4
2 8 8 86.69 21.05
-2 -8 -8 73.2 16.31
-2 -8 8 65.66 12.9
2 -8 -8 80.59 19.16
2 -8 8 91.91 18.16
2 8 -9 9.26 8.32
2 8 9 4.98 7.46
2 8 9 1.43 0.7
-2 -8 -9 5.72 4.98
-2 -8 9 6.36 4.7
2 -8 -9 3.1 5.51
2 -8 9 11.95 7.11
2 8 -10 48.66 15.66
2 8 10 33.2 12.05
2 8 10 39.67 7.26
-2 -8 -10 33.67 11.53
-2 -8 10 51.95 11.11
2 -8 -10 34.99 13.03
2 -8 10 36.21 11.4
2 8 -11 49.18 16.18
2 8 11 29.46 10.94
2 8 11 25.92 6.38
-2 -8 -11 39.57 13.06
-2 -8 11 30.94 9.13
2 -8 -11 31.02 11.99
2 -8 11 19.11 8.25
2 8 -12 5.83 4.84
2 8 12 -2.76 4.18
2 8 12 3.87 2.2
-2 -8 -12 13.93 8.48
-2 -8 12 5.92 3.33
2 -8 -12 14.23 8.95
2 -8 12 6.72 4.74
2 8 13 14.39 5.57
2 8 -13 26.37 11.83
2 8 13 31.37 12.42
-2 -8 -13 33.47 12.05
-2 -8 13 15.49 5.72
2 -8 -13 10.76 8
2 -8 13 20.59 8.82
2 8 14 6.43 4.77
2 8 -14 0.75 4.56
2 8 14 16.86 8.45
-2 -8 -14 4.82 5.41
-2 -8 14 4.52 3.13
2 -8 -14 13.62 7.2
2 -8 14 1.31 3.94
2 8 15 25.09 7.77
2 8 -15 24.71 11.07
2 8 15 7.81 7.4
-2 -8 -15 9.4 6.09
-2 -8 15 22.96 7.2
2 -8 -15 7.24 4.14
2 -8 15 7.36 3.77
2 8 16 5.89 5.28
2 8 -16 8.48 5.98
2 8 16 13.47 8.58
-2 -8 -16 13.32 9.06
-2 -8 16 2.16 2.85
2 -8 -16 3.86 3.43
2 -8 16 3.8 5.91
2 8 17 3.19 3.48
2 8 -17 -2.13 3.31
2 8 17 1.55 2.45
-2 -8 -17 1.4 3.07
2 -8 -17 1.2 6.45
2 -8 17 2.83 3.95
2 8 18 -0.58 1.83
2 8 -18 -4.14 5.23
2 8 18 -10.39 8.62
-2 -8 -18 6.09 7.16
2 -8 -18 -2.36 3.53
2 -8 18 4.69 3.77
2 8 19 0.09 3.96
2 8 -19 -3.72 3.61
2 8 19 4.9 4.22
-2 -8 -19 -3.5 3.82
2 -8 -19 -1.02 5.15
2 -8 19 12.18 6.54
2 8 20 9.07 5.25
2 8 -20 0.43 5.04
2 8 20 -0.59 4.3
-2 -8 -20 8.22 7.44
2 -8 -20 14.5 9.17
2 -8 20 15.01 6.99
2 8 21 28.05 10.33
2 8 -21 17.72 9.17
2 8 21 3.8 3.19
-2 -8 -21 3.49 4.45
2 -8 -21 10.9 7.23
2 -8 21 18.14 7.17
2 8 22 4.11 2.74
-2 -8 -22 22.93 9.5
2 -8 -22 22.05 10.07
2 8 23 45.31 15.2
-2 -8 -23 50.47 15.77
2 -8 -23 43.24 15.01
2 8 24 -2.01 3.48
-2 -8 -24 6.39 7.28
2 -8 -24 1.73 6.05
2 8 25 7.14 8.15
-2 -8 -25 21.13 11.74
2 -8 -25 5.58 3.66
2 8 26 6.83 5.93
2 -8 -26 14.24 8.83
2 8 27 28.36 12.62
2 8 28 8.25 2.87
2 8 29 5.59 7.76
2 8 30 18.76 12.38
3 8 0 -3.39 7.43
-3 8 0 -0.55 1
-3 -8 0 5.85 6.35
3 -8 0 -3.72 6.04
3 8 -1 -3.26 5.11
3 8 1 4.07 5.43
-3 8 -1 2.32 2.8
-3 -8 -1 1.73 3.29
-3 -8 1 3.51 4.31
3 -8 -1 4.26 5.62
3 -8 1 1.81 3.91
3 8 -2 -5.31 7.37
3 8 2 4.1 9.64
-3 8 -2 3.05 2.8
-3 -8 -2 0.59 1.64
-3 -8 2 1.03 2
3 -8 -2 -0.18 6.02
3 -8 2 -3.85 1.94
3 8 -3 3.81 3.98
3 8 3 9.22 7.8
-3 8 -3 4.29 2.46
-3 -8 -3 3.67 2.62
-3 -8 3 -2.14 2.78
3 -8 -3 -0.94 3.93
3 -8 3 2.48 3.96
3 8 -4 -2.06 6.26
3 8 4 7.4 8.4
-3 8 -4 -2.02 1.96
-3 -8 -4 4.34 5.73
-3 -8 4 1.68 1.65
3 -8 -4 -7.37 7.15
3 -8 4 1.16 4.53
3 8 -5 11.04 6.91
-3 8 -5 20.28 5.17
-3 -8 -5 14.84 6.83
-3 -8 5 13.69 6.02
3 -8 -5 29.44 13.01
3 -8 5 33.95 12.16
3 8 -6 33.87 14.69
3 8 6 23.49 12.07
-3 8 -6 16.99 4.72
-3 -8 -6 24.05 9.1
-3 -8 6 23.63 8.25
3 -8 -6 31.31 12.41
3 -8 6 27.87 10.31
3 8 -7 32.9 14.47
3 8 7 45.07 15.11
-3 8 -7 24.72 5.55
3 8 7 22.85 4.4
-3 -8 -7 24.63 9.62
-3 -8 7 25.04 7.57
3 -8 -7 21.36 10.58
3 -8 7 19.5 8.7
3 8 -8 -1.37 4.15
3 8 8 -1.44 5.39
-3 8 -8 -0.04 1.77
3 8 8 -0.23 0.9
-3 -8 -8 12.32 8.56
-3 -8 8 6.39 4.88
3 -8 -8 -0.9 4.21
3 -8 8 1.75 3.39
-3 8 -9 0.05 2.13
3 8 -9 -0.47 6.96
3 8 9 11.12 9.95
3 8 9 1.24 0.89
-3 -8 -9 0.08 3.52
-3 -8 9 9.58 5.78
3 -8 -9 4.75 5.42
3 -8 9 5.81 4.38
3 8 -10 23.77 12.9
3 8 10 6.1 4.95
3 8 10 11.82 4.67
-3 -8 -10 9.53 5.5
-3 -8 10 11.99 5.95
3 -8 -10 15.21 8.46
3 -8 10 21 8.8
3 8 -11 3.23 4.19
3 8 11 -1.78 3.72
3 8 11 1.69 2.13
-3 -8 -11 3.59 3.26
-3 -8 11 3.51 3.31
3 -8 -11 4.89 7.43
3 -8 11 1.68 2.51
3 8 -12 19 9.81
3 8 12 10.29 8.91
3 8 12 17.61 5.27
-3 -8 -12 27.17 11.19
-3 -8 12 20.9 6.57
3 -8 -12 19.3 9.69
3 8 -13 10.75 6.87
3 8 13 25.48 10.3
3 8 13 26.18 7.09
-3 -8 -13 27.07 11.11
-3 -8 13 31.07 7.8
3 -8 -13 19.22 8.93
3 8 -14 5.81 6.76
3 8 14 -3.18 5.21
3 8 14 1.06 3.55
-3 -8 -14 -2.8 5.5
-3 -8 14 0.45 1.33
3 -8 -14 6.28 6.41
3 8 -15 6.7 4.07
3 8 15 1.48 2.71
3 8 15 0.39 2.49
-3 -8 -15 2.85 4.61
3 -8 -15 -2.52 4.53
3 8 -16 6.6 9.01
3 8 16 12.15 9.25
3 8 16 3.57 1.85
-3 -8 -16 -3.42 5.42
3 -8 -16 -1.18 4.76
3 8 -17 -4.56 6.31
3 8 17 2.14 3.85
3 8 17 1.57 1.36
-3 -8 -17 4.98 6.81
3 -8 -17 -0.49 2.27
3 8 -18 8.03 6.77
3 8 18 3.92 3.13
-3 -8 -18 -0.57 3.56
3 -8 -18 -4.29 5.23
3 8 -19 4.44 8.38
3 8 19 2.79 3.33
3 8 19 13.97 7.85
-3 -8 -19 9.21 6.84
3 -8 -19 11.79 7.15
3 8 20 6.78 4.75
3 8 -20 18.11 9.78
3 8 20 12.17 8.05
-3 -8 -20 -1.86 6.26
3 -8 -20 -5.02 5.61
3 8 21 15.85 7.81
3 8 -21 17.18 8.62
3 8 21 17.03 8.81
-3 -8 -21 10.1 8
3 -8 -21 7.02 4.18
3 8 22 0.19 4.86
3 8 -22 -9.39 7.13
3 8 22 4.8 2.43
-3 -8 -22 0.98 6.99
3 -8 -22 5.07 5.12
3 8 23 -7.93 5.92
3 8 -23 6.51 3.68
3 8 23 1.51 2.67
3 -8 -23 -2.52 3.6
3 8 24 -1.03 2.7
3 8 -24 9.12 8.2
3 8 24 1.58 3.2
3 -8 -24 2.55 2.32
3 8 25 -1.05 3.55
3 8 -25 -1.24 3.04
3 8 25 11.52 6.97
3 -8 -25 9.62 9.41
3 8 26 6.34 6.54
3 -8 -26 -0.64 2.92
3 8 27 -6.21 5.19
3 8 28 -15.97 9.39
3 8 29 1.5 9.25
4 8 0 0.3 3.88
-4 8 0 -3.96 3.64
-4 -8 0 9.2 6.33
4 -8 0 5.07 6.66
4 8 -1 4.38 5.56
4 8 1 2.3 3.67
-4 8 -1 3.89 2.48
-4 -8 -1 1.75 2.56
-4 -8 1 3.12 3.51
4 -8 -1 3.65 4.02
4 -8 1 0.41 4.84
4 8 -2 7.63 7.89
4 8 2 -2.49 2.7
-4 8 -2 -1.78 1.79
-4 -8 -2 -2.97 2.23
-4 -8 2 -0.97 1.48
4 -8 -2 3.01 3.23
4 -8 2 -5.11 5.43
4 8 -3 -6.75 5.53
4 8 3 5.61 3.6
-4 8 -3 1.88 2.7
-4 -8 -3 0.57 3.13
-4 -8 3 5.6 4.85
4 -8 -3 2.03 4.46
4 -8 3 5.29 3.46
4 8 -4 21.25 9.56
4 8 4 11.45 8.05
-4 8 -4 19.81 5.75
-4 -8 -4 7.65 4.92
-4 -8 4 19.98 8.23
4 -8 -4 14.17 7.62
4 -8 4 11.21 6.99
4 8 -5 37.62 14.93
4 8 5 40.12 14.69
-4 8 -5 30.76 7.15
-4 -8 -5 36.01 11.27
-4 -8 5 37.29 9.92
4 -8 -5 29.65 12.71
4 -8 5 31.2 12.06
4 8 -6 1.55 4.18
4 8 6 -6 7.55
-4 8 -6 5.91 3.75
-4 -8 -6 11.72 6.92
-4 -8 6 9.6 4.1
4 -8 -6 3.35 4.13
4 -8 6 16.85 8.94
4 8 -7 2.78 4.05
4 8 7 12.11 8.64
-4 8 -7 0.68 2.2
-4 -8 -7 5.3 3.91
-4 -8 7 -0.87 3.69
4 -8 -7 2.37 7.07
4 -8 7 5.41 6.53
4 8 -8 5.37 6.79
4 8 8 4.17 4.61
-4 8 -8 3.81 3.98
-4 -8 -8 -1.53 2.5
-4 -8 8 3.24 3.97
4 -8 -8 -2.71 3.41
4 8 -9 60.74 17.61
4 8 9 52.83 17.6
4 8 9 48.9 8.21
-4 -8 9 46.46 9.92
-4 -8 -9 43.38 12.8
4 -8 -9 48.1 15.94
4 8 -10 0.38 5.01
4 8 10 -3.34 3.55
4 8 10 1.37 2.08
-4 -8 10 2.68 3.69
-4 -8 -10 -5.6 5.03
4 8 -11 -1.37 4.48
4 8 11 12 7.1
4 8 11 7.15 3.89
-4 -8 11 3.38 2.67
-4 -8 -11 9.58 7.06
4 -8 -11 7.06 5.38
4 8 -12 1.26 6.68
4 8 12 -4.65 5.14
4 8 12 2.82 2.33
-4 -8 12 -0.92 2.01
-4 -8 -12 6.59 5.42
4 -8 -12 4.9 2.19
4 8 -13 8.23 8.33
4 8 13 1.51 2.13
4 8 13 2.59 2.37
[truncated: 45,130 more chars]
